# Supplementary material for: Delivering Antisense Oligonucleotides across the Blood‐Brain Barrier by Tumor Cell‐Derived Small Apoptotic Bodies
Source: Adv Sci (Weinh). 2021 May 4;8(13):2004929. doi: 10.1002/advs.202004929 (PMC8261483; doi:10.1002/advs.202004929)
Supplement: Supplementary file 5 — Supporting Table 1 [file ADVS-8-2004929-s005.xlsx]

## Sheet: B16F10 abs ProteinSummary
N	Unused	Total	%Cov	%Cov(50)	%Cov(95)	Accession	Name	Species	Peptides(95%)
1	138.86	138.86	40.16	23.82	19.27	sp|Q9JHU4|DYHC1_MOUSE	Cytoplasmic dynein 1 heavy chain 1 OS=Mus musculus OX=10090 GN=Dync1h1 PE=1 SV=2	MOUSE	69
2	134.73	134.73	62.02	46.33	39.18	sp|P19096|FAS_MOUSE	Fatty acid synthase OS=Mus musculus OX=10090 GN=Fasn PE=1 SV=2	MOUSE	74
3	102.02	102.02	83.05	80.79	79.66	sp|P52480|KPYM_MOUSE	Pyruvate kinase PKM OS=Mus musculus OX=10090 GN=Pkm PE=1 SV=4	MOUSE	96
4	91.88	91.88	98.67	96.27	93.87	tr|Q3UAF7|Q3UAF7_MOUSE	Uncharacterized protein OS=Mus musculus OX=10090 GN=Actb PE=2 SV=1	MOUSE	161
5	89.8	89.8	50	39.9	35.75	tr|Q80U89|Q80U89_MOUSE	MKIAA0034 protein (Fragment) OS=Mus musculus OX=10090 GN=mKIAA0034 PE=4 SV=2	MOUSE	53
6	88.68	88.68	66.44	63.4	58.84	tr|Q71LX8|Q71LX8_MOUSE	Heat shock protein 84b OS=Mus musculus OX=10090 GN=Hsp90ab1 PE=1 SV=1	MOUSE	69
7	87.48	87.48	82.17	67.48	62.82	tr|Q3TX47|Q3TX47_MOUSE	Uncharacterized protein OS=Mus musculus OX=10090 GN=Eef2 PE=2 SV=1	MOUSE	72
8	85.47	85.47	68.52	60.47	58.05	tr|A0A1S6GWH5|A0A1S6GWH5_MOUSE	Uncharacterized protein OS=Mus musculus OX=10090 GN=Uba1 PE=2 SV=1	MOUSE	65
9	82.49	82.49	96.7	91.29	91.29	tr|D2KHZ9|D2KHZ9_MOUSE	Glyceraldehyde-3-phosphate dehydrogenase OS=Mus musculus OX=10090 GN=GAPDH PE=2 SV=1	MOUSE	160
10	75.26	75.26	81.58	74.3	69.81	tr|Q3TQ13|Q3TQ13_MOUSE	Uncharacterized protein OS=Mus musculus OX=10090 GN=Hspa8 PE=2 SV=1	MOUSE	71
11	68.91	68.91	86.18	81.8	78.8	tr|Q5FW97|Q5FW97_MOUSE	Enolase 1, alpha non-neuron OS=Mus musculus OX=10090 GN=EG433182 PE=1 SV=1	MOUSE	75
12	66.2	66.2	82.62	77.38	72.9	tr|Q542X7|Q542X7_MOUSE	Chaperonin subunit 2 (Beta), isoform CRA_a OS=Mus musculus OX=10090 GN=Cct2 PE=1 SV=1	MOUSE	50
13	65.41	65.41	77.93	77.93	77.93	sp|P99024|TBB5_MOUSE	Tubulin beta-5 chain OS=Mus musculus OX=10090 GN=Tubb5 PE=1 SV=1	MOUSE	78
14	63.86	63.86	72.79	68.47	65.05	tr|Q6A0F1|Q6A0F1_MOUSE	MKIAA0002 protein (Fragment) OS=Mus musculus OX=10090 GN=Cct8 PE=2 SV=1	MOUSE	40
15	63.67	63.67	54.71	42.2	38	tr|Q790I0|Q790I0_MOUSE	Valyl-tRNA synthetase 2, isoform CRA_b OS=Mus musculus OX=10090 GN=Vars PE=1 SV=1	MOUSE	35
16	62.91	62.91	92.81	84.89	82.73	sp|P09411|PGK1_MOUSE	Phosphoglycerate kinase 1 OS=Mus musculus OX=10090 GN=Pgk1 PE=1 SV=4	MOUSE	61
17	61.39	61.39	75.18	70.77	67.83	tr|Q3TIJ7|Q3TIJ7_MOUSE	T-complex protein 1 subunit eta OS=Mus musculus OX=10090 GN=Cct7 PE=1 SV=1	MOUSE	42
18	58.32	58.32	83.12	79.41	71.06	tr|Q564F4|Q564F4_MOUSE	T-complex protein 1 subunit delta OS=Mus musculus OX=10090 GN=Cct4 PE=1 SV=1	MOUSE	47
19	56.14	56.14	70.35	70.35	70.35	tr|Q58E64|Q58E64_MOUSE	Elongation factor 1-alpha OS=Mus musculus OX=10090 GN=Eef1a1 PE=1 SV=1	MOUSE	73
20	55.42	55.42	46.43	30.56	28.44	sp|Q8CGC7|SYEP_MOUSE	Bifunctional glutamate/proline--tRNA ligase OS=Mus musculus OX=10090 GN=Eprs PE=1 SV=4	MOUSE	29
21	53.88	55.88	78.96	68.88	59.89	sp|P11983|TCPA_MOUSE	T-complex protein 1 subunit alpha OS=Mus musculus OX=10090 GN=Tcp1 PE=1 SV=3	MOUSE	42
22	53.02	53.02	74.94	74.94	73.17	sp|P05213|TBA1B_MOUSE	Tubulin alpha-1B chain OS=Mus musculus OX=10090 GN=Tuba1b PE=1 SV=2	MOUSE	69
23	52.57	52.84	69.72	66.06	58.17	tr|Q3U4U6|Q3U4U6_MOUSE	T-complex protein 1 subunit gamma OS=Mus musculus OX=10090 GN=Cct3 PE=1 SV=1	MOUSE	43
24	52.57	52.84	69.72	66.06	58.17	tr|Q3U4U6|Q3U4U6_MOUSE	T-complex protein 1 subunit gamma OS=Mus musculus OX=10090 GN=Cct3 PE=1 SV=1	MOUSE	43
25	50.94	50.94	58.79	45.27	38.24	tr|Q3UZI3|Q3UZI3_MOUSE	Staphylococcal nuclease domain-containing protein OS=Mus musculus OX=10090 GN=Snd1 PE=2 SV=1	MOUSE	29
26	50.79	50.79	69.43	65.88	63.51	sp|Q9CWJ9|PUR9_MOUSE	Bifunctional purine biosynthesis protein PURH OS=Mus musculus OX=10090 GN=Atic PE=1 SV=2	MOUSE	33
27	49.59	49.59	78.18	54.8	52.01	sp|P63038|CH60_MOUSE	60 kDa heat shock protein, mitochondrial OS=Mus musculus OX=10090 GN=Hspd1 PE=1 SV=1	MOUSE	30
28	46.87	46.87	57.16	48.09	36.05	sp|Q9ERK4|XPO2_MOUSE	Exportin-2 OS=Mus musculus OX=10090 GN=Cse1l PE=1 SV=1	MOUSE	23
29	46.84	46.84	59.4	48.56	39.23	sp|Q9CZD3|GARS_MOUSE	Glycine--tRNA ligase OS=Mus musculus OX=10090 GN=Gars PE=1 SV=1	MOUSE	30
30	45.87	47.92	68.58	61.92	48.43	sp|P80316|TCPE_MOUSE	T-complex protein 1 subunit epsilon OS=Mus musculus OX=10090 GN=Cct5 PE=1 SV=1	MOUSE	35
31	44.98	44.98	77.83	72.66	66.75	tr|Q5F2A7|Q5F2A7_MOUSE	Uncharacterized protein OS=Mus musculus OX=10090 GN=Eif4a1 PE=1 SV=1	MOUSE	28
32	44.27	44.27	64.6	58.19	50.47	tr|Q52KG9|Q52KG9_MOUSE	Chaperonin containing Tcp1, subunit 6a (Zeta) OS=Mus musculus OX=10090 GN=Cct6a PE=2 SV=1	MOUSE	26
33	41.87	41.87	43.23	29.43	24.34	tr|Q3V117|Q3V117_MOUSE	ATP-citrate synthase OS=Mus musculus OX=10090 GN=Acly PE=1 SV=1	MOUSE	23
34	41.4	41.4	54.76	39.04	28.88	tr|Q3TW74|Q3TW74_MOUSE	Uncharacterized protein OS=Mus musculus OX=10090 GN=Mthfd1 PE=2 SV=1	MOUSE	22
35	41.32	41.32	60.5	48.96	37.69	tr|Q3UDI8|Q3UDI8_MOUSE	DNA replication licensing factor MCM7 OS=Mus musculus OX=10090 GN=Mcm7 PE=2 SV=1	MOUSE	24
36	41.07	41.07	70.51	67.3	67.3	sp|P56480|ATPB_MOUSE	ATP synthase subunit beta, mitochondrial OS=Mus musculus OX=10090 GN=Atp5f1b PE=1 SV=2	MOUSE	31
37	40.55	40.55	41.15	34.73	28.54	tr|Q3UK39|Q3UK39_MOUSE	DNA helicase OS=Mus musculus OX=10090 GN=Mcm2 PE=2 SV=1	MOUSE	20
38	40.27	40.27	52.46	41.74	38.55	tr|Q3V0Z8|Q3V0Z8_MOUSE	Uncharacterized protein (Fragment) OS=Mus musculus OX=10090 GN=Ddx5 PE=2 SV=1	MOUSE	26
39	40.21	40.21	74.48	67.83	57.17	sp|O08553|DPYL2_MOUSE	Dihydropyrimidinase-related protein 2 OS=Mus musculus OX=10090 GN=Dpysl2 PE=1 SV=2	MOUSE	23
40	39.03	39.03	46.22	32.49	25.21	sp|Q6P5F9|XPO1_MOUSE	Exportin-1 OS=Mus musculus OX=10090 GN=Xpo1 PE=1 SV=1	MOUSE	19
41	39.02	39.03	56.69	43.2	34.4	tr|Q3TFE8|Q3TFE8_MOUSE	Uncharacterized protein OS=Mus musculus OX=10090 GN=Kpnb1 PE=2 SV=1	MOUSE	22
42	38.91	38.91	87.64	77.57	71.62	tr|Q4FZK2|Q4FZK2_MOUSE	Eukaryotic translation elongation factor 1 gamma OS=Mus musculus OX=10090 GN=Eef1g PE=1 SV=1	MOUSE	26
43	37.91	74.3	65.21	60.03	57.16	tr|Q80Y52|Q80Y52_MOUSE	Heat shock protein 90, alpha (Cytosolic), class A member 1 OS=Mus musculus OX=10090 GN=Hsp90aa1 PE=1 SV=2	MOUSE	52
44	37.54	37.54	36.13	25.99	22.98	sp|Q8BU30|SYIC_MOUSE	Isoleucine--tRNA ligase, cytoplasmic OS=Mus musculus OX=10090 GN=Iars PE=1 SV=2	MOUSE	23
45	37.41	37.41	52.91	40.53	40.53	sp|Q61753|SERA_MOUSE	D-3-phosphoglycerate dehydrogenase OS=Mus musculus OX=10090 GN=Phgdh PE=1 SV=3	MOUSE	22
46	36.91	36.91	33.58	28.02	21.32	tr|Q8BTF0|Q8BTF0_MOUSE	Coatomer subunit alpha OS=Mus musculus OX=10090 GN=Copa PE=2 SV=1	MOUSE	20
47	36.78	36.78	90.22	89.91	85.17	sp|P68040|RACK1_MOUSE	Receptor of activated protein C kinase 1 OS=Mus musculus OX=10090 GN=Rack1 PE=1 SV=3	MOUSE	29
48	36.33	36.33	56.42	50.27	44.12	sp|Q03265|ATPA_MOUSE	ATP synthase subunit alpha, mitochondrial OS=Mus musculus OX=10090 GN=Atp5f1a PE=1 SV=1	MOUSE	24
49	35.94	35.94	66.13	55.61	51.16	sp|Q61024|ASNS_MOUSE	Asparagine synthetase [glutamine-hydrolyzing] OS=Mus musculus OX=10090 GN=Asns PE=1 SV=3	MOUSE	22
50	35.56	35.56	50.24	44.18	41.31	tr|Q3U6N7|Q3U6N7_MOUSE	Uncharacterized protein OS=Mus musculus OX=10090 GN=Lcp1 PE=2 SV=1	MOUSE	19
51	34.33	34.33	43.08	33.16	27.48	tr|Q3UD67|Q3UD67_MOUSE	Uncharacterized protein OS=Mus musculus OX=10090 GN=Aars PE=2 SV=1	MOUSE	22
52	33.76	33.76	55.97	45.52	41.6	tr|Q8C483|Q8C483_MOUSE	Serine--tRNA ligase, cytoplasmic OS=Mus musculus OX=10090 GN=Sars PE=1 SV=1	MOUSE	22
53	33.48	33.48	73.82	69.09	64.98	tr|Q5M8R8|Q5M8R8_MOUSE	60S acidic ribosomal protein P0 OS=Mus musculus OX=10090 GN=Rplp0 PE=2 SV=1	MOUSE	22
54	33.38	33.38	51.09	51.09	45.63	sp|P30416|FKBP4_MOUSE	Peptidyl-prolyl cis-trans isomerase FKBP4 OS=Mus musculus OX=10090 GN=Fkbp4 PE=1 SV=5	MOUSE	17
55	32.99	32.99	79.84	70.37	67.49	tr|Q5YLW3|Q5YLW3_MOUSE	Ribosomal protein S3 OS=Mus musculus OX=10090 GN=Rps3 PE=1 SV=1	MOUSE	21
56	32.11	32.11	65.02	57.64	51.23	tr|Q499X4|Q499X4_MOUSE	Vesicle amine transport protein 1 homolog (T californica) OS=Mus musculus OX=10090 GN=Vat1 PE=1 SV=1	MOUSE	20
57	32.02	32.02	60.96	52.5	46.15	sp|Q8BK67|RCC2_MOUSE	Protein RCC2 OS=Mus musculus OX=10090 GN=Rcc2 PE=1 SV=1	MOUSE	19
58	31.23	31.23	51.09	39.51	29.7	tr|Q8BQ03|Q8BQ03_MOUSE	DNA helicase OS=Mus musculus OX=10090 GN=Mcm5 PE=2 SV=1	MOUSE	15
59	31.11	31.11	26.73	12.54	8.948	tr|Q3UHQ5|Q3UHQ5_MOUSE	Uncharacterized protein OS=Mus musculus OX=10090 GN=Gcn1l1 PE=2 SV=1	MOUSE	16
60	30.83	30.83	41.46	33.42	26.63	tr|Q3TJ43|Q3TJ43_MOUSE	Vacuolar protein sorting-associated protein 35 OS=Mus musculus OX=10090 GN=Vps35 PE=2 SV=1	MOUSE	18
61	30.58	30.58	51.3	45.04	41.57	tr|Q6NXX7|Q6NXX7_MOUSE	Abce1 protein (Fragment) OS=Mus musculus OX=10090 GN=Abce1 PE=2 SV=1	MOUSE	17
62	30.36	30.36	46.48	30.95	25.88	tr|Q3TKV1|Q3TKV1_MOUSE	26S proteasome non-ATPase regulatory subunit 2 OS=Mus musculus OX=10090 GN=Psmd2 PE=1 SV=1	MOUSE	16
63	30.22	30.22	47.52	36.7	34.93	sp|Q8QZY1|EIF3L_MOUSE	Eukaryotic translation initiation factor 3 subunit L OS=Mus musculus OX=10090 GN=Eif3l PE=1 SV=1	MOUSE	18
64	30	30	50.67	38.68	27.9	sp|Q8K1M6|DNM1L_MOUSE	Dynamin-1-like protein OS=Mus musculus OX=10090 GN=Dnm1l PE=1 SV=2	MOUSE	15
65	29.85	29.85	42.42	34.24	27.12	sp|Q9D0I9|SYRC_MOUSE	Arginine--tRNA ligase, cytoplasmic OS=Mus musculus OX=10090 GN=Rars PE=1 SV=2	MOUSE	15
66	29.66	29.66	69.58	50	45.78	tr|Q564E2|Q564E2_MOUSE	L-lactate dehydrogenase OS=Mus musculus OX=10090 GN=Ldha PE=1 SV=1	MOUSE	17
67	29.59	29.59	27.31	17.26	13.17	sp|P23116|EIF3A_MOUSE	Eukaryotic translation initiation factor 3 subunit A OS=Mus musculus OX=10090 GN=Eif3a PE=1 SV=5	MOUSE	15
68	29.44	29.44	26.52	19.8	17.85	tr|E9QNN1|E9QNN1_MOUSE	ATP-dependent RNA helicase A OS=Mus musculus OX=10090 GN=Dhx9 PE=1 SV=1	MOUSE	20
69	28.99	31.34	54.01	37.22	30.41	tr|B9EKE9|B9EKE9_MOUSE	Ddx3x protein OS=Mus musculus OX=10090 GN=Ddx3x PE=2 SV=1	MOUSE	17
70	28.9	28.9	65.76	64.07	63.73	tr|B2CY77|B2CY77_MOUSE	Laminin receptor (Fragment) OS=Mus musculus OX=10090 GN=Rpsa PE=2 SV=1	MOUSE	28
71	28.81	28.81	61.22	58.94	47.53	tr|Q545X8|Q545X8_MOUSE	40S ribosomal protein S4 OS=Mus musculus OX=10090 GN=Rps4x PE=1 SV=1	MOUSE	17
72	28.19	29.26	27.07	14.7	10.37	tr|Q80TM2|Q80TM2_MOUSE	MKIAA1027 protein (Fragment) OS=Mus musculus OX=10090 GN=Tln1 PE=2 SV=4	MOUSE	16
73	28.13	28.13	62.68	48.8	39.95	tr|A6ZI44|A6ZI44_MOUSE	Fructose-bisphosphate aldolase OS=Mus musculus OX=10090 GN=Aldoa PE=1 SV=1	MOUSE	16
74	28.07	28.07	34.04	21.65	17.74	tr|Q7TSZ3|Q7TSZ3_MOUSE	Leucyl-tRNA synthetase OS=Mus musculus OX=10090 GN=Lars PE=2 SV=1	MOUSE	16
75	28.03	28.03	48.26	32.52	23.1	sp|Q8BML9|SYQ_MOUSE	Glutamine--tRNA ligase OS=Mus musculus OX=10090 GN=Qars PE=1 SV=1	MOUSE	14
76	27.92	27.92	60.69	47.08	42.76	tr|Q3TXT7|Q3TXT7_MOUSE	RuvB-like helicase OS=Mus musculus OX=10090 GN=Ruvbl2 PE=1 SV=1	MOUSE	15
77	27.77	27.77	50.08	40.07	34.8	sp|Q76MZ3|2AAA_MOUSE	Serine/threonine-protein phosphatase 2A 65 kDa regulatory subunit A alpha isoform OS=Mus musculus OX=10090 GN=Ppp2r1a PE=1 SV=3	MOUSE	17
78	27.54	27.54	57.4	53.57	50.26	tr|Q80UL3|Q80UL3_MOUSE	Galactokinase 1 OS=Mus musculus OX=10090 GN=Galk1 PE=2 SV=1	MOUSE	17
79	27.41	32.37	48.24	39.54	36.49	tr|Q3U9G2|Q3U9G2_MOUSE	Uncharacterized protein OS=Mus musculus OX=10090 GN=Hspa5 PE=2 SV=1	MOUSE	21
80	27.29	27.29	51.38	36.3	28.36	sp|P50516|VATA_MOUSE	V-type proton ATPase catalytic subunit A OS=Mus musculus OX=10090 GN=Atp6v1a PE=1 SV=2	MOUSE	14
81	27.02	27.02	58.11	40.63	37.05	tr|Q8BVQ9|Q8BVQ9_MOUSE	26S proteasome regulatory subunit 7 OS=Mus musculus OX=10090 GN=Psmc2 PE=1 SV=1	MOUSE	16
82	26.98	26.98	62.7	54.55	51.41	sp|P48036|ANXA5_MOUSE	Annexin A5 OS=Mus musculus OX=10090 GN=Anxa5 PE=1 SV=1	MOUSE	14
83	26.49	26.49	51.54	44.88	39.35	tr|G5E924|G5E924_MOUSE	Heterogeneous nuclear ribonucleoprotein L (Fragment) OS=Mus musculus OX=10090 GN=Hnrnpl PE=1 SV=1	MOUSE	19
84	26.41	26.41	29.95	13.42	11.17	sp|Q8VDD5|MYH9_MOUSE	Myosin-9 OS=Mus musculus OX=10090 GN=Myh9 PE=1 SV=4	MOUSE	17
85	26.03	26.03	77.78	58.8	58.8	sp|P62827|RAN_MOUSE	GTP-binding nuclear protein Ran OS=Mus musculus OX=10090 GN=Ran PE=1 SV=3	MOUSE	21
86	25.82	25.82	69.52	69.52	69.52	sp|P19157|GSTP1_MOUSE	Glutathione S-transferase P 1 OS=Mus musculus OX=10090 GN=Gstp1 PE=1 SV=2	MOUSE	26
87	25.58	25.58	59.9	40.81	37.71	tr|Q564E8|Q564E8_MOUSE	Ribosomal protein L4 OS=Mus musculus OX=10090 GN=Rpl4 PE=1 SV=1	MOUSE	15
88	25.52	25.52	40.19	32.58	19.86	tr|Q99L75|Q99L75_MOUSE	Heat shock protein 4 OS=Mus musculus OX=10090 GN=Hspa4 PE=2 SV=1	MOUSE	12
89	25.15	25.15	43.73	28.38	22.05	tr|Q542I2|Q542I2_MOUSE	DNA helicase OS=Mus musculus OX=10090 GN=Mcm6 PE=1 SV=1	MOUSE	16
90	25.04	25.04	24.18	13.97	11.41	sp|Q7TMB8|CYFP1_MOUSE	Cytoplasmic FMR1-interacting protein 1 OS=Mus musculus OX=10090 GN=Cyfip1 PE=1 SV=1	MOUSE	13
91	24.69	24.72	39.24	29.38	18.47	sp|Q9JIF7|COPB_MOUSE	Coatomer subunit beta OS=Mus musculus OX=10090 GN=Copb1 PE=1 SV=1	MOUSE	11
92	24.59	26.04	22.09	15.05	14.24	tr|Q1KYL9|Q1KYL9_MOUSE	Gag-pro-pol polyprotein OS=Mus musculus OX=10090 PE=4 SV=1	MOUSE	15
93	24.49	24.49	58.67	50.29	34.68	tr|Q4FJV4|Q4FJV4_MOUSE	Annexin OS=Mus musculus OX=10090 GN=Anxa1 PE=1 SV=1	MOUSE	12
94	24.45	24.45	51.85	43.14	36.38	tr|Q3U6X2|Q3U6X2_MOUSE	Uncharacterized protein OS=Mus musculus OX=10090 GN=Hnrnpk PE=2 SV=1	MOUSE	15
95	24.25	24.25	30.52	13.8	9.221	tr|Q6ZQK2|Q6ZQK2_MOUSE	MKIAA0051 protein (Fragment) OS=Mus musculus OX=10090 GN=Iqgap1 PE=2 SV=1	MOUSE	12
96	24.17	24.17	52.23	45.44	28.74	tr|Q790Y8|Q790Y8_MOUSE	Glucose-6-phosphate 1-dehydrogenase OS=Mus musculus OX=10090 GN=G6pdx PE=1 SV=1	MOUSE	13
97	24.14	24.14	64.81	49.77	37.73	tr|Q3TF14|Q3TF14_MOUSE	Adenosylhomocysteinase OS=Mus musculus OX=10090 GN=Ahcy PE=1 SV=1	MOUSE	12
98	24.08	24.08	68.18	57.58	52.27	tr|Q9D1S3|Q9D1S3_MOUSE	40S ribosomal protein S3a OS=Mus musculus OX=10090 GN=Rps3a1 PE=2 SV=1	MOUSE	15
99	24.07	24.07	60.65	55.62	47.93	sp|P08249|MDHM_MOUSE	Malate dehydrogenase, mitochondrial OS=Mus musculus OX=10090 GN=Mdh2 PE=1 SV=3	MOUSE	14
100	24.02	24.02	66.49	46.01	36.97	tr|B2RT97|B2RT97_MOUSE	Proteasome (Prosome, macropain) 26S subunit, non-ATPase, 13 OS=Mus musculus OX=10090 GN=Psmd13 PE=1 SV=1	MOUSE	13
101	23.84	23.84	46.9	33.48	25.69	tr|B2RRH9|B2RRH9_MOUSE	Guanine monphosphate synthetase OS=Mus musculus OX=10090 GN=Gmps PE=1 SV=1	MOUSE	12
102	23.74	23.74	24.89	22.79	18.41	sp|Q8BKC5|IPO5_MOUSE	Importin-5 OS=Mus musculus OX=10090 GN=Ipo5 PE=1 SV=3	MOUSE	14
103	23.59	23.59	63.88	57.86	55.18	sp|P17751|TPIS_MOUSE	Triosephosphate isomerase OS=Mus musculus OX=10090 GN=Tpi1 PE=1 SV=4	MOUSE	15
104	23.57	23.57	48.52	42.21	29.39	sp|Q3TW96|UAP1L_MOUSE	UDP-N-acetylhexosamine pyrophosphorylase-like protein 1 OS=Mus musculus OX=10090 GN=Uap1l1 PE=1 SV=1	MOUSE	12
105	23.51	23.51	51.36	42.05	38.68	sp|P40142|TKT_MOUSE	Transketolase OS=Mus musculus OX=10090 GN=Tkt PE=1 SV=1	MOUSE	15
106	23.48	23.48	33.65	28.02	22.04	tr|Q3U4W8|Q3U4W8_MOUSE	Ubiquitin carboxyl-terminal hydrolase OS=Mus musculus OX=10090 GN=Usp5 PE=1 SV=1	MOUSE	11
107	23.33	23.33	58.68	42.71	28.34	tr|Q3TMC5|Q3TMC5_MOUSE	Uncharacterized protein OS=Mus musculus OX=10090 GN=Dars PE=2 SV=1	MOUSE	12
108	23.3	23.3	38.46	28.46	26.28	sp|P12382|PFKAL_MOUSE	ATP-dependent 6-phosphofructokinase, liver type OS=Mus musculus OX=10090 GN=Pfkl PE=1 SV=4	MOUSE	14
109	23.29	23.29	36.8	26.7	20.62	tr|Q8CIJ3|Q8CIJ3_MOUSE	Eukaryotic translation initiation factor 3 subunit B OS=Mus musculus OX=10090 GN=Eif3b PE=2 SV=1	MOUSE	14
110	23.1	23.1	70.32	65.02	59.72	sp|Q9CQ65|MTAP_MOUSE	S-methyl-5'-thioadenosine phosphorylase OS=Mus musculus OX=10090 GN=Mtap PE=1 SV=1	MOUSE	12
111	23.04	23.04	60.45	41.8	40	tr|Q3UIG0|Q3UIG0_MOUSE	Eukaryotic translation initiation factor 3 subunit E OS=Mus musculus OX=10090 GN=Eif3e PE=1 SV=1	MOUSE	15
112	23.02	23.02	40.35	38.8	30.31	tr|Q3U367|Q3U367_MOUSE	4-trimethylaminobutyraldehyde dehydrogenase OS=Mus musculus OX=10090 GN=Aldh9a1 PE=1 SV=1	MOUSE	13
113	22.91	22.91	60.76	52.53	50.32	tr|Q3UDY1|Q3UDY1_MOUSE	MCG6067, isoform CRA_b OS=Mus musculus OX=10090 GN=Akr1b3 PE=1 SV=1	MOUSE	17
114	22.85	24.96	31.32	26.8	19.14	tr|Q921D5|Q921D5_MOUSE	DNA helicase OS=Mus musculus OX=10090 GN=Mcm4 PE=2 SV=1	MOUSE	11
115	22.69	22.69	75	75	67.07	tr|Q5SVY2|Q5SVY2_MOUSE	Peptidyl-prolyl cis-trans isomerase OS=Mus musculus OX=10090 GN=Ppia PE=1 SV=1	MOUSE	19
116	22.59	22.59	62.88	41.85	32.83	tr|Q5FWJ3|Q5FWJ3_MOUSE	Vimentin OS=Mus musculus OX=10090 GN=Vim PE=1 SV=1	MOUSE	12
117	22.36	22.36	41.98	34.06	32.28	sp|P27773|PDIA3_MOUSE	Protein disulfide-isomerase A3 OS=Mus musculus OX=10090 GN=Pdia3 PE=1 SV=2	MOUSE	14
118	22.13	22.13	54.24	41.21	36.67	tr|Q3U8W0|Q3U8W0_MOUSE	Uncharacterized protein OS=Mus musculus OX=10090 GN=Ppp1ca PE=2 SV=1	MOUSE	13
119	22.07	22.07	26.49	17.11	13.17	tr|Q3U2W2|Q3U2W2_MOUSE	MYB binding protein (P160) 1a, isoform CRA_b OS=Mus musculus OX=10090 GN=Mybbp1a PE=1 SV=1	MOUSE	13
120	21.97	22.03	39.08	22.77	21.27	tr|G3X8Y3|G3X8Y3_MOUSE	N-alpha-acetyltransferase 15, NatA auxiliary subunit OS=Mus musculus OX=10090 GN=Naa15 PE=1 SV=1	MOUSE	14
121	21.92	21.92	41.69	26.9	19.72	tr|Q543B9|Q543B9_MOUSE	Prolyl endopeptidase OS=Mus musculus OX=10090 GN=Prep PE=1 SV=1	MOUSE	11
122	21.91	21.99	32.64	24.75	20.2	tr|Q3UZH2|Q3UZH2_MOUSE	DNA helicase OS=Mus musculus OX=10090 GN=Mcm3 PE=2 SV=1	MOUSE	12
123	21.84	21.84	33.93	23.96	21.23	tr|Q3UYH9|Q3UYH9_MOUSE	Alpha-1,4 glucan phosphorylase OS=Mus musculus OX=10090 GN=Pygb PE=2 SV=1	MOUSE	13
124	21.8	21.8	35.64	27.52	19.5	sp|Q64737|PUR2_MOUSE	Trifunctional purine biosynthetic protein adenosine-3 OS=Mus musculus OX=10090 GN=Gart PE=1 SV=3	MOUSE	12
125	21.52	21.52	40.58	30.85	28.57	tr|Q91V28|Q91V28_MOUSE	6-phosphogluconate dehydrogenase, decarboxylating OS=Mus musculus OX=10090 GN=Pgd PE=2 SV=1	MOUSE	13
126	21.47	21.47	67.32	52.36	52.36	tr|Q3U7Z6|Q3U7Z6_MOUSE	Phosphoglycerate mutase OS=Mus musculus OX=10090 GN=Pgam1 PE=1 SV=1	MOUSE	15
127	20.79	20.79	52.19	39.04	34.65	tr|Q3UJN2|Q3UJN2_MOUSE	RuvB-like helicase OS=Mus musculus OX=10090 GN=Ruvbl1 PE=2 SV=1	MOUSE	11
128	20.74	20.74	43.16	31.37	27.76	sp|P10852|4F2_MOUSE	4F2 cell-surface antigen heavy chain OS=Mus musculus OX=10090 GN=Slc3a2 PE=1 SV=1	MOUSE	12
129	20.62	20.74	54.87	32.58	23.22	tr|Q3TGS1|Q3TGS1_MOUSE	Uncharacterized protein OS=Mus musculus OX=10090 GN=Ehd1 PE=2 SV=1	MOUSE	10
130	20.58	20.62	63.32	52.26	44.72	sp|P35700|PRDX1_MOUSE	Peroxiredoxin-1 OS=Mus musculus OX=10090 GN=Prdx1 PE=1 SV=1	MOUSE	13
131	20.54	20.54	50.76	35.28	32.99	tr|Q3UMW2|Q3UMW2_MOUSE	Uncharacterized protein OS=Mus musculus OX=10090 GN=Pa2g4 PE=2 SV=1	MOUSE	11
132	20.46	20.46	53.86	42.57	31.68	sp|Q99LF4|RTCB_MOUSE	tRNA-splicing ligase RtcB homolog OS=Mus musculus OX=10090 GN=Rtcb PE=1 SV=1	MOUSE	10
133	20.14	20.14	39.56	20.88	16.05	sp|Q3TXS7|PSMD1_MOUSE	26S proteasome non-ATPase regulatory subunit 1 OS=Mus musculus OX=10090 GN=Psmd1 PE=1 SV=1	MOUSE	10
134	20.06	20.06	59.57	47.85	33.25	tr|Q3ULF7|Q3ULF7_MOUSE	MCG1196 OS=Mus musculus OX=10090 GN=Actr3 PE=1 SV=1	MOUSE	13
135	19.99	19.99	66.3	52.22	34.81	tr|Q5M9N8|Q5M9N8_MOUSE	Ribosomal protein L7 OS=Mus musculus OX=10090 GN=Rpl7 PE=1 SV=1	MOUSE	11
136	19.96	19.96	46.23	34.14	24.89	tr|Q570Z0|Q570Z0_MOUSE	MKIAA4193 protein (Fragment) OS=Mus musculus OX=10090 GN=Hnrnpm PE=2 SV=1	MOUSE	12
137	19.95	19.95	74.93	51.92	36.58	tr|Q542G9|Q542G9_MOUSE	Annexin OS=Mus musculus OX=10090 GN=Anxa2 PE=1 SV=1	MOUSE	10
138	19.88	19.88	64.45	43.87	32.64	tr|Q4FJZ4|Q4FJZ4_MOUSE	Wars protein OS=Mus musculus OX=10090 GN=Wars PE=2 SV=1	MOUSE	13
139	19.73	19.73	38.78	26.53	20.07	tr|Q3TG12|Q3TG12_MOUSE	Uncharacterized protein (Fragment) OS=Mus musculus OX=10090 GN=Farsb PE=2 SV=1	MOUSE	9
140	19.38	19.38	35.06	25.04	19.14	sp|Q8BP47|SYNC_MOUSE	Asparagine--tRNA ligase, cytoplasmic OS=Mus musculus OX=10090 GN=Nars PE=1 SV=2	MOUSE	13
141	19.31	19.31	54.7	48.32	29.53	sp|P48962|ADT1_MOUSE	ADP/ATP translocase 1 OS=Mus musculus OX=10090 GN=Slc25a4 PE=1 SV=4	MOUSE	11
142	19.27	23.69	40.27	25.06	19.7	tr|Q91V38|Q91V38_MOUSE	Heat shock protein 90, beta (Grp94), member 1 OS=Mus musculus OX=10090 GN=Hsp90b1 PE=2 SV=1	MOUSE	14
143	19.23	19.23	57.98	50.53	42.55	sp|Q8R5C5|ACTY_MOUSE	Beta-centractin OS=Mus musculus OX=10090 GN=Actr1b PE=1 SV=1	MOUSE	13
144	19.15	19.15	48.68	34.43	21.27	sp|Q9D8W5|PSD12_MOUSE	26S proteasome non-ATPase regulatory subunit 12 OS=Mus musculus OX=10090 GN=Psmd12 PE=1 SV=4	MOUSE	9
145	19.07	19.07	46.02	34.46	26.02	tr|Q564E6|Q564E6_MOUSE	Sjogren syndrome antigen B, isoform CRA_a OS=Mus musculus OX=10090 GN=Ssb PE=1 SV=1	MOUSE	9
146	19.06	19.06	56.29	39.71	39.71	tr|B2RUC7|B2RUC7_MOUSE	Serine/threonine kinase receptor associated protein OS=Mus musculus OX=10090 GN=Strap PE=1 SV=1	MOUSE	10
147	19.04	19.04	25.51	14.82	12.39	sp|Q6ZQ73|CAND2_MOUSE	Cullin-associated NEDD8-dissociated protein 2 OS=Mus musculus OX=10090 GN=Cand2 PE=1 SV=2	MOUSE	11
148	18.84	18.84	25.84	17.79	16.18	tr|G5E866|G5E866_MOUSE	Splicing factor 3B subunit 1 OS=Mus musculus OX=10090 GN=Sf3b1 PE=1 SV=1	MOUSE	13
149	18.83	18.84	38.99	28.77	21.07	tr|Q8BN32|Q8BN32_MOUSE	Polyadenylate-binding protein OS=Mus musculus OX=10090 GN=Pabpc1 PE=2 SV=1	MOUSE	11
150	18.79	18.79	28.78	22.7	19.59	sp|Q91VR5|DDX1_MOUSE	ATP-dependent RNA helicase DDX1 OS=Mus musculus OX=10090 GN=Ddx1 PE=1 SV=1	MOUSE	10
151	18.64	18.64	48.38	46.76	30.54	tr|Q8BTJ1|Q8BTJ1_MOUSE	Phosphoserine aminotransferase OS=Mus musculus OX=10090 GN=Psat1 PE=2 SV=1	MOUSE	9
152	18.56	18.56	39.02	21.97	19.45	sp|Q9QZE5|COPG1_MOUSE	Coatomer subunit gamma-1 OS=Mus musculus OX=10090 GN=Copg1 PE=1 SV=1	MOUSE	12
153	18.21	18.21	74.41	48.15	42.09	sp|P11440|CDK1_MOUSE	Cyclin-dependent kinase 1 OS=Mus musculus OX=10090 GN=Cdk1 PE=1 SV=3	MOUSE	11
154	18.18	43.14	68.68	68.68	62.64	tr|Q3UMM1|Q3UMM1_MOUSE	Tubulin beta chain OS=Mus musculus OX=10090 GN=Tubb6 PE=1 SV=1	MOUSE	47
155	18.04	18.18	25.71	21.82	18.09	tr|Q60589|Q60589_MOUSE	Envelope glycoprotein OS=Mus musculus OX=10090 GN=env PE=4 SV=1	MOUSE	10
156	18.01	18.01	48.99	40.54	40.54	tr|Q3UCH0|Q3UCH0_MOUSE	60S ribosomal protein L6 OS=Mus musculus OX=10090 GN=Rpl6 PE=1 SV=1	MOUSE	13
157	18	18	43.21	34.07	34.07	tr|Q8BTW2|Q8BTW2_MOUSE	Eukaryotic translation initiation factor 3 subunit F OS=Mus musculus OX=10090 GN=Eif3f PE=2 SV=1	MOUSE	12
158	17.81	17.81	27.58	20.44	14.51	tr|E9QB02|E9QB02_MOUSE	Methionine--tRNA ligase, cytoplasmic OS=Mus musculus OX=10090 GN=Mars PE=1 SV=1	MOUSE	11
159	17.72	17.78	32.11	19.44	19.44	sp|P38647|GRP75_MOUSE	Stress-70 protein, mitochondrial OS=Mus musculus OX=10090 GN=Hspa9 PE=1 SV=3	MOUSE	11
160	17.61	17.61	45.16	26.16	26.16	sp|P06745|G6PI_MOUSE	Glucose-6-phosphate isomerase OS=Mus musculus OX=10090 GN=Gpi PE=1 SV=4	MOUSE	10
161	17.45	17.45	41.44	32.49	30.93	tr|Q3UAT9|Q3UAT9_MOUSE	Inosine-5'-monophosphate dehydrogenase OS=Mus musculus OX=10090 GN=Impdh2 PE=1 SV=1	MOUSE	9
162	17.36	17.36	27.85	19.22	8.986	sp|Q9EPU0|RENT1_MOUSE	Regulator of nonsense transcripts 1 OS=Mus musculus OX=10090 GN=Upf1 PE=1 SV=2	MOUSE	8
163	17.24	17.24	36.6	19.12	14.84	tr|Q3UKJ6|Q3UKJ6_MOUSE	DEAH (Asp-Glu-Ala-His) box polypeptide 15, isoform CRA_a OS=Mus musculus OX=10090 GN=Dhx15 PE=1 SV=1	MOUSE	11
164	17.03	17.03	38.28	18.48	14.3	tr|Q6ZPS9|Q6ZPS9_MOUSE	MKIAA1375 protein (Fragment) OS=Mus musculus OX=10090 GN=Pdcd6ip PE=2 SV=1	MOUSE	9
165	16.96	16.96	58.73	42.11	39.61	sp|P42208|SEPT2_MOUSE	Septin-2 OS=Mus musculus OX=10090 GN=Sept2 PE=1 SV=2	MOUSE	10
166	16.78	16.78	74.71	69.35	49.04	tr|Q91ZH2|Q91ZH2_MOUSE	Proliferating cell nuclear antigen OS=Mus musculus OX=10090 GN=Pcna PE=2 SV=1	MOUSE	12
167	16.72	16.72	53.36	46.64	40.28	tr|Q3THL7|Q3THL7_MOUSE	Uncharacterized protein OS=Mus musculus OX=10090 GN=Vdac1 PE=2 SV=1	MOUSE	10
168	16.71	16.71	74.59	64.09	58.56	sp|P84078|ARF1_MOUSE	ADP-ribosylation factor 1 OS=Mus musculus OX=10090 GN=Arf1 PE=1 SV=2	MOUSE	11
169	16.63	16.63	39.06	34.34	31.65	tr|Q58EU6|Q58EU6_MOUSE	MCG13589 OS=Mus musculus OX=10090 GN=Rpl5 PE=1 SV=1	MOUSE	9
170	16.62	16.62	57.24	52.63	52.63	tr|Q561N5|Q561N5_MOUSE	MCG23000, isoform CRA_b OS=Mus musculus OX=10090 GN=Rps18 PE=2 SV=1	MOUSE	10
171	16.56	16.56	18.87	7.818	6.742	sp|Q6P4T2|U520_MOUSE	U5 small nuclear ribonucleoprotein 200 kDa helicase OS=Mus musculus OX=10090 GN=Snrnp200 PE=1 SV=1	MOUSE	10
172	16.48	16.48	48.1	35.55	24.88	tr|Q5BKQ9|Q5BKQ9_MOUSE	MCG19050, isoform CRA_d OS=Mus musculus OX=10090 GN=Psmd11 PE=1 SV=1	MOUSE	8
173	16.37	16.37	40.31	20.93	15.28	tr|Q8CE30|Q8CE30_MOUSE	Uncharacterized protein OS=Mus musculus OX=10090 GN=Ncl PE=2 SV=1	MOUSE	10
174	16.36	16.37	54.85	42.81	36.45	tr|Q3V235|Q3V235_MOUSE	Prohibitin 2 OS=Mus musculus OX=10090 GN=Phb2 PE=1 SV=1	MOUSE	10
175	16.34	16.34	25.08	17.23	12.54	sp|O08528|HXK2_MOUSE	Hexokinase-2 OS=Mus musculus OX=10090 GN=Hk2 PE=1 SV=1	MOUSE	10
176	16.24	16.24	47.36	33.58	20.94	tr|Q8BK46|Q8BK46_MOUSE	Uncharacterized protein OS=Mus musculus OX=10090 GN=Psmd3 PE=2 SV=1	MOUSE	10
177	16.18	18.41	32.23	18.43	11.53	tr|Q7TMX4|Q7TMX4_MOUSE	Elongation factor Tu GTP binding domain containing 2 OS=Mus musculus OX=10090 GN=Eftud2 PE=2 SV=1	MOUSE	8
178	16.16	16.16	54.84	33.18	29.49	tr|Q5XJF6|Q5XJF6_MOUSE	Ribosomal protein OS=Mus musculus OX=10090 GN=Rpl10a PE=1 SV=1	MOUSE	8
179	16.13	16.13	56.31	49.15	40.27	tr|Q58EU3|Q58EU3_MOUSE	MCG12811, isoform CRA_b OS=Mus musculus OX=10090 GN=Rps2 PE=1 SV=1	MOUSE	11
180	15.86	15.86	23.12	13.01	11.46	sp|Q9EPL8|IPO7_MOUSE	Importin-7 OS=Mus musculus OX=10090 GN=Ipo7 PE=1 SV=2	MOUSE	8
181	15.81	15.81	39.62	29.03	23.09	tr|Q3UIJ2|Q3UIJ2_MOUSE	Uncharacterized protein OS=Mus musculus OX=10090 GN=Eif2s3x PE=2 SV=1	MOUSE	9
182	15.74	15.74	60.69	36.16	31.76	tr|A0A171KXD3|A0A171KXD3_MOUSE	Protein arginine N-methyltransferase 1 OS=Mus musculus OX=10090 GN=Prmt1 PE=1 SV=1	MOUSE	8
183	15.74	15.74	41.49	29.26	29.26	tr|Q8BV87|Q8BV87_MOUSE	Uncharacterized protein OS=Mus musculus OX=10090 GN=Serpinh1 PE=2 SV=1	MOUSE	9
184	15.52	15.52	32.4	19.73	12.77	sp|Q61768|KINH_MOUSE	Kinesin-1 heavy chain OS=Mus musculus OX=10090 GN=Kif5b PE=1 SV=3	MOUSE	10
185	15.5	15.5	51.12	37.99	32.68	sp|P63085|MK01_MOUSE	Mitogen-activated protein kinase 1 OS=Mus musculus OX=10090 GN=Mapk1 PE=1 SV=3	MOUSE	10
186	15.44	15.44	46.3	39.26	29.63	tr|Q80UT7|Q80UT7_MOUSE	Rpl7a protein (Fragment) OS=Mus musculus OX=10090 GN=Rpl7a PE=2 SV=1	MOUSE	9
187	15.44	15.44	62.3	41.18	38.24	sp|Q99JX4|EIF3M_MOUSE	Eukaryotic translation initiation factor 3 subunit M OS=Mus musculus OX=10090 GN=Eif3m PE=1 SV=1	MOUSE	9
188	15.42	15.42	45.22	30.48	24.1	tr|Q3TKG4|Q3TKG4_MOUSE	Uncharacterized protein (Fragment) OS=Mus musculus OX=10090 GN=Psmc3 PE=2 SV=1	MOUSE	9
189	15.42	15.42	39.13	24.84	22.36	tr|A0A1S6GWH2|A0A1S6GWH2_MOUSE	Uncharacterized protein OS=Mus musculus OX=10090 GN=Ddx39b PE=2 SV=1	MOUSE	8
190	15.35	15.35	56.87	53.05	44.66	tr|Q91XH5|Q91XH5_MOUSE	Sepiapterin reductase OS=Mus musculus OX=10090 GN=Spr PE=1 SV=1	MOUSE	12
191	15.33	15.33	56.56	41.13	21.34	tr|Q14AQ1|Q14AQ1_MOUSE	Proteasome (Prosome, macropain) 26S subunit, ATPase, 6 OS=Mus musculus OX=10090 GN=Psmc6 PE=1 SV=1	MOUSE	8
192	15.3	15.3	45.95	32.25	32.25	tr|Q922I7|Q922I7_MOUSE	MCG13402, isoform CRA_c OS=Mus musculus OX=10090 GN=Ptbp1 PE=1 SV=1	MOUSE	9
193	15.26	15.26	45.38	37.82	32.77	tr|Q0VG47|Q0VG47_MOUSE	Heterogeneous nuclear ribonucleoprotein A3 OS=Mus musculus OX=10090 GN=Hnrnpa3 PE=2 SV=1	MOUSE	10
194	15.24	15.24	37.12	36.01	36.01	tr|B2M1R7|B2M1R7_MOUSE	Poly(rC)-binding protein 2 OS=Mus musculus OX=10090 GN=Pcbp2 PE=1 SV=1	MOUSE	10
195	15.2	15.2	42.77	30.06	20.23	tr|Q3UJW1|Q3UJW1_MOUSE	Uncharacterized protein OS=Mus musculus OX=10090 GN=Aldh2 PE=2 SV=1	MOUSE	8
196	15.19	15.19	46.59	25.38	20.45	tr|Q3TF40|Q3TF40_MOUSE	Uncharacterized protein (Fragment) OS=Mus musculus OX=10090 GN=Nono PE=2 SV=1	MOUSE	9
197	15.15	15.15	46.77	44.92	39.08	sp|Q9QZD9|EIF3I_MOUSE	Eukaryotic translation initiation factor 3 subunit I OS=Mus musculus OX=10090 GN=Eif3i PE=1 SV=1	MOUSE	9
198	15.14	15.14	38.69	29.56	27.19	sp|O70194|EIF3D_MOUSE	Eukaryotic translation initiation factor 3 subunit D OS=Mus musculus OX=10090 GN=Eif3d PE=1 SV=2	MOUSE	11
199	15.05	15.05	50.84	34.81	32.7	tr|Q3UVJ2|Q3UVJ2_MOUSE	Adenylyl cyclase-associated protein OS=Mus musculus OX=10090 GN=Cap1 PE=2 SV=1	MOUSE	9
200	14.97	29.36	47.09	35.58	23.93	tr|Q3U741|Q3U741_MOUSE	DEAD (Asp-Glu-Ala-Asp) box polypeptide 17, isoform CRA_a OS=Mus musculus OX=10090 GN=Ddx17 PE=1 SV=1	MOUSE	13
201	14.91	14.91	15.04	8.715	3.865	tr|B7FAU9|B7FAU9_MOUSE	Filamin, alpha OS=Mus musculus OX=10090 GN=Flna PE=1 SV=1	MOUSE	7
202	14.85	14.85	29.8	20.83	20.83	sp|P03975|IGEB_MOUSE	IgE-binding protein OS=Mus musculus OX=10090 GN=Iap PE=2 SV=1	MOUSE	10
203	14.76	14.76	49.51	38.07	28.99	tr|E9PWY9|E9PWY9_MOUSE	Phenylalanine--tRNA ligase alpha subunit OS=Mus musculus OX=10090 GN=Farsa PE=1 SV=1	MOUSE	8
204	14.7	14.7	24.65	14.27	12.88	sp|Q9D0R2|SYTC_MOUSE	Threonine--tRNA ligase, cytoplasmic OS=Mus musculus OX=10090 GN=Tars PE=1 SV=2	MOUSE	8
205	14.69	14.69	15.22	7.863	5.689	tr|E9QAI5|E9QAI5_MOUSE	CAD protein OS=Mus musculus OX=10090 GN=Cad PE=1 SV=1	MOUSE	9
206	14.63	15.59	42.05	37.5	27.95	tr|Q542I9|Q542I9_MOUSE	MCG122657 OS=Mus musculus OX=10090 GN=Psmc1 PE=1 SV=1	MOUSE	9
207	14.55	14.55	61.17	60.19	53.4	tr|B2RTM0|B2RTM0_MOUSE	Histone H4 OS=Mus musculus OX=10090 GN=Hist2h4 PE=1 SV=1	MOUSE	11
208	14.48	14.48	51.16	45.93	41.86	tr|Q5CZY9|Q5CZY9_MOUSE	Rps16 protein OS=Mus musculus OX=10090 GN=Rps16 PE=2 SV=1	MOUSE	9
209	14.43	14.43	58.17	55.29	42.31	tr|Q497E9|Q497E9_MOUSE	40S ribosomal protein S8 OS=Mus musculus OX=10090 GN=Rps8 PE=1 SV=1	MOUSE	10
210	14.39	14.39	35.52	20.66	18.94	sp|Q3UDE2|TTL12_MOUSE	Tubulin--tyrosine ligase-like protein 12 OS=Mus musculus OX=10090 GN=Ttll12 PE=1 SV=1	MOUSE	9
211	14.3	14.3	40.2	20.72	15.14	sp|Q01853|TERA_MOUSE	Transitional endoplasmic reticulum ATPase OS=Mus musculus OX=10090 GN=Vcp PE=1 SV=4	MOUSE	8
212	14.2	14.2	54.96	37.1	22.42	sp|Q9CZN7|GLYM_MOUSE	Serine hydroxymethyltransferase, mitochondrial OS=Mus musculus OX=10090 GN=Shmt2 PE=1 SV=1	MOUSE	9
213	13.96	13.96	69.44	69.44	55.56	sp|P08030|APT_MOUSE	Adenine phosphoribosyltransferase OS=Mus musculus OX=10090 GN=Aprt PE=1 SV=2	MOUSE	8
214	13.86	13.86	58.58	49.19	41.75	sp|P63330|PP2AA_MOUSE	Serine/threonine-protein phosphatase 2A catalytic subunit alpha isoform OS=Mus musculus OX=10090 GN=Ppp2ca PE=1 SV=1	MOUSE	8
215	13.84	13.84	43.12	31.24	31.24	tr|Q3TF62|Q3TF62_MOUSE	Uncharacterized protein OS=Mus musculus OX=10090 GN=Actl6a PE=2 SV=1	MOUSE	9
216	13.82	13.82	26.48	26.48	26.03	sp|P43274|H14_MOUSE	Histone H1.4 OS=Mus musculus OX=10090 GN=Hist1h1e PE=1 SV=2	MOUSE	8
217	13.68	13.68	27.75	15.5	12	tr|Q8C290|Q8C290_MOUSE	Uncharacterized protein OS=Mus musculus OX=10090 GN=Hnrnpu PE=2 SV=1	MOUSE	8
218	13.68	13.68	54.83	40.5	28.04	tr|Q5HZI6|Q5HZI6_MOUSE	Tissue specific transplantation antigen P35B OS=Mus musculus OX=10090 GN=Tsta3 PE=1 SV=1	MOUSE	7
219	13.61	17.45	77.52	48.99	41.28	tr|Q3U6X7|Q3U6X7_MOUSE	Cyclin-dependent kinase 2, isoform CRA_b OS=Mus musculus OX=10090 GN=Cdk2 PE=2 SV=1	MOUSE	11
220	13.55	15.16	31.62	18.6	16.6	sp|Q8VIJ6|SFPQ_MOUSE	Splicing factor, proline- and glutamine-rich OS=Mus musculus OX=10090 GN=Sfpq PE=1 SV=1	MOUSE	9
221	13.48	13.48	51.83	23.89	19.46	sp|Q9CPY7|AMPL_MOUSE	Cytosol aminopeptidase OS=Mus musculus OX=10090 GN=Lap3 PE=1 SV=3	MOUSE	7
222	13.47	13.47	24.77	17.88	16.39	tr|Q3UFS3|Q3UFS3_MOUSE	Tyrosinase-related protein 1 OS=Mus musculus OX=10090 GN=Tyrp1 PE=2 SV=1	MOUSE	7
223	13.35	13.35	15.76	7.156	5.399	tr|E9Q9E1|E9Q9E1_MOUSE	Eukaryotic translation initiation factor 4 gamma 1 OS=Mus musculus OX=10090 GN=Eif4g1 PE=1 SV=1	MOUSE	8
224	13.35	13.35	57.11	39.28	30.12	sp|Q9Z2X1|HNRPF_MOUSE	Heterogeneous nuclear ribonucleoprotein F OS=Mus musculus OX=10090 GN=Hnrnpf PE=1 SV=3	MOUSE	9
225	13.34	13.35	45.79	40.81	37.07	tr|A1L3B8|A1L3B8_MOUSE	Proteasome (Prosome, macropain) 26S subunit, non-ATPase, 7 OS=Mus musculus OX=10090 GN=Psmd7 PE=1 SV=1	MOUSE	8
226	13.26	15.52	25.95	13.2	13.2	sp|Q9QXK3|COPG2_MOUSE	Coatomer subunit gamma-2 OS=Mus musculus OX=10090 GN=Copg2 PE=1 SV=1	MOUSE	9
227	13.21	13.21	21.82	13.67	10.13	sp|Q9CSH3|RRP44_MOUSE	Exosome complex exonuclease RRP44 OS=Mus musculus OX=10090 GN=Dis3 PE=1 SV=4	MOUSE	9
228	13.14	13.14	53.54	28.54	18.58	sp|P54071|IDHP_MOUSE	Isocitrate dehydrogenase [NADP], mitochondrial OS=Mus musculus OX=10090 GN=Idh2 PE=1 SV=3	MOUSE	7
229	13.12	13.12	20.89	14.05	10.89	sp|Q3UYV9|NCBP1_MOUSE	Nuclear cap-binding protein subunit 1 OS=Mus musculus OX=10090 GN=Ncbp1 PE=1 SV=2	MOUSE	8
230	13.05	13.05	48.51	24.16	20.4	tr|Q3UDR2|Q3UDR2_MOUSE	Protein disulfide-isomerase (Fragment) OS=Mus musculus OX=10090 GN=P4hb PE=2 SV=1	MOUSE	7
231	13.02	13.02	33.8	20.45	15.6	tr|Q3TZQ2|Q3TZQ2_MOUSE	Uncharacterized protein OS=Mus musculus OX=10090 GN=Msn PE=2 SV=1	MOUSE	7
232	13.01	13.88	48.5	28.74	23.05	tr|Q3TDR9|Q3TDR9_MOUSE	Uncharacterized protein OS=Mus musculus OX=10090 GN=Sept9 PE=2 SV=1	MOUSE	7
233	12.98	12.98	24.85	16.06	14.7	tr|A0A0R4J1E2|A0A0R4J1E2_MOUSE	Elongation factor 1-delta OS=Mus musculus OX=10090 GN=Eef1d PE=1 SV=1	MOUSE	7
234	12.97	12.98	54.59	40.58	40.58	tr|Q4FJQ0|Q4FJQ0_MOUSE	MCG130610 OS=Mus musculus OX=10090 GN=Rab7 PE=1 SV=1	MOUSE	9
235	12.65	12.65	91.43	57.14	57.14	tr|Q5SX50|Q5SX50_MOUSE	Profilin OS=Mus musculus OX=10090 GN=Pfn1 PE=1 SV=1	MOUSE	10
236	12.48	12.48	32.58	16.07	13.96	tr|Q3UE92|Q3UE92_MOUSE	X-prolyl aminopeptidase (Aminopeptidase P) 1, soluble, isoform CRA_b OS=Mus musculus OX=10090 GN=Xpnpep1 PE=1 SV=1	MOUSE	7
237	12.48	12.48	52.44	28.28	25.45	sp|Q99JI4|PSMD6_MOUSE	26S proteasome non-ATPase regulatory subunit 6 OS=Mus musculus OX=10090 GN=Psmd6 PE=1 SV=1	MOUSE	8
238	12.38	12.38	39.14	35.35	18.18	tr|Q3TJF2|Q3TJF2_MOUSE	Obg-like ATPase 1 OS=Mus musculus OX=10090 GN=Ola1 PE=2 SV=1	MOUSE	7
239	12.27	16.87	36.86	22.32	14.16	tr|Q8C605|Q8C605_MOUSE	ATP-dependent 6-phosphofructokinase OS=Mus musculus OX=10090 GN=Pfkp PE=1 SV=1	MOUSE	9
240	12.07	12.07	31.01	23.82	20.67	tr|Q3TML0|Q3TML0_MOUSE	Protein disulfide-isomerase A6 OS=Mus musculus OX=10090 GN=Pdia6 PE=1 SV=1	MOUSE	6
241	12.05	12.05	14.15	9.83	8.65	tr|Q542D9|Q542D9_MOUSE	Transferrin receptor, isoform CRA_a OS=Mus musculus OX=10090 GN=Tfrc PE=1 SV=1	MOUSE	6
242	11.96	11.96	26.03	12.05	9.872	sp|Q99KI0|ACON_MOUSE	Aconitate hydratase, mitochondrial OS=Mus musculus OX=10090 GN=Aco2 PE=1 SV=1	MOUSE	7
243	11.93	11.93	34.56	20.16	14.88	sp|Q8BMA6|SRP68_MOUSE	Signal recognition particle subunit SRP68 OS=Mus musculus OX=10090 GN=Srp68 PE=1 SV=2	MOUSE	7
244	11.92	11.92	58.39	44.52	42.58	sp|O35593|PSDE_MOUSE	26S proteasome non-ATPase regulatory subunit 14 OS=Mus musculus OX=10090 GN=Psmd14 PE=1 SV=2	MOUSE	9
245	11.85	11.85	48.06	37.93	27.8	sp|Q9CZU6|CISY_MOUSE	Citrate synthase, mitochondrial OS=Mus musculus OX=10090 GN=Cs PE=1 SV=1	MOUSE	10
246	11.84	11.84	36.73	18.08	18.08	sp|Q9D0K2|SCOT1_MOUSE	Succinyl-CoA:3-ketoacid coenzyme A transferase 1, mitochondrial OS=Mus musculus OX=10090 GN=Oxct1 PE=1 SV=1	MOUSE	6
247	11.81	11.81	15.48	10.02	7.127	sp|Q8BFY9|TNPO1_MOUSE	Transportin-1 OS=Mus musculus OX=10090 GN=Tnpo1 PE=1 SV=2	MOUSE	6
248	11.78	11.78	34.18	25.2	12.5	tr|Q3UPA3|Q3UPA3_MOUSE	Rab GDP dissociation inhibitor (Fragment) OS=Mus musculus OX=10090 GN=Gdi2 PE=2 SV=1	MOUSE	5
249	11.69	11.69	33.5	21.78	17.66	tr|Q9DBM8|Q9DBM8_MOUSE	Uncharacterized protein OS=Mus musculus OX=10090 GN=Wdr1 PE=2 SV=1	MOUSE	7
250	11.63	11.63	54.51	44.71	30.2	tr|Q8BPH1|Q8BPH1_MOUSE	Uncharacterized protein OS=Mus musculus OX=10090 GN=Ywhae PE=2 SV=1	MOUSE	7
251	11.63	11.63	44.12	36.47	29.41	tr|Q3U9V4|Q3U9V4_MOUSE	Guanine nucleotide binding protein, beta 2, isoform CRA_a OS=Mus musculus OX=10090 GN=Gnb2 PE=1 SV=1	MOUSE	7
252	11.58	11.58	33.54	24.84	19.46	sp|P54823|DDX6_MOUSE	Probable ATP-dependent RNA helicase DDX6 OS=Mus musculus OX=10090 GN=Ddx6 PE=1 SV=1	MOUSE	7
253	11.57	11.57	35.03	33.5	27.16	tr|Q5SW83|Q5SW83_MOUSE	Actin-related protein 2 OS=Mus musculus OX=10090 GN=Actr2 PE=1 SV=1	MOUSE	10
254	11.55	11.55	19.9	10.77	8.75	sp|Q9CZU3|MTREX_MOUSE	Exosome RNA helicase MTR4 OS=Mus musculus OX=10090 GN=Mtrex PE=1 SV=1	MOUSE	7
255	11.53	11.53	52.45	52.45	52.45	sp|P27661|H2AX_MOUSE	Histone H2AX OS=Mus musculus OX=10090 GN=H2afx PE=1 SV=2	MOUSE	9
256	11.45	11.45	37.73	21.52	12.05	sp|P47856|GFPT1_MOUSE	Glutamine--fructose-6-phosphate aminotransferase [isomerizing] 1 OS=Mus musculus OX=10090 GN=Gfpt1 PE=1 SV=3	MOUSE	6
257	11.4	11.4	42.68	25.06	17.87	tr|Q3UB90|Q3UB90_MOUSE	Uncharacterized protein OS=Mus musculus OX=10090 GN=Rpl3 PE=2 SV=1	MOUSE	6
258	11.27	11.27	52.21	30.39	23.12	tr|B1AT82|B1AT82_MOUSE	MCG6846, isoform CRA_c OS=Mus musculus OX=10090 GN=Prpsap1 PE=1 SV=1	MOUSE	6
259	11.25	11.25	31.34	26.5	20.28	tr|Q6PFB2|Q6PFB2_MOUSE	Rcc1 protein OS=Mus musculus OX=10090 GN=Rcc1 PE=1 SV=1	MOUSE	5
260	11.12	11.12	44.04	35.76	23.18	tr|Q8BSZ8|Q8BSZ8_MOUSE	Uncharacterized protein OS=Mus musculus OX=10090 GN=Srm PE=2 SV=1	MOUSE	6
261	11.05	11.05	51.11	39.26	39.26	tr|Q921L4|Q921L4_MOUSE	Histone H2B OS=Mus musculus OX=10090 GN=LOC665622 PE=2 SV=1	MOUSE	21
262	10.99	12.46	64.42	38.94	28.61	tr|A0A1S6GWH1|A0A1S6GWH1_MOUSE	Uncharacterized protein OS=Mus musculus OX=10090 GN=Psmc5 PE=2 SV=1	MOUSE	10
263	10.93	10.93	25.76	17.3	12.88	tr|Q6NZB3|Q6NZB3_MOUSE	Ribonucleoside-diphosphate reductase OS=Mus musculus OX=10090 GN=Rrm1 PE=2 SV=1	MOUSE	7
264	10.91	10.91	43.8	24.79	18.18	tr|Q3TMB8|Q3TMB8_MOUSE	Adenylosuccinate lyase OS=Mus musculus OX=10090 GN=Adsl PE=2 SV=1	MOUSE	7
265	10.78	10.78	28.69	15.22	12.82	tr|Q8R2P8|Q8R2P8_MOUSE	Lysine--tRNA ligase OS=Mus musculus OX=10090 GN=Kars PE=1 SV=1	MOUSE	6
266	10.64	10.64	59.28	51.03	24.23	tr|Q4FZE6|Q4FZE6_MOUSE	40S ribosomal protein S7 OS=Mus musculus OX=10090 GN=Rps7 PE=2 SV=1	MOUSE	6
267	10.61	17.54	38.26	26.43	19.59	tr|Q3TWP9|Q3TWP9_MOUSE	Uncharacterized protein OS=Mus musculus OX=10090 GN=Ehd4 PE=2 SV=1	MOUSE	9
268	10.6	10.61	43.71	30.84	27.25	sp|P14152|MDHC_MOUSE	Malate dehydrogenase, cytoplasmic OS=Mus musculus OX=10090 GN=Mdh1 PE=1 SV=3	MOUSE	7
269	10.46	10.46	28.21	13.5	8.782	sp|Q8R1B4|EIF3C_MOUSE	Eukaryotic translation initiation factor 3 subunit C OS=Mus musculus OX=10090 GN=Eif3c PE=1 SV=1	MOUSE	8
270	10.38	10.38	32.66	24.37	13.54	sp|P70698|PYRG1_MOUSE	CTP synthase 1 OS=Mus musculus OX=10090 GN=Ctps1 PE=1 SV=2	MOUSE	5
271	10.36	10.36	65.56	42.38	37.75	tr|Q5BLJ7|Q5BLJ7_MOUSE	MCG10205 OS=Mus musculus OX=10090 GN=Rps13 PE=1 SV=1	MOUSE	6
272	10.28	10.28	47.24	24.78	17.83	tr|A0A0R4J259|A0A0R4J259_MOUSE	Heterogeneous nuclear ribonucleoprotein Q OS=Mus musculus OX=10090 GN=Syncrip PE=1 SV=1	MOUSE	7
273	10.21	10.21	43.6	36.97	27.01	sp|P47963|RL13_MOUSE	60S ribosomal protein L13 OS=Mus musculus OX=10090 GN=Rpl13 PE=1 SV=3	MOUSE	6
274	10.2	10.21	59.31	58.82	50	tr|Q91V55|Q91V55_MOUSE	40S ribosomal protein S5 OS=Mus musculus OX=10090 GN=Rps5 PE=1 SV=1	MOUSE	7
275	10.19	10.19	21.98	7.469	5.741	sp|P13864|DNMT1_MOUSE	DNA (cytosine-5)-methyltransferase 1 OS=Mus musculus OX=10090 GN=Dnmt1 PE=1 SV=5	MOUSE	7
276	10.18	10.19	42.28	36.86	33.06	sp|Q9CQT1|MTNA_MOUSE	Methylthioribose-1-phosphate isomerase OS=Mus musculus OX=10090 GN=Mri1 PE=1 SV=1	MOUSE	6
277	10.16	10.16	11.79	7.073	6.504	sp|Q3UPL0|SC31A_MOUSE	Protein transport protein Sec31A OS=Mus musculus OX=10090 GN=Sec31a PE=1 SV=2	MOUSE	6
278	10.16	10.16	38.89	34.19	29.91	tr|Q8C266|Q8C266_MOUSE	Ras-related protein Rab-5C OS=Mus musculus OX=10090 GN=Rab5c PE=1 SV=1	MOUSE	6
279	10.12	10.12	49.87	28.75	22.65	tr|Q9JJE1|Q9JJE1_MOUSE	Brain cDNA, clone MNCb-1208, similar to Mus musculus mitogen activated protein kinase kinase 1 (Map2k1), mRNA OS=Mus musculus OX=10090 GN=Map2k1 PE=2 SV=1	MOUSE	6
280	10.12	10.12	37.11	27.67	23.27	tr|Q3UPD5|Q3UPD5_MOUSE	Uncharacterized protein OS=Mus musculus OX=10090 GN=Prps1 PE=2 SV=1	MOUSE	7
281	10	10	15.52	12.17	5.732	tr|A2AS98|A2AS98_MOUSE	Nck-associated protein 1 OS=Mus musculus OX=10090 GN=Nckap1 PE=1 SV=1	MOUSE	5
282	9.97	9.97	57.75	29.3	20.85	sp|P08752|GNAI2_MOUSE	Guanine nucleotide-binding protein G(i) subunit alpha-2 OS=Mus musculus OX=10090 GN=Gnai2 PE=1 SV=5	MOUSE	5
283	9.94	9.94	52.47	21.98	21.98	sp|Q9QXB9|DRG2_MOUSE	Developmentally-regulated GTP-binding protein 2 OS=Mus musculus OX=10090 GN=Drg2 PE=1 SV=1	MOUSE	7
284	9.88	10.89	25.79	14.09	12.74	tr|Q99JX6|Q99JX6_MOUSE	Annexin OS=Mus musculus OX=10090 GN=Anxa6 PE=2 SV=1	MOUSE	8
285	9.79	10.26	53.48	36.71	34.18	sp|P45377|ALD2_MOUSE	Aldose reductase-related protein 2 OS=Mus musculus OX=10090 GN=Akr1b8 PE=1 SV=2	MOUSE	8
286	9.76	9.76	22.98	20.1	20.1	tr|Q8BSH9|Q8BSH9_MOUSE	Nucleosome assembly protein 1-like 1 OS=Mus musculus OX=10090 GN=Nap1l1 PE=1 SV=1	MOUSE	5
287	9.75	9.75	52.54	42.71	36.61	tr|H3BKH6|H3BKH6_MOUSE	S-formylglutathione hydrolase OS=Mus musculus OX=10090 GN=Esd PE=1 SV=1	MOUSE	9
288	9.66	9.81	7.973	2.529	1.622	sp|A2AN08|UBR4_MOUSE	E3 ubiquitin-protein ligase UBR4 OS=Mus musculus OX=10090 GN=Ubr4 PE=1 SV=1	MOUSE	5
289	9.62	9.62	51.2	51.2	49.4	tr|Q544Y7|Q544Y7_MOUSE	Cofilin 1, non-muscle OS=Mus musculus OX=10090 GN=Cfl1 PE=2 SV=1	MOUSE	5
290	9.59	9.59	53.59	35.65	21.29	tr|Q569X4|Q569X4_MOUSE	Proteasome (Prosome, macropain) 26S subunit, ATPase, 4 OS=Mus musculus OX=10090 GN=Psmc4 PE=2 SV=1	MOUSE	6
291	9.58	9.58	14.67	6.685	4.837	sp|Q6PDI5|ECM29_MOUSE	Proteasome adapter and scaffold protein ECM29 OS=Mus musculus OX=10090 GN=Ecpas PE=1 SV=3	MOUSE	5
292	9.49	9.49	47.56	43.29	43.29	tr|Q8C2K0|Q8C2K0_MOUSE	Uncharacterized protein OS=Mus musculus OX=10090 GN=Rpl12 PE=2 SV=1	MOUSE	6
293	9.46	9.61	50.2	36.31	32.34	sp|Q99KP6|PRP19_MOUSE	Pre-mRNA-processing factor 19 OS=Mus musculus OX=10090 GN=Prpf19 PE=1 SV=1	MOUSE	9
294	9.4	9.4	54.6	23.81	21.59	sp|Q6ZWX6|IF2A_MOUSE	Eukaryotic translation initiation factor 2 subunit 1 OS=Mus musculus OX=10090 GN=Eif2s1 PE=1 SV=3	MOUSE	5
295	9.36	9.36	35.27	29.46	25.73	tr|Q542F1|Q542F1_MOUSE	Chloride intracellular channel protein OS=Mus musculus OX=10090 GN=Clic1 PE=1 SV=1	MOUSE	6
296	9.28	9.28	18.5	5.054	3.512	sp|Q99PV0|PRP8_MOUSE	Pre-mRNA-processing-splicing factor 8 OS=Mus musculus OX=10090 GN=Prpf8 PE=1 SV=2	MOUSE	7
297	9.23	9.23	31.13	15.94	10.53	sp|P48678|LMNA_MOUSE	Prelamin-A/C OS=Mus musculus OX=10090 GN=Lmna PE=1 SV=2	MOUSE	6
298	9.16	9.16	27.5	16.31	14.15	tr|Q571J7|Q571J7_MOUSE	Serine/threonine-protein phosphatase 2A 55 kDa regulatory subunit B (Fragment) OS=Mus musculus OX=10090 GN=Ppp2r2a PE=2 SV=1	MOUSE	5
299	9.14	9.14	63.85	48.46	36.15	tr|Q5M9M4|Q5M9M4_MOUSE	Ribosomal protein S15A OS=Mus musculus OX=10090 GN=Rps15a PE=1 SV=1	MOUSE	5
300	9.08	9.08	33.02	15.12	10.12	tr|Q3T9X3|Q3T9X3_MOUSE	Dynamin-2 OS=Mus musculus OX=10090 GN=Dnm2 PE=1 SV=1	MOUSE	6
301	9.04	9.04	44.07	30.35	18.5	tr|Q544K9|Q544K9_MOUSE	Uridine monophosphate synthetase OS=Mus musculus OX=10090 GN=Umps PE=1 SV=1	MOUSE	5
302	8.94	8.94	24.26	12.01	4.964	tr|Q3U4M7|Q3U4M7_MOUSE	Uncharacterized protein OS=Mus musculus OX=10090 GN=Tpp2 PE=2 SV=1	MOUSE	4
303	8.91	8.91	34.94	18.23	16.46	tr|Q99J57|Q99J57_MOUSE	S-adenosylmethionine synthase OS=Mus musculus OX=10090 GN=Mat2a PE=1 SV=1	MOUSE	5
304	8.88	8.88	28.83	15.73	15.73	tr|Q3UJC3|Q3UJC3_MOUSE	Glycylpeptide N-tetradecanoyltransferase OS=Mus musculus OX=10090 GN=Nmt1 PE=1 SV=1	MOUSE	5
305	8.84	11.13	50.36	22.87	16.79	sp|Q91VC3|IF4A3_MOUSE	Eukaryotic initiation factor 4A-III OS=Mus musculus OX=10090 GN=Eif4a3 PE=1 SV=3	MOUSE	8
306	8.82	8.82	42.78	27.84	15.98	sp|Q6ZWN5|RS9_MOUSE	40S ribosomal protein S9 OS=Mus musculus OX=10090 GN=Rps9 PE=1 SV=3	MOUSE	6
307	8.8	8.8	21.12	9.882	6.074	tr|F8VPX1|F8VPX1_MOUSE	Ubiquitin carboxyl-terminal hydrolase 7 OS=Mus musculus OX=10090 GN=Usp7 PE=1 SV=1	MOUSE	6
308	8.79	8.8	38.23	21.33	21.33	sp|Q3UM45|PP1R7_MOUSE	Protein phosphatase 1 regulatory subunit 7 OS=Mus musculus OX=10090 GN=Ppp1r7 PE=1 SV=2	MOUSE	5
309	8.74	8.74	31.78	12.43	12.43	sp|Q08943|SSRP1_MOUSE	FACT complex subunit SSRP1 OS=Mus musculus OX=10090 GN=Ssrp1 PE=1 SV=2	MOUSE	6
310	8.71	8.71	37.12	23.01	22.39	tr|Q8BW03|Q8BW03_MOUSE	ELAV-like protein OS=Mus musculus OX=10090 GN=Elavl1 PE=2 SV=1	MOUSE	5
311	8.64	8.64	33.56	21.45	21.45	tr|Q4FK49|Q4FK49_MOUSE	Pyp protein OS=Mus musculus OX=10090 GN=Ppa1 PE=1 SV=1	MOUSE	5
312	8.6	8.6	15.14	3.241	2.559	sp|Q5SWU9|ACACA_MOUSE	Acetyl-CoA carboxylase 1 OS=Mus musculus OX=10090 GN=Acaca PE=1 SV=1	MOUSE	5
313	8.59	8.59	31.99	15.32	10.44	tr|Q91V89|Q91V89_MOUSE	Serine/threonine-protein phosphatase 2A 56 kDa regulatory subunit OS=Mus musculus OX=10090 GN=Ppp2r5d PE=1 SV=1	MOUSE	4
314	8.59	8.59	20.73	10.82	5.997	sp|Q04750|TOP1_MOUSE	DNA topoisomerase 1 OS=Mus musculus OX=10090 GN=Top1 PE=1 SV=2	MOUSE	4
315	8.56	8.56	30.7	13.07	6.355	tr|Q5EBP9|Q5EBP9_MOUSE	Tripartite motif-containing 28 OS=Mus musculus OX=10090 GN=Trim28 PE=2 SV=1	MOUSE	5
316	8.53	8.53	39.07	22.04	14.63	tr|A0A1S6GWG6|A0A1S6GWG6_MOUSE	Uncharacterized protein OS=Mus musculus OX=10090 GN=Atp6v1b2 PE=2 SV=1	MOUSE	5
317	8.53	8.53	44.61	31.86	28.43	tr|Q5M8Q0|Q5M8Q0_MOUSE	Ribosomal protein L15 OS=Mus musculus OX=10090 GN=Rpl15 PE=2 SV=1	MOUSE	5
318	8.47	8.47	44.18	33.56	28.42	tr|Q5SQB7|Q5SQB7_MOUSE	MCG68069 OS=Mus musculus OX=10090 GN=Npm1 PE=1 SV=1	MOUSE	8
319	8.42	8.42	54.75	40.66	20.98	tr|Q3UZR8|Q3UZR8_MOUSE	Eukaryotic translation initiation factor 2B, subunit 1 (Alpha) OS=Mus musculus OX=10090 GN=Eif2b1 PE=1 SV=1	MOUSE	4
320	8.39	11.45	42.04	33.47	33.06	sp|P63101|1433Z_MOUSE	14-3-3 protein zeta/delta OS=Mus musculus OX=10090 GN=Ywhaz PE=1 SV=1	MOUSE	8
321	8.34	8.34	12.84	4.19	2.937	tr|Q4FE56|Q4FE56_MOUSE	Probable ubiquitin carboxyl-terminal hydrolase FAF-X OS=Mus musculus OX=10090 GN=Usp9x PE=1 SV=1	MOUSE	5
322	8.32	8.32	61.76	44.12	31.99	sp|P67778|PHB_MOUSE	Prohibitin OS=Mus musculus OX=10090 GN=Phb PE=1 SV=1	MOUSE	6
323	8.29	8.29	27.31	26.91	26.91	tr|Q8BT09|Q8BT09_MOUSE	40S ribosomal protein S6 OS=Mus musculus OX=10090 PE=2 SV=1	MOUSE	9
324	8.28	8.28	18.98	8.445	7.274	sp|Q8BYA0|TBCD_MOUSE	Tubulin-specific chaperone D OS=Mus musculus OX=10090 GN=Tbcd PE=1 SV=1	MOUSE	5
325	8.21	8.21	50.56	42.13	34.27	sp|Q9CXW4|RL11_MOUSE	60S ribosomal protein L11 OS=Mus musculus OX=10090 GN=Rpl11 PE=1 SV=4	MOUSE	4
326	8.13	8.13	40.05	18.48	10.9	tr|Q8C338|Q8C338_MOUSE	Isocitrate dehydrogenase [NADP] OS=Mus musculus OX=10090 GN=Idh1 PE=2 SV=1	NADP	4
327	8.07	11.27	57.89	30.18	25.96	tr|F6YY69|F6YY69_MOUSE	14-3-3 protein theta (Fragment) OS=Mus musculus OX=10090 GN=Ywhaq PE=1 SV=1	MOUSE	9
328	8.05	8.07	36.47	20.47	20.47	sp|Q9DCL9|PUR6_MOUSE	Multifunctional protein ADE2 OS=Mus musculus OX=10090 GN=Paics PE=1 SV=4	MOUSE	6
329	8.03	8.03	13.16	6.908	6.908	sp|Q05D44|IF2P_MOUSE	Eukaryotic translation initiation factor 5B OS=Mus musculus OX=10090 GN=Eif5b PE=1 SV=2	MOUSE	5
330	8.01	9.03	16.6	7.1	6.2	tr|B2RQS6|B2RQS6_MOUSE	Dhx36 protein OS=Mus musculus OX=10090 GN=Dhx36 PE=2 SV=1	MOUSE	5
331	8	8	46.98	37.67	30.23	tr|Q50HX4|Q50HX4_MOUSE	RAB14 protein OS=Mus musculus OX=10090 GN=Rab14 PE=1 SV=1	MOUSE	4
332	7.99	8	31.12	31.12	28.32	tr|Q5DQJ3|Q5DQJ3_MOUSE	F-actin-capping protein subunit alpha OS=Mus musculus OX=10090 GN=Capza2 PE=1 SV=1	MOUSE	6
333	7.96	7.96	68.7	68.7	34.78	tr|Q58DZ3|Q58DZ3_MOUSE	MCG20799 OS=Mus musculus OX=10090 GN=Rpl30 PE=1 SV=1	MOUSE	3
334	7.92	7.92	23.89	11.13	11.13	tr|Q3UL32|Q3UL32_MOUSE	Uncharacterized protein OS=Mus musculus OX=10090 GN=Dnajc7 PE=2 SV=1	MOUSE	5
335	7.89	7.89	32.5	19.5	11.09	tr|Q3TWG5|Q3TWG5_MOUSE	Dynein cytoplasmic 1 light intermediate chain 1 OS=Mus musculus OX=10090 GN=Dync1li1 PE=1 SV=1	MOUSE	6
336	7.85	7.85	33.51	23.94	23.94	tr|Q642K1|Q642K1_MOUSE	Ribosomal protein L18 OS=Mus musculus OX=10090 GN=Rpl18 PE=2 SV=1	MOUSE	5
337	7.83	7.83	47.66	41.41	36.72	tr|Q5M9K3|Q5M9K3_MOUSE	MCG23116, isoform CRA_a OS=Mus musculus OX=10090 GN=Uba52 PE=2 SV=1	MOUSE	4
338	7.77	7.77	29.09	18.99	13.46	tr|Q3UWH3|Q3UWH3_MOUSE	Vaccinia related kinase 1, isoform CRA_a OS=Mus musculus OX=10090 GN=Vrk1 PE=2 SV=1	MOUSE	4
339	7.71	7.71	33.64	33.64	15.74	tr|A0A140LHA2|A0A140LHA2_MOUSE	Mitotic checkpoint protein BUB3 OS=Mus musculus OX=10090 GN=Bub3 PE=1 SV=1	MOUSE	4
340	7.68	7.68	46.06	32.73	32.73	tr|Q5M9K7|Q5M9K7_MOUSE	MCG21688 OS=Mus musculus OX=10090 GN=Rps10 PE=1 SV=1	MOUSE	4
341	7.67	7.67	43.71	31.79	31.79	tr|O70569|O70569_MOUSE	Ribosomal protein S14 OS=Mus musculus OX=10090 GN=rps14 PE=3 SV=1	MOUSE	5
342	7.65	7.65	40.35	28.42	11.93	tr|Q544Z3|Q544Z3_MOUSE	Heterogeneous nuclear ribonucleoprotein A/B, isoform CRA_c OS=Mus musculus OX=10090 GN=Hnrnpab PE=1 SV=1	MOUSE	4
343	7.64	7.64	54.17	37.5	30.21	tr|Q5EBQ6|Q5EBQ6_MOUSE	MCG10266, isoform CRA_a OS=Mus musculus OX=10090 GN=Rpl9 PE=1 SV=1	MOUSE	4
344	7.62	7.62	20.23	8.723	5.935	sp|Q6A0A9|F120A_MOUSE	Constitutive coactivator of PPAR-gamma-like protein 1 OS=Mus musculus OX=10090 GN=FAM120A PE=1 SV=2	MOUSE	5
345	7.58	7.58	23.76	7.656	7.656	sp|Q9JIG7|CCD22_MOUSE	Coiled-coil domain-containing protein 22 OS=Mus musculus OX=10090 GN=Ccdc22 PE=1 SV=1	MOUSE	4
346	7.58	7.58	16.31	10.33	10.33	tr|Q6ZQ61|Q6ZQ61_MOUSE	MCG121979, isoform CRA_c (Fragment) OS=Mus musculus OX=10090 GN=Matr3 PE=2 SV=1	MOUSE	5
347	7.53	7.53	33.04	20.7	20.7	tr|Q9CWK0|Q9CWK0_MOUSE	Uncharacterized protein OS=Mus musculus OX=10090 GN=Rpl14 PE=2 SV=1	MOUSE	4
348	7.47	7.59	22.59	14.82	11.76	sp|Q60972|RBBP4_MOUSE	Histone-binding protein RBBP4 OS=Mus musculus OX=10090 GN=Rbbp4 PE=1 SV=5	MOUSE	5
349	7.42	7.43	15.16	3.242	1.389	sp|Q6ZQ08|CNOT1_MOUSE	CCR4-NOT transcription complex subunit 1 OS=Mus musculus OX=10090 GN=Cnot1 PE=1 SV=2	MOUSE	3
350	7.41	8.09	24.35	15.18	13.35	tr|A0A1B0GR11|A0A1B0GR11_MOUSE	Transaldolase OS=Mus musculus OX=10090 GN=Taldo1 PE=1 SV=1	MOUSE	5
351	7.39	7.39	25.64	13.79	10.94	tr|A0A0R4J0G0|A0A0R4J0G0_MOUSE	Phosphoenolpyruvate carboxykinase [GTP], mitochondrial OS=Mus musculus OX=10090 GN=Pck2 PE=1 SV=1	GTP	5
352	7.34	7.34	19.65	7.881	6.755	sp|P17426|AP2A1_MOUSE	AP-2 complex subunit alpha-1 OS=Mus musculus OX=10090 GN=Ap2a1 PE=1 SV=1	MOUSE	6
353	7.31	7.31	46.5	32.5	32.5	sp|Q9JM14|NT5C_MOUSE	5'(3')-deoxyribonucleotidase, cytosolic type OS=Mus musculus OX=10090 GN=Nt5c PE=1 SV=1	MOUSE	5
354	7.3	11.23	35.17	23.52	19.28	tr|Q8C2Q7|Q8C2Q7_MOUSE	Heterogeneous nuclear ribonucleoprotein H OS=Mus musculus OX=10090 GN=Hnrnph1 PE=1 SV=1	MOUSE	8
355	7.29	7.39	34.6	22.87	18.48	tr|B7ZP22|B7ZP22_MOUSE	Heterogeneous nuclear ribonucleoprotein A2/B1 OS=Mus musculus OX=10090 GN=Hnrnpa2b1 PE=2 SV=1	MOUSE	5
356	7.29	7.3	19.14	11.19	3.827	tr|Q8CGB9|Q8CGB9_MOUSE	Insulin degrading enzyme OS=Mus musculus OX=10090 GN=Ide PE=2 SV=1	MOUSE	3
357	7.27	7.27	21.52	11.57	9.765	tr|Q3UN60|Q3UN60_MOUSE	Membrane protein, palmitoylated 6 (MAGUK p55 subfamily member 6), isoform CRA_b OS=Mus musculus OX=10090 GN=Mpp6 PE=2 SV=1	MOUSE	4
358	7.26	7.26	28.87	22.18	13.58	tr|Q3USZ5|Q3USZ5_MOUSE	Uncharacterized protein (Fragment) OS=Mus musculus OX=10090 GN=Nop56 PE=2 SV=1	MOUSE	5
359	7.26	7.26	22.66	17.45	17.45	tr|A0A1L1STE6|A0A1L1STE6_MOUSE	Isocitrate dehydrogenase [NAD] subunit, mitochondrial OS=Mus musculus OX=10090 GN=Idh3a PE=1 SV=1	NAD	4
360	7.24	7.24	48.97	19.22	16.48	tr|E9Q1G8|E9Q1G8_MOUSE	Septin-7 OS=Mus musculus OX=10090 GN=Sept7 PE=1 SV=2	MOUSE	5
361	7.22	7.22	17.68	12.17	10.65	tr|Q8BVA0|Q8BVA0_MOUSE	Transmembrane glycoprotein NMB OS=Mus musculus OX=10090 GN=Gpnmb PE=1 SV=1	MOUSE	6
362	7.21	7.22	40.42	32.28	15.49	sp|Q04447|KCRB_MOUSE	Creatine kinase B-type OS=Mus musculus OX=10090 GN=Ckb PE=1 SV=1	MOUSE	4
363	7.2	7.2	29.55	12.92	11.15	sp|Q5XJY5|COPD_MOUSE	Coatomer subunit delta OS=Mus musculus OX=10090 GN=Arcn1 PE=1 SV=2	MOUSE	5
364	7.17	7.17	17.75	8.05	4.947	sp|Q9D071|MMS19_MOUSE	MMS19 nucleotide excision repair protein homolog OS=Mus musculus OX=10090 GN=Mms19 PE=1 SV=1	MOUSE	3
365	7.15	8.87	42.63	27.35	18.5	tr|Q5EBP8|Q5EBP8_MOUSE	Heterogeneous nuclear ribonucleoprotein A1 OS=Mus musculus OX=10090 GN=Hnrnpa1 PE=1 SV=1	MOUSE	7
366	7.13	11.14	48.37	38.21	38.21	tr|A2A5N2|A2A5N2_MOUSE	Tyrosine 3-monooxygenase/tryptophan 5-monooxygenase activation protein, beta polypeptide OS=Mus musculus OX=10090 GN=Ywhab PE=2 SV=1	MOUSE	9
367	7.07	7.07	23.63	17.76	10.55	sp|Q8R1F1|NIBL1_MOUSE	Niban-like protein 1 OS=Mus musculus OX=10090 GN=Fam129b PE=1 SV=2	MOUSE	4
368	7.02	7.02	34.19	22.79	22.79	tr|Q923G3|Q923G3_MOUSE	F-actin-capping protein subunit beta OS=Mus musculus OX=10090 GN=Capzb PE=2 SV=1	MOUSE	4
369	6.95	6.95	31.63	20.23	14.88	sp|P05202|AATM_MOUSE	Aspartate aminotransferase, mitochondrial OS=Mus musculus OX=10090 GN=Got2 PE=1 SV=1	MOUSE	4
370	6.94	8.49	20.2	11.75	10.4	tr|E9Q0U7|E9Q0U7_MOUSE	Heat shock protein 105 kDa OS=Mus musculus OX=10090 GN=Hsph1 PE=1 SV=1	MOUSE	6
371	6.77	6.77	34.47	22.35	20.08	tr|Q8C253|Q8C253_MOUSE	Galectin OS=Mus musculus OX=10090 GN=Lgals3 PE=1 SV=1	MOUSE	4
372	6.76	6.76	32.2	23.05	15.25	sp|Q9DB05|SNAA_MOUSE	Alpha-soluble NSF attachment protein OS=Mus musculus OX=10090 GN=Napa PE=1 SV=1	MOUSE	3
373	6.74	6.74	32.42	20.24	9.605	tr|Q3UGH6|Q3UGH6_MOUSE	Uncharacterized protein OS=Mus musculus OX=10090 GN=Eefsec PE=2 SV=1	MOUSE	4
374	6.72	6.72	6.219	2.515	2.515	sp|P70670|NACAM_MOUSE	Nascent polypeptide-associated complex subunit alpha, muscle-specific form OS=Mus musculus OX=10090 GN=Naca PE=1 SV=2	MOUSE	4
375	6.71	20.97	63.61	41.28	36.7	sp|P62141|PP1B_MOUSE	Serine/threonine-protein phosphatase PP1-beta catalytic subunit OS=Mus musculus OX=10090 GN=Ppp1cb PE=1 SV=3	MOUSE	15
376	6.68	6.68	11.28	7.519	7.519	sp|P09055|ITB1_MOUSE	Integrin beta-1 OS=Mus musculus OX=10090 GN=Itgb1 PE=1 SV=1	MOUSE	4
377	6.6	6.6	20.14	6.94	5.865	sp|Q8VDN2|AT1A1_MOUSE	Sodium/potassium-transporting ATPase subunit alpha-1 OS=Mus musculus OX=10090 GN=Atp1a1 PE=1 SV=1	MOUSE	4
378	6.59	6.59	45.76	24.41	12.88	sp|Q9CY64|BIEA_MOUSE	Biliverdin reductase A OS=Mus musculus OX=10090 GN=Blvra PE=1 SV=1	MOUSE	3
379	6.5	6.5	36.88	29.37	26.88	sp|Q8R010|AIMP2_MOUSE	Aminoacyl tRNA synthase complex-interacting multifunctional protein 2 OS=Mus musculus OX=10090 GN=Aimp2 PE=1 SV=2	MOUSE	4
380	6.46	6.46	43.14	23.92	20.78	sp|Q9DCW4|ETFB_MOUSE	Electron transfer flavoprotein subunit beta OS=Mus musculus OX=10090 GN=Etfb PE=1 SV=3	MOUSE	4
381	6.45	6.45	60.84	54.22	23.49	tr|Q9DB79|Q9DB79_MOUSE	Uncharacterized protein OS=Mus musculus OX=10090 GN=Rps11 PE=2 SV=1	MOUSE	3
382	6.44	6.45	14.72	6.013	5.301	tr|Q6NZM3|Q6NZM3_MOUSE	Dctn1 protein OS=Mus musculus OX=10090 GN=Dctn1 PE=2 SV=1	MOUSE	4
383	6.42	6.42	15.03	7.392	6.146	tr|A2RRJ4|A2RRJ4_MOUSE	Exportin 5 OS=Mus musculus OX=10090 GN=Xpo5 PE=2 SV=1	MOUSE	6
384	6.39	6.39	28.6	19.29	19.29	tr|Q6F4J1|Q6F4J1_MOUSE	Tubulin gamma chain OS=Mus musculus OX=10090 GN=Tubg1 PE=1 SV=1	MOUSE	4
385	6.36	6.36	47.35	25.66	20.8	sp|P50518|VATE1_MOUSE	V-type proton ATPase subunit E 1 OS=Mus musculus OX=10090 GN=Atp6v1e1 PE=1 SV=2	MOUSE	4
386	6.35	6.36	22.61	22.61	15.19	tr|G3UX26|G3UX26_MOUSE	Voltage-dependent anion-selective channel protein 2 OS=Mus musculus OX=10090 GN=Vdac2 PE=1 SV=1	MOUSE	4
387	6.33	6.33	23.98	14.96	11.07	tr|A0A0R4J008|A0A0R4J008_MOUSE	Histone deacetylase OS=Mus musculus OX=10090 GN=Hdac2 PE=1 SV=1	MOUSE	4
388	6.3	6.3	22.96	16.11	12.14	sp|Q9DB77|QCR2_MOUSE	Cytochrome b-c1 complex subunit 2, mitochondrial OS=Mus musculus OX=10090 GN=Uqcrc2 PE=1 SV=1	MOUSE	4
389	6.29	6.29	70.59	47.79	43.38	tr|B9EI85|B9EI85_MOUSE	Histone H3 OS=Mus musculus OX=10090 GN=Hist2h3b PE=2 SV=1	MOUSE	6
390	6.29	6.29	51.55	37.89	30.75	tr|Q3UBT1|Q3UBT1_MOUSE	Y box protein 1 OS=Mus musculus OX=10090 GN=Ybx1 PE=1 SV=1	MOUSE	4
391	6.26	6.26	37.92	19.07	10.64	tr|A0A087WQS2|A0A087WQS2_MOUSE	Basic leucine zipper and W2 domain-containing protein 1 OS=Mus musculus OX=10090 GN=Bzw1 PE=1 SV=1	MOUSE	4
392	6.25	6.25	21.19	18.09	18.09	tr|Q3U6V5|Q3U6V5_MOUSE	Uncharacterized protein OS=Mus musculus OX=10090 GN=Etf1 PE=2 SV=1	MOUSE	4
393	6.24	6.24	10.32	4.712	3.74	sp|Q5SUR0|PUR4_MOUSE	Phosphoribosylformylglycinamidine synthase OS=Mus musculus OX=10090 GN=Pfas PE=1 SV=1	MOUSE	3
394	6.21	6.21	36.81	20.63	16.19	tr|Q3UA52|Q3UA52_MOUSE	Arp2/3 complex 34 kDa subunit (Fragment) OS=Mus musculus OX=10090 GN=Arpc2 PE=2 SV=1	MOUSE	5
395	6.18	6.18	21.06	11.81	11.81	tr|A0A0R4J0B4|A0A0R4J0B4_MOUSE	Cytidine monophospho-N-acetylneuraminic acid synthetase OS=Mus musculus OX=10090 GN=Cmas PE=1 SV=1	MOUSE	4
396	6.18	6.18	39.72	31.21	31.21	tr|Q8BT90|Q8BT90_MOUSE	Uncharacterized protein (Fragment) OS=Mus musculus OX=10090 GN=Rps17 PE=2 SV=1	MOUSE	5
397	6.16	48.91	67.33	63.78	56.44	sp|Q9ERD7|TBB3_MOUSE	Tubulin beta-3 chain OS=Mus musculus OX=10090 GN=Tubb3 PE=1 SV=1	MOUSE	52
398	6.12	6.12	24.52	14.18	7.471	tr|G5E8N7|G5E8N7_MOUSE	Bifunctional polynucleotide phosphatase/kinase OS=Mus musculus OX=10090 GN=Pnkp PE=1 SV=1	MOUSE	3
399	6.12	6.12	12.4	6.966	6.393	sp|Q8VDP3|MICA1_MOUSE	[F-actin]-monooxygenase MICAL1 OS=Mus musculus OX=10090 GN=Mical1 PE=1 SV=1	MOUSE	5
400	6.07	16.66	65.44	56.71	29.87	tr|Q545A2|Q545A2_MOUSE	MCG11560 OS=Mus musculus OX=10090 GN=Slc25a5 PE=1 SV=1	MOUSE	10
401	6.06	6.07	16.58	8.46	6.937	tr|Q5SUC3|Q5SUC3_MOUSE	Calnexin, isoform CRA_a OS=Mus musculus OX=10090 GN=Canx PE=1 SV=1	MOUSE	3
402	6.06	6.06	42.02	22.69	22.69	tr|Q5BLK2|Q5BLK2_MOUSE	MCG3574 OS=Mus musculus OX=10090 GN=Rps20 PE=1 SV=1	MOUSE	3
403	6.03	6.03	15.42	4.742	2.486	tr|Q5MJ56|Q5MJ56_MOUSE	Myosin VIIa isoform 2 OS=Mus musculus OX=10090 GN=Myo7a PE=1 SV=1	MOUSE	3
404	6.02	6.02	31.65	14.14	14.14	sp|Q91VH6|MEMO1_MOUSE	Protein MEMO1 OS=Mus musculus OX=10090 GN=Memo1 PE=1 SV=1	MOUSE	3
405	6.01	11.82	31.13	27.36	26.89	tr|Q5SZA3|Q5SZA3_MOUSE	Histone cluster 1, H1c OS=Mus musculus OX=10090 GN=Hist1h1c PE=1 SV=1	MOUSE	7
406	6	6	22.35	11.75	11.75	tr|Q3UJ44|Q3UJ44_MOUSE	Uncharacterized protein OS=Mus musculus OX=10090 GN=Capg PE=2 SV=1	MOUSE	3
407	6	6	27.33	21.51	21.51	tr|A2A4K0|A2A4K0_MOUSE	Vacuolar protein-sorting-associated protein 25 OS=Mus musculus OX=10090 GN=Vps25 PE=1 SV=1	MOUSE	3
408	5.97	5.97	21.88	9.007	5.331	tr|E9PUW7|E9PUW7_MOUSE	Exportin-7 OS=Mus musculus OX=10090 GN=Xpo7 PE=1 SV=1	MOUSE	4
409	5.97	5.97	15.94	8.734	8.734	tr|Q80UN0|Q80UN0_MOUSE	Ubiquitin specific peptidase 14 OS=Mus musculus OX=10090 GN=Usp14 PE=2 SV=1	MOUSE	3
410	5.93	5.93	15.85	7.506	5.838	sp|O54774|AP3D1_MOUSE	AP-3 complex subunit delta-1 OS=Mus musculus OX=10090 GN=Ap3d1 PE=1 SV=1	MOUSE	4
411	5.92	5.92	23.56	15.14	11.06	sp|P31324|KAP3_MOUSE	cAMP-dependent protein kinase type II-beta regulatory subunit OS=Mus musculus OX=10090 GN=Prkar2b PE=1 SV=3	MOUSE	4
412	5.9	5.9	47.64	27.36	22.17	tr|Q0PD65|Q0PD65_MOUSE	RAB2, member RAS oncogene family OS=Mus musculus OX=10090 GN=Rab2a PE=1 SV=1	MOUSE	4
413	5.89	5.89	16.83	4.087	4.087	tr|Q9CWZ5|Q9CWZ5_MOUSE	Uncharacterized protein OS=Mus musculus OX=10090 GN=Ddx21 PE=2 SV=2	MOUSE	3
414	5.87	5.87	31.63	12.98	7.861	sp|Q9CZX0|ELP3_MOUSE	Elongator complex protein 3 OS=Mus musculus OX=10090 GN=Elp3 PE=1 SV=1	MOUSE	3
415	5.84	5.84	21.72	8.688	4.887	sp|Q9Z1T1|AP3B1_MOUSE	AP-3 complex subunit beta-1 OS=Mus musculus OX=10090 GN=Ap3b1 PE=1 SV=2	MOUSE	4
416	5.84	5.84	13.51	9.667	5.821	tr|Q3UHU8|Q3UHU8_MOUSE	General transcription factor II-I OS=Mus musculus OX=10090 GN=Gtf2i PE=1 SV=1	MOUSE	3
417	5.84	5.84	53.89	31.61	25.39	tr|Q4VAE6|Q4VAE6_MOUSE	Ras family member A OS=Mus musculus OX=10090 GN=Rhoa PE=1 SV=1	MOUSE	4
418	5.78	5.78	34.17	13.21	8.656	tr|Q3UKT3|Q3UKT3_MOUSE	Uncharacterized protein OS=Mus musculus OX=10090 GN=Oat PE=2 SV=1	MOUSE	3
419	5.78	5.78	19.81	5.631	5.631	sp|Q3TJZ6|FA98A_MOUSE	Protein FAM98A OS=Mus musculus OX=10090 GN=Fam98a PE=1 SV=1	MOUSE	4
420	5.76	5.76	25.07	16.43	13.65	sp|Q99J77|SIAS_MOUSE	Sialic acid synthase OS=Mus musculus OX=10090 GN=Nans PE=1 SV=1	MOUSE	3
421	5.76	5.76	12.25	7.378	7.378	sp|Q3TCH7|CUL4A_MOUSE	Cullin-4A OS=Mus musculus OX=10090 GN=Cul4a PE=1 SV=1	MOUSE	4
422	5.75	5.75	28.72	21.28	15.38	tr|Q3UXI9|Q3UXI9_MOUSE	Uncharacterized protein OS=Mus musculus OX=10090 GN=Ilf2 PE=2 SV=1	MOUSE	3
423	5.72	5.72	29.26	16.48	13.35	tr|Q8BTX5|Q8BTX5_MOUSE	Eukaryotic translation initiation factor 3 subunit H OS=Mus musculus OX=10090 GN=Eif3h PE=2 SV=1	MOUSE	4
424	5.72	5.72	31.54	31.54	17.43	tr|D3YWF6|D3YWF6_MOUSE	Ubiquitin thioesterase OTUB1 OS=Mus musculus OX=10090 GN=Otub1 PE=1 SV=1	MOUSE	3
425	5.7	8	45.85	35.61	34.63	tr|Q0PD67|Q0PD67_MOUSE	RAB1, member RAS oncogene family, isoform CRA_a OS=Mus musculus OX=10090 GN=Rab1a PE=1 SV=1	MOUSE	5
426	5.68	5.68	41.87	26.6	13.79	tr|Q5M9M0|Q5M9M0_MOUSE	MCG23455, isoform CRA_e OS=Mus musculus OX=10090 GN=Rpl13a PE=1 SV=1	MOUSE	3
427	5.66	5.66	31.14	14.37	14.37	tr|Q3U6P5|Q3U6P5_MOUSE	Uncharacterized protein OS=Mus musculus OX=10090 GN=Hnrnpc PE=2 SV=1	MOUSE	5
428	5.6	5.6	31.43	31.43	31.43	tr|Q545K4|Q545K4_MOUSE	Eukaryotic translation initiation factor 6 OS=Mus musculus OX=10090 GN=Eif6 PE=1 SV=1	MOUSE	5
429	5.55	10.03	48.16	25.26	19.47	sp|Q63844|MK03_MOUSE	Mitogen-activated protein kinase 3 OS=Mus musculus OX=10090 GN=Mapk3 PE=1 SV=5	MOUSE	5
430	5.55	5.55	10.7	3.427	2.958	sp|Q8R1A4|DOCK7_MOUSE	Dedicator of cytokinesis protein 7 OS=Mus musculus OX=10090 GN=Dock7 PE=1 SV=3	MOUSE	4
431	5.55	5.55	37.86	37.86	37.86	sp|P62830|RL23_MOUSE	60S ribosomal protein L23 OS=Mus musculus OX=10090 GN=Rpl23 PE=1 SV=1	MOUSE	4
432	5.53	5.53	25	9.279	8.297	tr|Q8R055|Q8R055_MOUSE	DNA ligase OS=Mus musculus OX=10090 GN=Lig1 PE=2 SV=1	MOUSE	4
433	5.52	5.52	24.19	18.15	18.15	tr|Q9D0E8|Q9D0E8_MOUSE	Casein kinase II, alpha 1 polypeptide, isoform CRA_b OS=Mus musculus OX=10090 GN=Csnk2a1 PE=2 SV=1	MOUSE	3
434	5.51	5.51	37.93	21.67	20.69	sp|P34022|RANG_MOUSE	Ran-specific GTPase-activating protein OS=Mus musculus OX=10090 GN=Ranbp1 PE=1 SV=2	MOUSE	4
435	5.5	49.29	74.01	66.05	63.4	tr|Q9CXK3|Q9CXK3_MOUSE	Uncharacterized protein OS=Mus musculus OX=10090 GN=Actc1 PE=2 SV=1	MOUSE	86
436	5.48	12.18	48.88	45.79	33.99	sp|P60335|PCBP1_MOUSE	Poly(rC)-binding protein 1 OS=Mus musculus OX=10090 GN=Pcbp1 PE=1 SV=1	MOUSE	10
437	5.44	5.44	16.83	13.59	13.59	sp|Q9CYG7|TOM34_MOUSE	Mitochondrial import receptor subunit TOM34 OS=Mus musculus OX=10090 GN=Tomm34 PE=1 SV=1	MOUSE	3
438	5.39	5.39	18.9	14.74	9.641	tr|Q52L97|Q52L97_MOUSE	Importin subunit alpha OS=Mus musculus OX=10090 GN=Kpna2 PE=1 SV=1	MOUSE	3
439	5.36	5.36	34.92	18.78	14.02	tr|Q4FJQ6|Q4FJQ6_MOUSE	Serine (Or cysteine) peptidase inhibitor, clade B, member 6a, isoform CRA_a OS=Mus musculus OX=10090 GN=Serpinb6a PE=1 SV=1	MOUSE	3
440	5.33	6.4	19.89	7.543	4.571	sp|Q99MR6|SRRT_MOUSE	Serrate RNA effector molecule homolog OS=Mus musculus OX=10090 GN=Srrt PE=1 SV=1	MOUSE	4
441	5.26	5.28	15.97	5.629	4.094	sp|Q3V3R1|C1TM_MOUSE	Monofunctional C1-tetrahydrofolate synthase, mitochondrial OS=Mus musculus OX=10090 GN=Mthfd1l PE=1 SV=2	MOUSE	3
442	5.26	5.26	24.74	9.044	6.826	tr|Q3UII8|Q3UII8_MOUSE	Metastasis-associated protein MTA3 OS=Mus musculus OX=10090 GN=Mta3 PE=1 SV=1	MOUSE	3
443	5.24	11.79	75	56.67	52.78	tr|Q14BR4|Q14BR4_MOUSE	ADP-ribosylation factor 4 OS=Mus musculus OX=10090 GN=Arf4 PE=1 SV=1	MOUSE	7
444	5.18	5.18	52.42	33.48	27.31	tr|D3Z315|D3Z315_MOUSE	Coatomer subunit epsilon (Fragment) OS=Mus musculus OX=10090 GN=Cope PE=1 SV=1	MOUSE	4
445	5.17	5.17	11.38	6.016	3.659	sp|Q6ZQ38|CAND1_MOUSE	Cullin-associated NEDD8-dissociated protein 1 OS=Mus musculus OX=10090 GN=Cand1 PE=1 SV=2	MOUSE	3
446	5.15	63.31	77.75	77.75	77.75	sp|P68372|TBB4B_MOUSE	Tubulin beta-4B chain OS=Mus musculus OX=10090 GN=Tubb4b PE=1 SV=1	MOUSE	76
447	5.08	5.08	18.15	7.935	4.239	sp|Q11011|PSA_MOUSE	Puromycin-sensitive aminopeptidase OS=Mus musculus OX=10090 GN=Npepps PE=1 SV=2	MOUSE	3
448	5.07	8.3	39.27	25.1	24.7	tr|A8IP69|A8IP69_MOUSE	14-3-3 protein gamma subtype OS=Mus musculus OX=10090 GN=Ywhag PE=1 SV=1	MOUSE	7
449	5.06	5.06	19.8	11.68	11.68	tr|Q545R3|Q545R3_MOUSE	N-myc downstream regulated gene 1 OS=Mus musculus OX=10090 GN=Ndrg1 PE=1 SV=1	MOUSE	3
450	5.04	5.04	24.32	15.81	12.46	sp|Q9WUP7|UCHL5_MOUSE	Ubiquitin carboxyl-terminal hydrolase isozyme L5 OS=Mus musculus OX=10090 GN=Uchl5 PE=1 SV=2	MOUSE	3
451	5.03	5.03	25.27	18.48	18.48	tr|Q3UWP8|Q3UWP8_MOUSE	Uncharacterized protein (Fragment) OS=Mus musculus OX=10090 GN=Calr PE=2 SV=1	MOUSE	5
452	4.98	4.98	17.23	8.308	4.205	sp|Q8K2V6|IPO11_MOUSE	Importin-11 OS=Mus musculus OX=10090 GN=Ipo11 PE=1 SV=1	MOUSE	2
453	4.97	4.97	17.88	6.97	5.152	tr|B2RUM8|B2RUM8_MOUSE	RNA helicase OS=Mus musculus OX=10090 GN=Ddx18 PE=1 SV=1	MOUSE	3
454	4.96	4.96	28.34	10.98	6.38	tr|A0A1B0GT92|A0A1B0GT92_MOUSE	Glycogen [starch] synthase OS=Mus musculus OX=10090 GN=Gys1 PE=1 SV=1	MOUSE	3
455	4.94	4.94	34.71	23.67	11.64	sp|P97807|FUMH_MOUSE	Fumarate hydratase, mitochondrial OS=Mus musculus OX=10090 GN=Fh PE=1 SV=3	MOUSE	2
456	4.93	4.93	29.95	20.3	20.3	tr|J3QP71|J3QP71_MOUSE	Basigin (Fragment) OS=Mus musculus OX=10090 GN=Bsg PE=1 SV=1	MOUSE	3
457	4.9	4.9	13.68	5.975	5.975	tr|Q7M6Z6|Q7M6Z6_MOUSE	Kinesin light chain 1T (Fragment) OS=Mus musculus OX=10090 GN=Klc1 PE=2 SV=1	MOUSE	3
458	4.89	4.89	27.38	11.38	11.38	tr|Q80XJ7|Q80XJ7_MOUSE	Aldo-keto reductase family 1, member A4 (Aldehyde reductase) OS=Mus musculus OX=10090 GN=Akr1a1 PE=2 SV=1	MOUSE	3
459	4.88	4.88	28.91	14.06	11.68	tr|Q571F9|Q571F9_MOUSE	MKIAA4115 protein (Fragment) OS=Mus musculus OX=10090 GN=G3bp1 PE=2 SV=1	MOUSE	4
460	4.82	4.82	60	53.91	35.65	tr|Q545F0|Q545F0_MOUSE	MCG3124, isoform CRA_b OS=Mus musculus OX=10090 GN=Mif PE=1 SV=1	MOUSE	6
461	4.77	4.77	19.63	13.26	9.549	tr|K3W4S6|K3W4S6_MOUSE	Glycogenin OS=Mus musculus OX=10090 GN=Gyg PE=1 SV=1	MOUSE	3
462	4.76	6.87	30.33	16.32	11.09	tr|Q9CWR5|Q9CWR5_MOUSE	Serine hydroxymethyltransferase OS=Mus musculus OX=10090 GN=Shmt1 PE=2 SV=1	MOUSE	3
463	4.76	4.76	21.69	5.117	5.117	tr|Q8VDC3|Q8VDC3_MOUSE	Cytoplasmic aconitase OS=Mus musculus OX=10090 GN=aco1 PE=3 SV=1	MOUSE	3
464	4.69	4.69	32.45	32.45	18.49	sp|O88587|COMT_MOUSE	Catechol O-methyltransferase OS=Mus musculus OX=10090 GN=Comt PE=1 SV=2	MOUSE	2
465	4.67	4.67	25.26	15.53	15.53	tr|Q91Z50|Q91Z50_MOUSE	Flap endonuclease 1 OS=Mus musculus OX=10090 GN=Fen1 PE=1 SV=1	MOUSE	3
466	4.66	4.66	10.2	6.25	5.263	tr|Q3UE06|Q3UE06_MOUSE	Uncharacterized protein OS=Mus musculus OX=10090 GN=Nploc4 PE=2 SV=1	MOUSE	2
467	4.64	4.64	14.2	14.2	6.377	sp|Q9DCZ1|GMPR1_MOUSE	GMP reductase 1 OS=Mus musculus OX=10090 GN=Gmpr PE=1 SV=1	MOUSE	2
468	4.63	4.63	30.63	11.78	9.948	tr|Q3TG21|Q3TG21_MOUSE	V-type proton ATPase subunit C OS=Mus musculus OX=10090 GN=Atp6v1c1 PE=2 SV=1	MOUSE	3
469	4.63	4.63	25.59	20.87	9.449	tr|Q4FK54|Q4FK54_MOUSE	Proteaseome (Prosome, macropain) 28 subunit, 3 OS=Mus musculus OX=10090 GN=Psme3 PE=1 SV=1	MOUSE	2
470	4.61	4.61	40.91	31.82	18.18	tr|Q3THJ0|Q3THJ0_MOUSE	60S ribosomal protein L18a OS=Mus musculus OX=10090 GN=Rpl18a PE=2 SV=1	MOUSE	4
471	4.6	4.61	16	11.11	8.889	tr|Q3V3N6|Q3V3N6_MOUSE	Uncharacterized protein OS=Mus musculus OX=10090 GN=Cops2 PE=2 SV=1	MOUSE	3
472	4.6	4.6	16.59	12.44	9.63	tr|Q8C140|Q8C140_MOUSE	Uncharacterized protein OS=Mus musculus OX=10090 GN=Slc25a13 PE=2 SV=1	MOUSE	4
473	4.57	4.57	22.32	9.684	4.842	sp|Q9D1A2|CNDP2_MOUSE	Cytosolic non-specific dipeptidase OS=Mus musculus OX=10090 GN=Cndp2 PE=1 SV=1	MOUSE	2
474	4.55	4.55	38.29	18.89	14.11	tr|Q5NTY0|Q5NTY0_MOUSE	DnaJ (Hsp40) homolog, subfamily A, member 1 OS=Mus musculus OX=10090 GN=Dnaja1 PE=1 SV=1	MOUSE	3
475	4.53	4.53	12.51	6.652	3.382	tr|B2RSC8|B2RSC8_MOUSE	E3 ubiquitin-protein ligase OS=Mus musculus OX=10090 GN=Nedd4 PE=1 SV=1	MOUSE	3
476	4.51	4.51	28.7	15.11	8.761	tr|Q3ULL5|Q3ULL5_MOUSE	Eif2s2 protein OS=Mus musculus OX=10090 GN=Eif2s2 PE=1 SV=1	MOUSE	3
477	4.5	4.5	14.57	11.43	8.296	tr|F7CUP3|F7CUP3_MOUSE	N-acetylglucosamine-6-phosphate deacetylase OS=Mus musculus OX=10090 GN=Amdhd2 PE=1 SV=2	MOUSE	3
478	4.48	4.48	29.6	24	22.4	tr|Q58EA6|Q58EA6_MOUSE	MCG10725, isoform CRA_a OS=Mus musculus OX=10090 GN=Rps25 PE=1 SV=1	MOUSE	3
479	4.46	4.46	25.4	18.45	13.37	tr|Q6P5I3|Q6P5I3_MOUSE	S-(hydroxymethyl)glutathione dehydrogenase OS=Mus musculus OX=10090 GN=Adh5 PE=1 SV=2	MOUSE	2
480	4.45	4.45	22.34	12.8	8.243	sp|Q9D2V7|CORO7_MOUSE	Coronin-7 OS=Mus musculus OX=10090 GN=Coro7 PE=1 SV=2	MOUSE	4
481	4.44	4.44	25.38	19.52	17.79	tr|Q3U9K3|Q3U9K3_MOUSE	Coronin OS=Mus musculus OX=10090 GN=Coro1a PE=2 SV=1	MOUSE	4
482	4.42	4.42	22.41	15.57	11.56	tr|Q3TQP7|Q3TQP7_MOUSE	Uncharacterized protein OS=Mus musculus OX=10090 GN=Acat1 PE=2 SV=1	MOUSE	3
483	4.39	4.43	48.13	34.11	14.49	tr|Q3THJ6|Q3THJ6_MOUSE	Uncharacterized protein OS=Mus musculus OX=10090 PE=2 SV=1	MOUSE	5
484	4.38	4.38	33.85	16.34	10.51	tr|Q3UJS0|Q3UJS0_MOUSE	Uncharacterized protein OS=Mus musculus OX=10090 GN=Rpl8 PE=2 SV=1	MOUSE	2
485	4.36	4.36	12.91	7.45	3.043	tr|Q8CC13|Q8CC13_MOUSE	AP complex subunit beta OS=Mus musculus OX=10090 GN=Ap1b1 PE=2 SV=1	MOUSE	2
486	4.33	4.33	27.47	14.31	6.77	tr|Q8CIH9|Q8CIH9_MOUSE	Amidophosphoribosyltransferase OS=Mus musculus OX=10090 GN=Ppat PE=1 SV=1	MOUSE	3
487	4.32	4.32	25.57	11.07	7.061	sp|Q61749|EI2BD_MOUSE	Translation initiation factor eIF-2B subunit delta OS=Mus musculus OX=10090 GN=Eif2b4 PE=1 SV=2	MOUSE	3
488	4.31	4.31	33.91	33.91	33.91	tr|Q497N1|Q497N1_MOUSE	40S ribosomal protein S26 OS=Mus musculus OX=10090 GN=Rps26 PE=1 SV=1	MOUSE	3
489	4.3	4.3	25.85	12.24	9.751	tr|F6RJV6|F6RJV6_MOUSE	LanC-like protein 2 (Fragment) OS=Mus musculus OX=10090 GN=Lancl2 PE=1 SV=1	MOUSE	2
490	4.29	4.29	7.122	1.743	1.245	tr|B9EJ54|B9EJ54_MOUSE	MCG21756, isoform CRA_b OS=Mus musculus OX=10090 GN=Nup205 PE=1 SV=1	MOUSE	2
491	4.24	4.24	7.744	2.18	1.654	sp|Q8K368|FANCI_MOUSE	Fanconi anemia group I protein homolog OS=Mus musculus OX=10090 GN=Fanci PE=1 SV=2	MOUSE	2
492	4.23	4.26	17.81	5.299	2.706	tr|A1BN54|A1BN54_MOUSE	Alpha actinin 1a OS=Mus musculus OX=10090 GN=Actn1 PE=1 SV=1	MOUSE	2
493	4.2	4.2	31.29	27.21	27.21	tr|Q3UL78|Q3UL78_MOUSE	Uncharacterized protein OS=Mus musculus OX=10090 GN=Cdc42 PE=2 SV=1	MOUSE	3
494	4.19	4.19	26.86	7.609	4.658	tr|Q5SWN2|Q5SWN2_MOUSE	Replication protein A subunit OS=Mus musculus OX=10090 GN=Rpa1 PE=1 SV=2	MOUSE	2
495	4.18	4.18	29.41	20.78	13.33	sp|P57784|RU2A_MOUSE	U2 small nuclear ribonucleoprotein A' OS=Mus musculus OX=10090 GN=Snrpa1 PE=1 SV=2	MOUSE	3
496	4.17	4.17	35.76	24.24	24.24	tr|Q4FK36|Q4FK36_MOUSE	Destrin OS=Mus musculus OX=10090 GN=Dstn PE=1 SV=1	MOUSE	3
497	4.15	4.15	19.91	7.524	6.113	sp|Q9Z1F9|SAE2_MOUSE	SUMO-activating enzyme subunit 2 OS=Mus musculus OX=10090 GN=Uba2 PE=1 SV=1	MOUSE	3
498	4.14	4.14	26.12	8.955	5.97	sp|Q6DFW4|NOP58_MOUSE	Nucleolar protein 58 OS=Mus musculus OX=10090 GN=Nop58 PE=1 SV=1	MOUSE	2
499	4.14	4.14	12.24	3.92	2.581	sp|Q8CGY8|OGT1_MOUSE	UDP-N-acetylglucosamine--peptide N-acetylglucosaminyltransferase 110 kDa subunit OS=Mus musculus OX=10090 GN=Ogt PE=1 SV=2	MOUSE	2
500	4.13	11.28	34.11	14.72	11.37	tr|Q6P1J1|Q6P1J1_MOUSE	Crmp1 protein OS=Mus musculus OX=10090 GN=Crmp1 PE=1 SV=1	MOUSE	6
501	4.12	4.13	14.47	10.06	7.862	sp|Q8R050|ERF3A_MOUSE	Eukaryotic peptide chain release factor GTP-binding subunit ERF3A OS=Mus musculus OX=10090 GN=Gspt1 PE=1 SV=2	MOUSE	4
502	4.11	4.11	25.56	20.56	11.94	sp|Q8BTZ7|GMPPB_MOUSE	Mannose-1-phosphate guanyltransferase beta OS=Mus musculus OX=10090 GN=Gmppb PE=1 SV=1	MOUSE	3
503	4.1	4.1	12.06	7.801	5.91	tr|Q3UQL2|Q3UQL2_MOUSE	Uncharacterized protein OS=Mus musculus OX=10090 GN=Cops3 PE=1 SV=1	MOUSE	2
504	4.09	4.09	18.54	2.367	2.367	tr|Q3UJ03|Q3UJ03_MOUSE	Poly [ADP-ribose] polymerase OS=Mus musculus OX=10090 GN=Parp1 PE=2 SV=1	ADP-ribose	2
505	4.09	4.09	13.51	7.891	5.311	tr|Q3U505|Q3U505_MOUSE	Uncharacterized protein (Fragment) OS=Mus musculus OX=10090 GN=Rpn2 PE=2 SV=1	MOUSE	2
506	4.08	12.89	40.28	20.61	17.8	tr|Q3UVN0|Q3UVN0_MOUSE	Uncharacterized protein OS=Mus musculus OX=10090 GN=Ddx39 PE=2 SV=1	MOUSE	6
507	4.08	4.08	13.29	8.07	8.07	tr|Q3TPJ8|Q3TPJ8_MOUSE	Cytoplasmic dynein 1 intermediate chain 2 OS=Mus musculus OX=10090 GN=Dync1i2 PE=1 SV=1	MOUSE	2
508	4.06	4.06	17.63	10.53	8.947	tr|Q8R038|Q8R038_MOUSE	Melanocyte proliferating gene 1 OS=Mus musculus OX=10090 GN=Myg1 PE=2 SV=1	MOUSE	3
509	4.05	17.67	63.56	42.29	42.29	sp|P61164|ACTZ_MOUSE	Alpha-centractin OS=Mus musculus OX=10090 GN=Actr1a PE=1 SV=1	MOUSE	12
510	4.03	4.03	27.73	27.73	27.73	sp|P62315|SMD1_MOUSE	Small nuclear ribonucleoprotein Sm D1 OS=Mus musculus OX=10090 GN=Snrpd1 PE=1 SV=1	MOUSE	2
511	4.02	4.02	51.13	26.32	20.3	tr|Q3TIF8|Q3TIF8_MOUSE	40S ribosomal protein S24 OS=Mus musculus OX=10090 GN=Rps24 PE=2 SV=1	MOUSE	3
512	4.01	4.01	35.69	10.2	10.2	tr|Q58EV4|Q58EV4_MOUSE	Proteasome subunit alpha type OS=Mus musculus OX=10090 GN=Psma3 PE=1 SV=1	MOUSE	2
513	4	10.86	26.76	23.82	23.82	tr|Q3TQ70|Q3TQ70_MOUSE	Beta1 subnuit of GTP-binding protein OS=Mus musculus OX=10090 GN=Gnb1 PE=1 SV=1	MOUSE	6
514	4	7.69	32.91	25.63	23.1	tr|Q8BIV6|Q8BIV6_MOUSE	Uncharacterized protein OS=Mus musculus OX=10090 GN=Akr1b10 PE=2 SV=1	MOUSE	6
515	4	4	10.55	2.718	2.718	tr|Q80ZX0|Q80ZX0_MOUSE	Sec24-related gene family, member B (S. cerevisiae) OS=Mus musculus OX=10090 GN=Sec24b PE=1 SV=1	MOUSE	2
516	4	4	12.12	3.595	3.595	sp|Q8K0D5|EFGM_MOUSE	Elongation factor G, mitochondrial OS=Mus musculus OX=10090 GN=Gfm1 PE=1 SV=1	MOUSE	2
517	4	4	39.6	23.49	23.49	tr|A0A0A0MQM0|A0A0A0MQM0_MOUSE	Eukaryotic translation initiation factor 5A (Fragment) OS=Mus musculus OX=10090 GN=Eif5a PE=1 SV=1	MOUSE	2
518	4	4	20.62	16.25	16.25	tr|Q9CQM8|Q9CQM8_MOUSE	60S ribosomal protein L21 OS=Mus musculus OX=10090 GN=Rpl21 PE=1 SV=1	MOUSE	3
519	4	4	16.84	13.27	13.27	tr|Q5I0T8|Q5I0T8_MOUSE	Ribosomal protein L19 OS=Mus musculus OX=10090 GN=Rpl19 PE=1 SV=1	MOUSE	3
520	4	4	42.74	33.06	33.06	tr|Q3UXS6|Q3UXS6_MOUSE	Uncharacterized protein OS=Mus musculus OX=10090 GN=Rps15 PE=2 SV=1	MOUSE	5
521	3.99	3.99	17.38	7.692	5.413	sp|P68181|KAPCB_MOUSE	cAMP-dependent protein kinase catalytic subunit beta OS=Mus musculus OX=10090 GN=Prkacb PE=1 SV=2	MOUSE	2
522	3.98	3.98	16.94	2.95	1.998	sp|Q91ZW3|SMCA5_MOUSE	SWI/SNF-related matrix-associated actin-dependent regulator of chromatin subfamily A member 5 OS=Mus musculus OX=10090 GN=Smarca5 PE=1 SV=1	MOUSE	2
523	3.96	42.53	64.78	63.31	54.72	tr|A0A0A0MQA5|A0A0A0MQA5_MOUSE	Tubulin alpha chain (Fragment) OS=Mus musculus OX=10090 GN=Tuba4a PE=1 SV=1	MOUSE	54
524	3.95	3.95	20.6	10.74	4.754	tr|A0A0G2JEP0|A0A0G2JEP0_MOUSE	Fragile X mental retardation syndrome-related protein 1 OS=Mus musculus OX=10090 GN=Fxr1 PE=1 SV=1	MOUSE	2
525	3.94	3.94	25.45	21.43	21.43	tr|Q6GT24|Q6GT24_MOUSE	Peroxiredoxin-6 OS=Mus musculus OX=10090 GN=Prdx6 PE=1 SV=1	MOUSE	3
526	3.9	3.9	24.14	16.09	12.26	tr|Q5D5J5|Q5D5J5_MOUSE	Fc gamma receptor III OS=Mus musculus OX=10090 GN=Fcgr3 PE=2 SV=1	MOUSE	2
527	3.87	5.98	27.55	10.53	10.53	tr|Q8C1X9|Q8C1X9_MOUSE	Annexin OS=Mus musculus OX=10090 GN=Anxa3 PE=2 SV=1	MOUSE	3
528	3.87	3.87	29.64	10.42	10.42	tr|Q9D0H1|Q9D0H1_MOUSE	Uncharacterized protein OS=Mus musculus OX=10090 GN=Tyms PE=2 SV=1	MOUSE	2
529	3.83	3.83	44.16	15.58	15.58	sp|P27048|RSMB_MOUSE	Small nuclear ribonucleoprotein-associated protein B OS=Mus musculus OX=10090 GN=Snrpb PE=1 SV=1	MOUSE	3
530	3.82	3.82	7.895	5.757	5.757	sp|Q3TIU4|PDE12_MOUSE	2',5'-phosphodiesterase 12 OS=Mus musculus OX=10090 GN=Pde12 PE=1 SV=2	MOUSE	2
531	3.8	3.8	14.74	8.438	5.416	tr|E9QN31|E9QN31_MOUSE	Probable 28S rRNA (cytosine-C(5))-methyltransferase OS=Mus musculus OX=10090 GN=Nop2 PE=1 SV=1	MOUSE	3
532	3.8	3.8	16.31	14.17	10.43	tr|A0A1B0GS58|A0A1B0GS58_MOUSE	Glutaredoxin-3 OS=Mus musculus OX=10090 GN=Glrx3 PE=1 SV=1	MOUSE	2
533	3.78	3.78	27.58	7.242	7.242	tr|Q3UHH5|Q3UHH5_MOUSE	Uncharacterized protein OS=Mus musculus OX=10090 GN=Gnaq PE=1 SV=1	MOUSE	2
534	3.77	11.52	67.44	58.14	58.14	tr|Q149V4|Q149V4_MOUSE	Histone H2A OS=Mus musculus OX=10090 GN=Hist2h2ac PE=2 SV=1	MOUSE	9
535	3.77	3.77	57.02	51.75	51.75	tr|Q58E35|Q58E35_MOUSE	MCG10168 OS=Mus musculus OX=10090 GN=Rplp1 PE=1 SV=1	MOUSE	2
536	3.76	3.92	17.2	13.06	9.873	sp|Q9CPX6|ATG3_MOUSE	Ubiquitin-like-conjugating enzyme ATG3 OS=Mus musculus OX=10090 GN=Atg3 PE=1 SV=1	MOUSE	3
537	3.74	3.74	17.24	8.508	5.083	sp|O55029|COPB2_MOUSE	Coatomer subunit beta' OS=Mus musculus OX=10090 GN=Copb2 PE=1 SV=2	MOUSE	3
538	3.72	20.54	56.04	42.11	37.46	tr|Q6ZWM8|Q6ZWM8_MOUSE	Serine/threonine-protein phosphatase OS=Mus musculus OX=10090 GN=mCG_126872 PE=2 SV=1	MOUSE	14
539	3.72	5.82	11.47	6.09	3.53	sp|Q6R0H7|GNAS1_MOUSE	Guanine nucleotide-binding protein G(s) subunit alpha isoforms XLas OS=Mus musculus OX=10090 GN=Gnas PE=1 SV=1	MOUSE	4
540	3.68	3.68	13.38	7.385	6	sp|Q8VCT3|AMPB_MOUSE	Aminopeptidase B OS=Mus musculus OX=10090 GN=Rnpep PE=1 SV=2	MOUSE	2
541	3.67	3.67	7.258	1.489	1.489	sp|Q64511|TOP2B_MOUSE	DNA topoisomerase 2-beta OS=Mus musculus OX=10090 GN=Top2b PE=1 SV=2	MOUSE	2
542	3.67	3.67	22.57	6.416	6.416	sp|O55222|ILK_MOUSE	Integrin-linked protein kinase OS=Mus musculus OX=10090 GN=Ilk PE=1 SV=2	MOUSE	2
543	3.67	3.67	22.14	11.98	5.99	tr|E9PYH2|E9PYH2_MOUSE	Cytosolic acyl coenzyme A thioester hydrolase OS=Mus musculus OX=10090 GN=Acot7 PE=1 SV=1	MOUSE	2
544	3.66	3.66	37.41	19.06	12.95	tr|Q544Q7|Q544Q7_MOUSE	Sodium/potassium-transporting ATPase subunit beta OS=Mus musculus OX=10090 GN=Atp1b3 PE=1 SV=1	MOUSE	3
545	3.64	3.64	41.28	20.49	13.15	tr|Q3UJS2|Q3UJS2_MOUSE	Uncharacterized protein OS=Mus musculus OX=10090 GN=Fbl PE=2 SV=1	MOUSE	3
546	3.63	3.64	14.47	5.975	3.774	sp|Q9DBG7|SRPRA_MOUSE	Signal recognition particle receptor subunit alpha OS=Mus musculus OX=10090 GN=Srpra PE=1 SV=1	MOUSE	2
547	3.6	3.6	24.31	5.734	5.734	tr|Q6A0C9|Q6A0C9_MOUSE	MKIAA0109 protein (Fragment) OS=Mus musculus OX=10090 GN=Ap2m1 PE=2 SV=1	MOUSE	2
548	3.56	3.56	15.72	7.278	4.949	tr|A0A0R4IZY0|A0A0R4IZY0_MOUSE	Thimet oligopeptidase OS=Mus musculus OX=10090 GN=Thop1 PE=1 SV=1	MOUSE	2
549	3.55	3.55	64.39	40.91	28.03	tr|Q6ZWZ6|Q6ZWZ6_MOUSE	40S ribosomal protein S12 OS=Mus musculus OX=10090 GN=Rps12-ps3 PE=1 SV=1	MOUSE	2
550	3.54	3.54	14.39	11.51	11.51	tr|Q3UKQ5|Q3UKQ5_MOUSE	Mannose-6-phosphate receptor, cation dependent, isoform CRA_a OS=Mus musculus OX=10090 GN=M6pr PE=1 SV=1	MOUSE	2
551	3.51	3.51	33.33	17.56	11.83	tr|Q8BVQ0|Q8BVQ0_MOUSE	WD repeat-containing protein 61 OS=Mus musculus OX=10090 GN=Wdr61 PE=1 SV=1	MOUSE	2
552	3.49	3.49	11.49	11.49	11.49	sp|Q9D1M4|MCA3_MOUSE	Eukaryotic translation elongation factor 1 epsilon-1 OS=Mus musculus OX=10090 GN=Eef1e1 PE=1 SV=1	MOUSE	2
553	3.48	3.48	20.79	8.534	5.47	tr|Q3UBP0|Q3UBP0_MOUSE	Adenylosuccinate synthetase isozyme 1 OS=Mus musculus OX=10090 GN=Adssl1 PE=2 SV=1	MOUSE	2
554	3.48	3.48	23.33	11.21	11.21	tr|Q3TWR3|Q3TWR3_MOUSE	Uncharacterized protein OS=Mus musculus OX=10090 GN=Prkag1 PE=1 SV=1	MOUSE	2
555	3.45	3.45	26.35	22.3	22.3	sp|P14115|RL27A_MOUSE	60S ribosomal protein L27a OS=Mus musculus OX=10090 GN=Rpl27a PE=1 SV=5	MOUSE	2
556	3.43	3.43	18.18	5.195	3.896	tr|Q3U2Z5|Q3U2Z5_MOUSE	Uncharacterized protein OS=Mus musculus OX=10090 GN=Eps8 PE=2 SV=1	MOUSE	2
557	3.43	3.43	15.08	15.08	15.08	tr|Q91VM2|Q91VM2_MOUSE	Small nuclear ribonucleoprotein Sm D3 OS=Mus musculus OX=10090 GN=Snrpd3 PE=2 SV=1	MOUSE	3
558	3.41	3.41	17.82	7.471	4.718	sp|Q8BMS1|ECHA_MOUSE	Trifunctional enzyme subunit alpha, mitochondrial OS=Mus musculus OX=10090 GN=Hadha PE=1 SV=1	MOUSE	2
559	3.41	3.41	17.53	16.95	16.95	sp|O54984|ASNA_MOUSE	ATPase Asna1 OS=Mus musculus OX=10090 GN=Asna1 PE=1 SV=2	MOUSE	4
560	3.41	3.41	11.41	8.152	8.152	tr|Q3U3C4|Q3U3C4_MOUSE	Uncharacterized protein OS=Mus musculus OX=10090 GN=Sh3gl1 PE=2 SV=1	MOUSE	2
561	3.39	3.39	15.66	8.725	5.145	tr|Q8BUU7|Q8BUU7_MOUSE	N-acetylgalactosamine kinase OS=Mus musculus OX=10090 GN=Galk2 PE=1 SV=1	MOUSE	2
562	3.38	3.38	18.66	3.349	3.349	tr|Q5RL55|Q5RL55_MOUSE	ATP-binding cassette, sub-family F (GCN20), member 1 OS=Mus musculus OX=10090 GN=Abcf1 PE=2 SV=1	MOUSE	2
563	3.38	3.38	23.39	15.05	7.796	sp|Q9QZQ8|H2AY_MOUSE	Core histone macro-H2A.1 OS=Mus musculus OX=10090 GN=H2afy PE=1 SV=3	MOUSE	2
564	3.33	3.33	19.5	9.977	4.989	tr|Q3UG68|Q3UG68_MOUSE	Dolichyl-diphosphooligosaccharide--protein glycosyltransferase 48 kDa subunit OS=Mus musculus OX=10090 GN=Ddost PE=2 SV=1	MOUSE	2
565	3.32	3.32	26.86	4.518	3.175	sp|Q8BJ71|NUP93_MOUSE	Nuclear pore complex protein Nup93 OS=Mus musculus OX=10090 GN=Nup93 PE=1 SV=1	MOUSE	2
566	3.3	3.3	33.49	15.6	10.55	tr|Q78ZJ8|Q78ZJ8_MOUSE	MCG22989, isoform CRA_b OS=Mus musculus OX=10090 GN=Rab11b PE=1 SV=1	MOUSE	2
567	3.3	3.3	4.602	2.389	2.389	tr|S4R1M0|S4R1M0_MOUSE	Receptor-type tyrosine-protein phosphatase C OS=Mus musculus OX=10090 GN=Ptprc PE=1 SV=1	MOUSE	4
568	3.3	3.3	22.65	22.65	14.92	tr|Q9D7H9|Q9D7H9_MOUSE	Uncharacterized protein OS=Mus musculus OX=10090 GN=Arl1 PE=2 SV=1	MOUSE	2
569	3.29	3.35	32.87	16.32	3.03	tr|A0A0J9YU62|A0A0J9YU62_MOUSE	C-terminal-binding protein 1 OS=Mus musculus OX=10090 GN=Ctbp1 PE=1 SV=1	MOUSE	2
570	3.27	3.27	19.31	8.621	8.621	tr|A0A1W2P701|A0A1W2P701_MOUSE	Sorting nexin-6 OS=Mus musculus OX=10090 GN=Snx6 PE=1 SV=1	MOUSE	2
571	3.26	16.59	38.5	23.93	20.93	sp|Q9QXY6|EHD3_MOUSE	EH domain-containing protein 3 OS=Mus musculus OX=10090 GN=Ehd3 PE=1 SV=2	MOUSE	10
572	3.25	3.25	11.75	3.072	1.536	tr|Z4YLI8|Z4YLI8_MOUSE	Clustered mitochondria protein homolog OS=Mus musculus OX=10090 GN=Cluh PE=1 SV=1	MOUSE	2
573	3.25	3.25	24.64	10.9	10.9	tr|Q8C1W9|Q8C1W9_MOUSE	Uncharacterized protein OS=Mus musculus OX=10090 GN=Nap1l4 PE=2 SV=1	MOUSE	3
574	3.24	3.24	15.69	2.208	2.208	tr|Q3U4Z7|Q3U4Z7_MOUSE	High density lipoprotein (HDL) binding protein, isoform CRA_d OS=Mus musculus OX=10090 GN=Hdlbp PE=1 SV=1	MOUSE	2
575	3.24	3.24	28.46	17.39	12.65	tr|Q543N5|Q543N5_MOUSE	Chloride intracellular channel protein OS=Mus musculus OX=10090 GN=Clic4 PE=1 SV=1	MOUSE	2
576	3.24	3.24	20.62	12.5	12.5	tr|Q5M8M8|Q5M8M8_MOUSE	60S ribosomal protein L29 OS=Mus musculus OX=10090 GN=Rpl29 PE=1 SV=1	MOUSE	2
577	3.23	3.23	16.4	10.11	6.067	tr|Q8C243|Q8C243_MOUSE	Uncharacterized protein OS=Mus musculus OX=10090 GN=Ctsd PE=2 SV=1	MOUSE	2
578	3.22	6.75	42.97	42.97	42.97	tr|B2RVP5|B2RVP5_MOUSE	Histone H2A OS=Mus musculus OX=10090 GN=H2afv PE=2 SV=1	MOUSE	5
579	3.22	3.22	27.3	6.135	6.135	tr|E0CXN5|E0CXN5_MOUSE	Glycerol-3-phosphate dehydrogenase [NAD(+)] OS=Mus musculus OX=10090 GN=Gpd1 PE=1 SV=1	NAD(+)	2
580	3.15	3.15	17.62	3.333	3.333	tr|Q4L0E6|Q4L0E6_MOUSE	Type II cytokeratin Kb40 (Fragment) OS=Mus musculus OX=10090 GN=Krt78 PE=2 SV=1	MOUSE	2
581	3.15	3.15	29.97	8.143	8.143	sp|Q922Q8|LRC59_MOUSE	Leucine-rich repeat-containing protein 59 OS=Mus musculus OX=10090 GN=Lrrc59 PE=1 SV=1	MOUSE	2
582	3.12	3.12	26.79	16.07	11.31	tr|Q9D3C4|Q9D3C4_MOUSE	Actin-related protein 2/3 complex subunit 4 OS=Mus musculus OX=10090 GN=Arpc4 PE=2 SV=1	MOUSE	2
583	3.12	3.12	29.35	13.59	13.59	tr|Q52L50|Q52L50_MOUSE	RAS related protein 1b OS=Mus musculus OX=10090 GN=Rap1b PE=1 SV=1	MOUSE	2
584	3.12	3.12	21.76	14.12	10.59	tr|H7BWZ3|H7BWZ3_MOUSE	Actin-related protein 2/3 complex subunit 3 OS=Mus musculus OX=10090 GN=Arpc3 PE=1 SV=1	MOUSE	2
585	3.11	3.11	12.59	6.293	4.082	tr|Q9CSH0|Q9CSH0_MOUSE	Uncharacterized protein (Fragment) OS=Mus musculus OX=10090 GN=Hnrnpll PE=2 SV=1	MOUSE	2
586	3.07	3.07	5.379	0.9922	0.9922	tr|E9PYU4|E9PYU4_MOUSE	Chromodomain-helicase-DNA-binding protein 5 OS=Mus musculus OX=10090 GN=Chd5 PE=1 SV=1	MOUSE	2
587	3.07	3.07	33.58	20.44	15.33	tr|Q5M9N5|Q5M9N5_MOUSE	Ribosomal protein L28 OS=Mus musculus OX=10090 GN=Rpl28 PE=2 SV=1	MOUSE	2
588	3.07	3.07	9.574	6.383	5.106	tr|A0A1S6GWG3|A0A1S6GWG3_MOUSE	Uncharacterized protein OS=Mus musculus OX=10090 GN=Adrm1 PE=2 SV=1	MOUSE	2
589	3.06	3.06	24.5	8.389	8.389	tr|Q9D9D7|Q9D9D7_MOUSE	ATP synthase subunit gamma OS=Mus musculus OX=10090 GN=Atp5c1 PE=2 SV=1	MOUSE	2
590	3.05	3.06	22.7	11.89	8.919	tr|Q9CY29|Q9CY29_MOUSE	Uncharacterized protein OS=Mus musculus OX=10090 GN=Psmd4 PE=2 SV=1	MOUSE	2
591	3.04	3.04	22.97	10.08	6.723	tr|Q3UB63|Q3UB63_MOUSE	Uncharacterized protein OS=Mus musculus OX=10090 GN=Slc25a3 PE=2 SV=1	MOUSE	2
592	3.03	3.04	7.308	4.359	3.205	tr|A2APM2|A2APM2_MOUSE	CD44 antigen OS=Mus musculus OX=10090 GN=Cd44 PE=1 SV=1	MOUSE	3
593	3.03	3.03	11.11	3.041	3.041	tr|G3X914|G3X914_MOUSE	Cullin-5 OS=Mus musculus OX=10090 GN=Cul5 PE=1 SV=1	MOUSE	2
594	3.02	3.02	17.12	6.021	1.881	sp|Q9WTI7|MYO1C_MOUSE	Unconventional myosin-Ic OS=Mus musculus OX=10090 GN=Myo1c PE=1 SV=2	MOUSE	1
595	3.02	3.02	20	6.237	6.237	sp|Q9D0L8|MCES_MOUSE	mRNA cap guanine-N7 methyltransferase OS=Mus musculus OX=10090 GN=Rnmt PE=1 SV=1	MOUSE	2
596	3.01	3.01	20.22	6.199	6.199	tr|Q3U9V1|Q3U9V1_MOUSE	Uncharacterized protein OS=Mus musculus OX=10090 GN=St13 PE=2 SV=1	MOUSE	2
597	3	3	11	5	5	tr|Q3U8S5|Q3U8S5_MOUSE	Uncharacterized protein OS=Mus musculus OX=10090 GN=Capn2 PE=2 SV=1	MOUSE	2
598	3	3	35.35	21.21	13.13	sp|Q61171|PRDX2_MOUSE	Peroxiredoxin-2 OS=Mus musculus OX=10090 GN=Prdx2 PE=1 SV=3	MOUSE	2
599	3	3	12.63	12.63	12.63	sp|Q9D0B6|PBDC1_MOUSE	Protein PBDC1 OS=Mus musculus OX=10090 GN=Pbdc1 PE=1 SV=1	MOUSE	2
600	2.98	2.98	30.84	7.485	7.485	sp|Q99LB6|MAT2B_MOUSE	Methionine adenosyltransferase 2 subunit beta OS=Mus musculus OX=10090 GN=Mat2b PE=1 SV=1	MOUSE	2
601	2.97	2.97	12.9	3.066	3.066	sp|Q3UPF5|ZCCHV_MOUSE	Zinc finger CCCH-type antiviral protein 1 OS=Mus musculus OX=10090 GN=Zc3hav1 PE=1 SV=1	MOUSE	2
602	2.95	2.95	14.16	4.957	2.439	sp|Q9JJ28|FLII_MOUSE	Protein flightless-1 homolog OS=Mus musculus OX=10090 GN=Flii PE=1 SV=1	MOUSE	2
603	2.94	2.94	30.18	18.64	6.805	tr|Q3TL79|Q3TL79_MOUSE	Uncharacterized protein OS=Mus musculus OX=10090 GN=Ahsa1 PE=2 SV=1	MOUSE	2
604	2.93	2.93	17.67	4.574	3.119	tr|A0A1W2P7Q6|A0A1W2P7Q6_MOUSE	Exportin-T OS=Mus musculus OX=10090 GN=Xpot PE=1 SV=1	MOUSE	2
605	2.9	2.9	16.71	8.767	5.753	tr|A0AUM9|A0AUM9_MOUSE	Eif2b3 protein OS=Mus musculus OX=10090 GN=Eif2b3 PE=2 SV=2	MOUSE	2
606	2.89	2.89	35.97	14.17	3.27	sp|Q8CG76|ARK72_MOUSE	Aflatoxin B1 aldehyde reductase member 2 OS=Mus musculus OX=10090 GN=Akr7a2 PE=1 SV=3	MOUSE	1
607	2.89	2.89	12.69	8.209	8.209	tr|A0A0R4IZW8|A0A0R4IZW8_MOUSE	Calpain small subunit 1 OS=Mus musculus OX=10090 GN=Capns1 PE=1 SV=1	MOUSE	2
608	2.89	2.89	20.62	13.12	13.12	tr|Q3UW40|Q3UW40_MOUSE	Uncharacterized protein OS=Mus musculus OX=10090 GN=Rpl24 PE=2 SV=1	MOUSE	3
609	2.86	2.86	17.17	11.11	11.11	tr|Q3U281|Q3U281_MOUSE	Uncharacterized protein OS=Mus musculus OX=10090 GN=Sar1b PE=2 SV=1	MOUSE	2
610	2.83	2.83	21.78	9.715	6.533	tr|Q3UCJ0|Q3UCJ0_MOUSE	Tyrosine-protein phosphatase non-receptor type OS=Mus musculus OX=10090 GN=Ptpn6 PE=2 SV=1	MOUSE	3
611	2.83	2.83	34.19	14.53	14.53	sp|Q9D1R9|RL34_MOUSE	60S ribosomal protein L34 OS=Mus musculus OX=10090 GN=Rpl34 PE=1 SV=2	MOUSE	2
612	2.81	2.81	23.78	8.378	2.162	sp|P18654|KS6A3_MOUSE	Ribosomal protein S6 kinase alpha-3 OS=Mus musculus OX=10090 GN=Rps6ka3 PE=1 SV=2	MOUSE	1
613	2.8	2.8	21.31	5.961	3.577	tr|F8VQC1|F8VQC1_MOUSE	Signal recognition particle subunit SRP72 OS=Mus musculus OX=10090 GN=Srp72 PE=1 SV=1	MOUSE	2
614	2.79	2.79	16.5	10.77	4.209	sp|Q91WC0|SETD3_MOUSE	Actin-histidine N-methyltransferase OS=Mus musculus OX=10090 GN=Setd3 PE=1 SV=1	MOUSE	2
615	2.79	2.79	11.57	4.096	4.096	tr|Q9CZU7|Q9CZU7_MOUSE	Uncharacterized protein OS=Mus musculus OX=10090 GN=Lamp2 PE=2 SV=1	MOUSE	2
616	2.77	2.77	10.56	4.278	2.941	tr|Q571A2|Q571A2_MOUSE	MKIAA4106 protein (Fragment) OS=Mus musculus OX=10090 GN=Cul2 PE=2 SV=1	MOUSE	2
617	2.75	2.75	25.27	11.04	5.52	tr|Q80XR5|Q80XR5_MOUSE	U2 snRNP auxiliary factor large subunit OS=Mus musculus OX=10090 GN=U2af2 PE=1 SV=1	MOUSE	1
618	2.74	2.74	13.49	8.929	6.349	sp|Q8BJY1|PSMD5_MOUSE	26S proteasome non-ATPase regulatory subunit 5 OS=Mus musculus OX=10090 GN=Psmd5 PE=1 SV=4	MOUSE	2
619	2.73	2.73	7.725	2.897	2.897	tr|G3X9V2|G3X9V2_MOUSE	Catenin (Cadherin associated protein), delta 1, isoform CRA_a OS=Mus musculus OX=10090 GN=Ctnnd1 PE=1 SV=1	MOUSE	2
620	2.71	2.71	24.18	6.522	6.522	tr|Q9CSF9|Q9CSF9_MOUSE	Uncharacterized protein (Fragment) OS=Mus musculus OX=10090 GN=Rsl1d1 PE=2 SV=1	MOUSE	2
621	2.71	2.71	22.66	10.16	10.16	tr|Q3TJD4|Q3TJD4_MOUSE	Uncharacterized protein OS=Mus musculus OX=10090 GN=Atp5f1 PE=2 SV=1	MOUSE	2
622	2.71	2.71	39.2	19.2	19.2	tr|Q9CY93|Q9CY93_MOUSE	Uncharacterized protein OS=Mus musculus OX=10090 GN=Rpl31 PE=2 SV=1	MOUSE	2
623	2.7	2.71	10.12	3.727	3.727	sp|Q8C0D5|EFL1_MOUSE	Elongation factor-like GTPase 1 OS=Mus musculus OX=10090 GN=Efl1 PE=1 SV=1	MOUSE	3
624	2.7	2.71	16.97	11.55	8.664	tr|B2RXY7|B2RXY7_MOUSE	Carbonyl reductase 1 OS=Mus musculus OX=10090 GN=Cbr1 PE=1 SV=1	MOUSE	2
625	2.69	2.69	24.01	10.89	2.723	tr|Q3TJN6|Q3TJN6_MOUSE	Sorting nexin OS=Mus musculus OX=10090 GN=Snx5 PE=2 SV=1	MOUSE	1
626	2.69	2.69	32.89	11.84	11.84	tr|Q6VYI4|Q6VYI4_MOUSE	TAR DNA-binding protein 43 OS=Mus musculus OX=10090 GN=Tardbp PE=1 SV=1	MOUSE	2
627	2.68	2.68	7.596	3.75	3.75	tr|Q4G0B8|Q4G0B8_MOUSE	Importin 9 OS=Mus musculus OX=10090 GN=Ipo9 PE=2 SV=1	MOUSE	2
628	2.66	2.66	15.81	15.81	11.86	tr|Q6A0C7|Q6A0C7_MOUSE	MKIAA0118 protein (Fragment) OS=Mus musculus OX=10090 GN=Rab21 PE=2 SV=1	MOUSE	2
629	2.65	2.65	12.94	1.779	1.779	tr|D3Z4J3|D3Z4J3_MOUSE	Unconventional myosin-Va OS=Mus musculus OX=10090 GN=Myo5a PE=1 SV=1	MOUSE	2
630	2.65	2.65	18.56	15.15	4.545	sp|Q9EST4|PSMG2_MOUSE	Proteasome assembly chaperone 2 OS=Mus musculus OX=10090 GN=Psmg2 PE=1 SV=1	MOUSE	1
631	2.64	2.65	13.44	6.91	4.99	tr|Q3U2K1|Q3U2K1_MOUSE	Uncharacterized protein (Fragment) OS=Mus musculus OX=10090 GN=Prmt3 PE=2 SV=1	MOUSE	2
632	2.62	2.62	11.98	7.635	3.443	sp|O08582|GTPB1_MOUSE	GTP-binding protein 1 OS=Mus musculus OX=10090 GN=Gtpbp1 PE=1 SV=2	MOUSE	2
633	2.59	2.59	8.59	6.41	2.692	sp|O55106|STRN_MOUSE	Striatin OS=Mus musculus OX=10090 GN=Strn PE=1 SV=2	MOUSE	1
634	2.57	2.57	11.33	2.441	2.441	sp|Q5SUA5|MYO1G_MOUSE	Unconventional myosin-Ig OS=Mus musculus OX=10090 GN=Myo1g PE=1 SV=1	MOUSE	2
635	2.56	2.56	35.1	13.25	13.25	tr|Q5M9P3|Q5M9P3_MOUSE	Rps19 protein (Fragment) OS=Mus musculus OX=10090 GN=Rps19 PE=2 SV=1	MOUSE	2
636	2.56	2.56	26.56	19.53	19.53	tr|Q4VAG4|Q4VAG4_MOUSE	MCG12304 OS=Mus musculus OX=10090 GN=Rpl22 PE=1 SV=1	MOUSE	2
637	2.53	2.63	22.04	16.29	10.86	tr|B2RXQ8|B2RXQ8_MOUSE	MCG19514, isoform CRA_a OS=Mus musculus OX=10090 GN=Wdr82 PE=1 SV=1	MOUSE	2
638	2.49	2.49	9.058	2.717	1.721	tr|Q3UMX0|Q3UMX0_MOUSE	Uncharacterized protein OS=Mus musculus OX=10090 GN=Smarcc1 PE=2 SV=1	MOUSE	1
639	2.49	2.49	40.29	14.86	8.857	sp|Q9R1T2|SAE1_MOUSE	SUMO-activating enzyme subunit 1 OS=Mus musculus OX=10090 GN=Sae1 PE=1 SV=1	MOUSE	2
640	2.49	2.49	40.24	13.21	13.21	sp|Q99LC5|ETFA_MOUSE	Electron transfer flavoprotein subunit alpha, mitochondrial OS=Mus musculus OX=10090 GN=Etfa PE=1 SV=2	MOUSE	2
641	2.47	2.47	19.63	4.673	2.336	sp|Q8BMF4|ODP2_MOUSE	Dihydrolipoyllysine-residue acetyltransferase component of pyruvate dehydrogenase complex, mitochondrial OS=Mus musculus OX=10090 GN=Dlat PE=1 SV=2	MOUSE	1
642	2.46	13.7	23.1	15.96	13.3	sp|P11365|GAG_IPMA	Intracisternal A-particle Gag-related polyprotein OS=Mouse intracisternal a-particle MIA14 OX=11753 GN=gag PE=3 SV=2	IPMA	7
643	2.46	2.46	13.33	6.944	4.028	tr|Q6ZQF2|Q6ZQF2_MOUSE	MKIAA0253 protein (Fragment) OS=Mus musculus OX=10090 GN=Ncstn PE=2 SV=1	MOUSE	1
644	2.45	2.45	20	9.375	7.5	tr|B7ZCP4|B7ZCP4_MOUSE	Copine-1 OS=Mus musculus OX=10090 GN=Cpne1 PE=1 SV=1	MOUSE	2
645	2.44	2.44	51.47	20.59	12.5	tr|Q5BLJ9|Q5BLJ9_MOUSE	60S ribosomal protein L27 OS=Mus musculus OX=10090 GN=Rpl27 PE=1 SV=1	MOUSE	2
646	2.43	2.43	11.13	3.514	3.514	tr|G8JL40|G8JL40_MOUSE	Lysine-specific histone demethylase 1A (Fragment) OS=Mus musculus OX=10090 GN=Kdm1a PE=1 SV=1	MOUSE	2
647	2.42	2.42	29.71	4.891	2.536	tr|H3BJ30|H3BJ30_MOUSE	Cleavage and polyadenylation-specificity factor subunit 6 OS=Mus musculus OX=10090 GN=Cpsf6 PE=1 SV=1	MOUSE	1
648	2.42	2.42	11.24	7.197	1.515	sp|P52479|UBP10_MOUSE	Ubiquitin carboxyl-terminal hydrolase 10 OS=Mus musculus OX=10090 GN=Usp10 PE=1 SV=3	MOUSE	1
649	2.42	2.42	21.28	8.274	5.91	tr|A2ATU9|A2ATU9_MOUSE	Histone acetyltransferase type B catalytic subunit OS=Mus musculus OX=10090 GN=Hat1 PE=1 SV=1	MOUSE	1
650	2.42	2.42	27.12	12.71	6.78	sp|P62869|ELOB_MOUSE	Elongin-B OS=Mus musculus OX=10090 GN=Elob PE=1 SV=1	MOUSE	1
651	2.39	2.81	4.584	0.9167	0.4584	sp|Q69ZR2|HECD1_MOUSE	E3 ubiquitin-protein ligase HECTD1 OS=Mus musculus OX=10090 GN=Hectd1 PE=1 SV=2	MOUSE	1
652	2.37	2.39	11.29	3.376	1.746	sp|Q8VDM6|HNRL1_MOUSE	Heterogeneous nuclear ribonucleoprotein U-like protein 1 OS=Mus musculus OX=10090 GN=Hnrnpul1 PE=1 SV=1	MOUSE	1
653	2.37	2.37	19.47	5.181	3.297	tr|A0A0R4IZY9|A0A0R4IZY9_MOUSE	tRNA-dihydrouridine(47) synthase [NAD(P)(+)] OS=Mus musculus OX=10090 GN=Dus3l PE=1 SV=1	NAD(P)(+)	1
654	2.36	2.36	13.57	9.44	5.31	tr|Q3TVS6|Q3TVS6_MOUSE	Uncharacterized protein OS=Mus musculus OX=10090 GN=Ctsb PE=2 SV=1	MOUSE	1
655	2.34	2.34	8.765	5.843	4.382	tr|Q3UW64|Q3UW64_MOUSE	Bifunctional UDP-N-acetylglucosamine 2-epimerase/N-acetylmannosamine kinase OS=Mus musculus OX=10090 GN=Gne PE=1 SV=1	MOUSE	2
656	2.34	2.34	8.619	3.042	3.042	tr|A0A0R4J034|A0A0R4J034_MOUSE	MCG129810, isoform CRA_c OS=Mus musculus OX=10090 GN=Pdxdc1 PE=1 SV=1	MOUSE	2
657	2.34	2.34	22.18	16.53	12.5	tr|Q3UW32|Q3UW32_MOUSE	Uncharacterized protein (Fragment) OS=Mus musculus OX=10090 GN=Anp32b PE=2 SV=1	MOUSE	2
658	2.32	2.32	8.665	3.884	1.394	tr|E9PWG6|E9PWG6_MOUSE	Non-SMC condensin I complex, subunit G OS=Mus musculus OX=10090 GN=Ncapg PE=1 SV=1	MOUSE	1
659	2.32	2.32	6.002	2.626	1.725	sp|Q7TT37|ELP1_MOUSE	Elongator complex protein 1 OS=Mus musculus OX=10090 GN=Elp1 PE=1 SV=2	MOUSE	1
660	2.3	2.3	18.9	11.43	3.956	tr|Q4VBG1|Q4VBG1_MOUSE	DEAD (Asp-Glu-Ala-Asp) box polypeptide 47 OS=Mus musculus OX=10090 GN=Ddx47 PE=2 SV=1	MOUSE	1
661	2.3	2.3	20.49	13.93	13.93	tr|Q4VA29|Q4VA29_MOUSE	MCG140066 OS=Mus musculus OX=10090 GN=Rtraf PE=1 SV=1	MOUSE	2
662	2.29	2.29	10.38	7.233	4.717	tr|A0A286YCG8|A0A286YCG8_MOUSE	Translocon-associated protein subunit alpha OS=Mus musculus OX=10090 GN=Ssr1 PE=1 SV=1	MOUSE	1
663	2.28	2.28	21.51	5.735	5.735	sp|P26443|DHE3_MOUSE	Glutamate dehydrogenase 1, mitochondrial OS=Mus musculus OX=10090 GN=Glud1 PE=1 SV=1	MOUSE	2
664	2.28	2.28	19.62	13.35	10.9	tr|Q8CHR8|Q8CHR8_MOUSE	Developmentally regulated GTP binding protein 1 OS=Mus musculus OX=10090 GN=Drg1 PE=2 SV=1	MOUSE	2
665	2.26	2.26	10.01	3.904	2.903	sp|Q9JKR6|HYOU1_MOUSE	Hypoxia up-regulated protein 1 OS=Mus musculus OX=10090 GN=Hyou1 PE=1 SV=1	MOUSE	2
666	2.26	2.26	17.54	6.14	4.094	sp|Q99J09|MEP50_MOUSE	Methylosome protein 50 OS=Mus musculus OX=10090 GN=Wdr77 PE=1 SV=1	MOUSE	1
667	2.25	2.25	43.73	21.22	2.894	tr|Q4FK40|Q4FK40_MOUSE	Apoe protein OS=Mus musculus OX=10090 GN=Apoe PE=2 SV=1	MOUSE	1
668	2.2	2.2	12.65	4.911	1.935	sp|Q9D2R0|AACS_MOUSE	Acetoacetyl-CoA synthetase OS=Mus musculus OX=10090 GN=Aacs PE=1 SV=1	MOUSE	1
669	2.2	2.2	9.359	2.445	2.445	tr|Q80TU3|Q80TU3_MOUSE	MKIAA0684 protein (Fragment) OS=Mus musculus OX=10090 GN=mKIAA0684 PE=2 SV=1	MOUSE	2
670	2.18	2.18	24.12	9.649	4.605	tr|Q3TLX9|Q3TLX9_MOUSE	Acid sphingomyelinase-like phosphodiesterase OS=Mus musculus OX=10090 GN=Smpdl3b PE=1 SV=1	MOUSE	1
671	2.18	2.18	15.97	15.97	6.944	tr|D3Z645|D3Z645_MOUSE	Vacuolar protein sorting-associated protein 29 OS=Mus musculus OX=10090 GN=Vps29 PE=1 SV=1	MOUSE	1
672	2.17	2.17	35.22	10.1	2.956	tr|Q3TIJ1|Q3TIJ1_MOUSE	Uncharacterized protein OS=Mus musculus OX=10090 GN=Cops4 PE=2 SV=1	MOUSE	1
673	2.16	2.16	17.62	4.554	4.554	tr|Q3THK0|Q3THK0_MOUSE	DNA primase large subunit OS=Mus musculus OX=10090 GN=Prim2 PE=2 SV=1	MOUSE	2
674	2.15	2.36	18.85	6.067	2.167	sp|Q6P2B1|TNPO3_MOUSE	Transportin-3 OS=Mus musculus OX=10090 GN=Tnpo3 PE=1 SV=1	MOUSE	1
675	2.14	2.14	14.55	10.91	7.273	tr|A0A0U1RPF2|A0A0U1RPF2_MOUSE	Hsp70-binding protein 1 (Fragment) OS=Mus musculus OX=10090 GN=Hspbp1 PE=1 SV=1	MOUSE	2
676	2.12	2.12	18.92	18.92	6.081	tr|Q8BTA2|Q8BTA2_MOUSE	Uncharacterized protein OS=Mus musculus OX=10090 GN=Pafah1b2 PE=2 SV=1	MOUSE	1
677	2.11	2.11	10.55	2.278	2.278	tr|Q3UGJ5|Q3UGJ5_MOUSE	Uncharacterized protein OS=Mus musculus OX=10090 GN=Rasa3 PE=2 SV=1	MOUSE	2
678	2.11	2.11	23.88	18.69	8.304	tr|Q3TI95|Q3TI95_MOUSE	Uncharacterized protein OS=Mus musculus OX=10090 GN=Psmd8 PE=2 SV=1	MOUSE	3
679	2.1	2.1	10.61	2.685	1.662	sp|O35218|CPSF2_MOUSE	Cleavage and polyadenylation specificity factor subunit 2 OS=Mus musculus OX=10090 GN=Cpsf2 PE=1 SV=1	MOUSE	1
680	2.1	2.1	23.88	9.552	6.567	tr|Q4FJK0|Q4FJK0_MOUSE	Decr1 protein OS=Mus musculus OX=10090 GN=Decr1 PE=1 SV=1	MOUSE	1
681	2.1	2.1	20.11	15.22	8.152	tr|A0A087WS46|A0A087WS46_MOUSE	Eukaryotic translation elongation factor 1 beta 2 OS=Mus musculus OX=10090 GN=Eef1b2 PE=1 SV=1	MOUSE	1
682	2.1	2.1	17.89	12.84	6.422	sp|Q9DBZ5|EIF3K_MOUSE	Eukaryotic translation initiation factor 3 subunit K OS=Mus musculus OX=10090 GN=Eif3k PE=1 SV=1	MOUSE	1
683	2.09	2.09	18.51	3.226	2.037	tr|Q8C2E3|Q8C2E3_MOUSE	Uncharacterized protein OS=Mus musculus OX=10090 GN=Rangap1 PE=2 SV=1	MOUSE	1
684	2.09	2.09	12.17	4.425	3.097	tr|Q99J29|Q99J29_MOUSE	Carboxypeptidase OS=Mus musculus OX=10090 GN=Scpep1 PE=2 SV=1	MOUSE	1
685	2.09	2.09	19.5	11.11	11.11	tr|Q6P1B9|Q6P1B9_MOUSE	Bin1 protein OS=Mus musculus OX=10090 GN=Bin1 PE=1 SV=1	MOUSE	3
686	2.08	2.08	17.26	4.365	2.183	sp|P14576|SRP54_MOUSE	Signal recognition particle 54 kDa protein OS=Mus musculus OX=10090 GN=Srp54 PE=1 SV=2	MOUSE	1
687	2.08	2.08	7.072	2.138	2.138	tr|Q546G4|Q546G4_MOUSE	Albumin 1 OS=Mus musculus OX=10090 GN=Alb PE=1 SV=1	MOUSE	4
688	2.07	2.07	12.03	1.104	1.104	tr|G3XA17|G3XA17_MOUSE	Eukaryotic translation initiation factor 4 gamma 2 OS=Mus musculus OX=10090 GN=Eif4g2 PE=1 SV=1	MOUSE	1
689	2.07	2.07	17.03	6.012	2.605	sp|Q8CCF0|PRP31_MOUSE	U4/U6 small nuclear ribonucleoprotein Prp31 OS=Mus musculus OX=10090 GN=Prpf31 PE=1 SV=3	MOUSE	1
690	2.06	2.06	11.18	5.911	3.035	tr|Q80TT4|Q80TT4_MOUSE	MKIAA0719 protein (Fragment) OS=Mus musculus OX=10090 GN=Tomm70a PE=2 SV=1	MOUSE	2
691	2.06	2.06	11.47	5.333	2.4	tr|Q8BVV6|Q8BVV6_MOUSE	Eukaryotic translation initiation factor 5 OS=Mus musculus OX=10090 GN=Eif5 PE=1 SV=1	MOUSE	1
692	2.06	2.06	34.43	5.738	5.738	tr|Q542P8|Q542P8_MOUSE	EMG1 nucleolar protein homolog (S. cerevisiae), isoform CRA_a OS=Mus musculus OX=10090 GN=Emg1 PE=1 SV=1	MOUSE	1
693	2.06	2.06	12.42	3.939	3.939	tr|Q3UFK0|Q3UFK0_MOUSE	Uncharacterized protein OS=Mus musculus OX=10090 GN=Emb PE=2 SV=1	MOUSE	1
694	2.06	2.06	20.81	14.09	8.725	tr|Q91YK6|Q91YK6_MOUSE	Rpl23a protein (Fragment) OS=Mus musculus OX=10090 GN=Rpl23a PE=2 SV=1	MOUSE	1
695	2.05	2.05	40.32	14.92	4.839	tr|Q3TJ53|Q3TJ53_MOUSE	Uncharacterized protein OS=Mus musculus OX=10090 GN=Tpm3 PE=2 SV=1	MOUSE	2
696	2.05	2.05	28.75	7.645	3.976	tr|J3QMM7|J3QMM7_MOUSE	ATP-dependent (S)-NAD(P)H-hydrate dehydratase OS=Mus musculus OX=10090 GN=Naxd PE=1 SV=1	MOUSE	1
697	2.04	2.09	29.09	4.432	4.432	sp|P55264|ADK_MOUSE	Adenosine kinase OS=Mus musculus OX=10090 GN=Adk PE=1 SV=2	MOUSE	1
698	2.03	2.03	22.82	6.068	6.068	sp|Q07417|ACADS_MOUSE	Short-chain specific acyl-CoA dehydrogenase, mitochondrial OS=Mus musculus OX=10090 GN=Acads PE=1 SV=2	MOUSE	2
699	2.03	2.03	11.07	3.435	3.435	tr|Q3UYQ4|Q3UYQ4_MOUSE	Uncharacterized protein OS=Mus musculus OX=10090 GN=Api5 PE=2 SV=1	MOUSE	1
700	2.02	2.02	21.22	3.992	2.731	tr|F7BX26|F7BX26_MOUSE	Serine/threonine-protein phosphatase (Fragment) OS=Mus musculus OX=10090 GN=Ppp5c PE=1 SV=1	MOUSE	1
701	2.02	2.02	8.468	5.225	1.982	tr|Q9ESU7|Q9ESU7_MOUSE	Amino acid transporter OS=Mus musculus OX=10090 GN=Slc1a5 PE=1 SV=1	MOUSE	1
702	2.02	2.02	12.99	3.636	3.636	tr|D3Z7P0|D3Z7P0_MOUSE	BRISC and BRCA1-A complex member 2 OS=Mus musculus OX=10090 GN=Babam2 PE=1 SV=3	MOUSE	1
703	2.02	2.02	10.09	6.579	6.579	tr|D3Z7D2|D3Z7D2_MOUSE	tRNA (guanine-N(7)-)-methyltransferase OS=Mus musculus OX=10090 GN=Mettl1 PE=1 SV=1	MOUSE	1
704	2.01	2.09	16.48	5.568	2.895	tr|Q542W3|Q542W3_MOUSE	GTPase activating protein (SH3 domain) binding protein 2 OS=Mus musculus OX=10090 GN=G3bp2 PE=2 SV=1	MOUSE	1
705	2.01	2.08	7.195	2.535	2.126	tr|G5E8J3|G5E8J3_MOUSE	Bromodomain and WD repeat domain containing 2, isoform CRA_a OS=Mus musculus OX=10090 GN=Wdr11 PE=1 SV=1	MOUSE	1
706	2.01	2.01	22.62	2.243	2.243	tr|A0A2R8VHP3|A0A2R8VHP3_MOUSE	Predicted pseudogene 5478 OS=Mus musculus OX=10090 GN=Gm5478 PE=1 SV=1	MOUSE	1
707	2.01	2.01	14.54	5.066	5.066	tr|B1AWT3|B1AWT3_MOUSE	Ras-related GTP-binding protein D OS=Mus musculus OX=10090 GN=Rragd PE=1 SV=1	MOUSE	1
708	2	87.48	82.17	67.48	62.82	sp|P58252|EF2_MOUSE	Elongation factor 2 OS=Mus musculus OX=10090 GN=Eef2 PE=1 SV=2	MOUSE	72
709	2	87.22	97.87	96.27	93.87	tr|Q4KL81|Q4KL81_MOUSE	Actin, gamma, cytoplasmic 1 OS=Mus musculus OX=10090 GN=Actg1 PE=2 SV=1	MOUSE	161
710	2	24.35	20.24	13.21	12.4	tr|P70355|P70355_MOUSE	Gag-Pol polyprotein OS=Mus musculus OX=10090 GN=Mela PE=2 SV=1	MOUSE	14
711	2	10.09	69.44	40	40	sp|P84084|ARF5_MOUSE	ADP-ribosylation factor 5 OS=Mus musculus OX=10090 GN=Arf5 PE=1 SV=2	MOUSE	6
712	2	6.29	70.59	47.79	43.38	sp|P84244|H33_MOUSE	Histone H3.3 OS=Mus musculus OX=10090 GN=H3f3a PE=1 SV=2	MOUSE	4
713	2	6.29	70.59	47.79	43.38	sp|P68433|H31_MOUSE	Histone H3.1 OS=Mus musculus OX=10090 GN=Hist1h3a PE=1 SV=2	MOUSE	5
714	2	6.09	18.88	11.62	11.62	tr|Q58E49|Q58E49_MOUSE	Histone deacetylase OS=Mus musculus OX=10090 GN=Hdac1 PE=2 SV=1	MOUSE	5
715	2	2.4	17.66	3.692	2.729	tr|A0A0B4J1E7|A0A0B4J1E7_MOUSE	Importin subunit alpha-3 OS=Mus musculus OX=10090 GN=Kpna4 PE=1 SV=1	MOUSE	1
716	2	2.01	12.29	2.966	2.966	sp|Q9D2Y4|MLKL_MOUSE	Mixed lineage kinase domain-like protein OS=Mus musculus OX=10090 GN=Mlkl PE=1 SV=1	MOUSE	1
717	2	2	22.92	5.556	5.556	sp|P62996|TRA2B_MOUSE	Transformer-2 protein homolog beta OS=Mus musculus OX=10090 GN=Tra2b PE=1 SV=1	MOUSE	1
718	2	2	17.05	2.799	2.799	tr|J3KMQ6|J3KMQ6_MOUSE	RIKEN cDNA 5730455P16 gene OS=Mus musculus OX=10090 GN=5730455P16Rik PE=1 SV=1	MOUSE	1
719	2	2	13.33	2.764	2.764	tr|Q8CDS4|Q8CDS4_MOUSE	Protein transport protein SEC23 OS=Mus musculus OX=10090 GN=Sec23b PE=2 SV=1	MOUSE	1
720	2	2	13.48	2.826	2.826	tr|Q3TQY2|Q3TQY2_MOUSE	Uncharacterized protein OS=Mus musculus OX=10090 GN=Dctn4 PE=2 SV=1	MOUSE	1
721	2	2	9.983	1.523	1.523	tr|Q2Q7P0|Q2Q7P0_MOUSE	ENH1 OS=Mus musculus OX=10090 GN=Pdlim5 PE=2 SV=1	MOUSE	1
722	2	2	10.32	4.871	4.871	tr|Q9D0K3|Q9D0K3_MOUSE	Uncharacterized protein OS=Mus musculus OX=10090 GN=Rfc2 PE=2 SV=1	MOUSE	1
723	2	2	18.86	6.05	6.05	tr|Q8K2U0|Q8K2U0_MOUSE	Map2k4 protein OS=Mus musculus OX=10090 GN=Map2k4 PE=2 SV=1	MOUSE	1
724	2	2	21.24	7.772	7.772	tr|Q4FJX4|Q4FJX4_MOUSE	Csrp1 protein OS=Mus musculus OX=10090 GN=Csrp1 PE=1 SV=1	MOUSE	1
725	2	2	11.87	4.317	4.317	sp|Q8VBT0|TMX1_MOUSE	Thioredoxin-related transmembrane protein 1 OS=Mus musculus OX=10090 GN=Tmx1 PE=1 SV=1	MOUSE	1
726	2	2	3.387	1.62	1.62	tr|Q3USC0|Q3USC0_MOUSE	Uncharacterized protein OS=Mus musculus OX=10090 GN=Heatr3 PE=2 SV=1	MOUSE	1
727	2	2	8.426	3.769	3.769	tr|Q3TX06|Q3TX06_MOUSE	Uncharacterized protein OS=Mus musculus OX=10090 GN=Gorasp2 PE=2 SV=1	MOUSE	1
728	2	2	7.576	5.152	5.152	tr|A0A0N4SV15|A0A0N4SV15_MOUSE	E3 ubiquitin-protein ligase KCMF1 OS=Mus musculus OX=10090 GN=Kcmf1 PE=1 SV=1	MOUSE	1
729	2	2	16.89	8.108	8.108	tr|A0A077S9N1|A0A077S9N1_MOUSE	Lysozyme OS=Mus musculus OX=10090 GN=Lyz1 PE=3 SV=1	MOUSE	1
730	2	2	12.31	6.667	6.667	sp|Q9D0R8|LSM12_MOUSE	Protein LSM12 homolog OS=Mus musculus OX=10090 GN=Lsm12 PE=1 SV=1	MOUSE	1
731	2	2	20.1	7.843	7.843	sp|Q99PT1|GDIR1_MOUSE	Rho GDP-dissociation inhibitor 1 OS=Mus musculus OX=10090 GN=Arhgdia PE=1 SV=3	MOUSE	1
732	2	2	14.5	9.924	9.924	sp|Q8BIG7|CMTD1_MOUSE	Catechol O-methyltransferase domain-containing protein 1 OS=Mus musculus OX=10090 GN=Comtd1 PE=1 SV=1	MOUSE	1
733	2	2	16.5	10.5	10.5	sp|Q61599|GDIR2_MOUSE	Rho GDP-dissociation inhibitor 2 OS=Mus musculus OX=10090 GN=Arhgdib PE=1 SV=3	MOUSE	1
734	2	2	10.31	10.31	10.31	tr|V9GXY8|V9GXY8_MOUSE	Quinone oxidoreductase OS=Mus musculus OX=10090 GN=Cryz PE=1 SV=1	MOUSE	1
735	2	2	7.586	7.586	7.586	tr|Q9CZI5|Q9CZI5_MOUSE	Uncharacterized protein OS=Mus musculus OX=10090 GN=Rps23 PE=2 SV=1	MOUSE	1
736	1.97	1.97	13.39	7.991	6.479	tr|A0A2R8VHX0|A0A2R8VHX0_MOUSE	Cysteine sulfinic acid decarboxylase OS=Mus musculus OX=10090 GN=Csad PE=1 SV=1	MOUSE	2
737	1.97	1.97	27.2	20.8	11.2	sp|P59708|SF3B6_MOUSE	Splicing factor 3B subunit 6 OS=Mus musculus OX=10090 GN=Sf3b6 PE=1 SV=1	MOUSE	1
738	1.96	1.96	17.33	3.467	3.467	sp|P70460|VASP_MOUSE	Vasodilator-stimulated phosphoprotein OS=Mus musculus OX=10090 GN=Vasp PE=1 SV=4	MOUSE	1
739	1.95	2.93	35.54	8.711	6.272	tr|G5E8G0|G5E8G0_MOUSE	Heterogeneous nuclear ribonucleoprotein D, isoform CRA_b OS=Mus musculus OX=10090 GN=Hnrnpd PE=1 SV=1	MOUSE	2
740	1.95	1.95	40.69	24.14	20	tr|Q4FZH2|Q4FZH2_MOUSE	MCG50660, isoform CRA_a OS=Mus musculus OX=10090 GN=Rpl26 PE=1 SV=1	MOUSE	3
741	1.95	1.95	8.41	2.126	2.126	sp|O55201|SPT5H_MOUSE	Transcription elongation factor SPT5 OS=Mus musculus OX=10090 GN=Supt5h PE=1 SV=1	MOUSE	1
742	1.93	1.93	7.658	2.289	1.144	tr|Q3UF95|Q3UF95_MOUSE	Large proline-rich protein BAG6 OS=Mus musculus OX=10090 GN=Bag6 PE=1 SV=1	MOUSE	1
743	1.93	1.93	6.613	1.74	1.74	tr|A0A0G2JEA5|A0A0G2JEA5_MOUSE	Predicted gene 43738 OS=Mus musculus OX=10090 GN=Gm43738 PE=4 SV=1	MOUSE	1
744	1.91	1.91	35.91	8.567	8.567	tr|Q5RKP4|Q5RKP4_MOUSE	Dolichyl-diphosphooligosaccharide--protein glycosyltransferase subunit 1 (Fragment) OS=Mus musculus OX=10090 GN=Rpn1 PE=2 SV=1	MOUSE	4
745	1.91	1.91	18.14	3.376	3.376	tr|Q5PPQ7|Q5PPQ7_MOUSE	Coronin OS=Mus musculus OX=10090 GN=Coro1c PE=2 SV=1	MOUSE	2
746	1.9	2.78	20.28	7.343	7.343	tr|Q08EK5|Q08EK5_MOUSE	Keratin 77 OS=Mus musculus OX=10090 GN=Krt77 PE=1 SV=1	MOUSE	4
747	1.89	15.35	57.09	53.26	44.83	sp|Q64105|SPRE_MOUSE	Sepiapterin reductase OS=Mus musculus OX=10090 GN=Spr PE=1 SV=1	MOUSE	12
748	1.89	1.9	15.44	2.26	2.26	sp|Q8VED5|K2C79_MOUSE	Keratin, type II cytoskeletal 79 OS=Mus musculus OX=10090 GN=Krt79 PE=1 SV=2	MOUSE	1
749	1.89	1.89	18.9	7.927	7.927	tr|A0A0N4SWD0|A0A0N4SWD0_MOUSE	Secernin-1 (Fragment) OS=Mus musculus OX=10090 GN=Scrn1 PE=1 SV=1	MOUSE	1
750	1.88	1.88	21.3	9.568	9.568	sp|O35295|PURB_MOUSE	Transcriptional activator protein Pur-beta OS=Mus musculus OX=10090 GN=Purb PE=1 SV=3	MOUSE	1
751	1.86	1.86	15.54	4.867	1.413	tr|A0A0R4J049|A0A0R4J049_MOUSE	Protein arginine N-methyltransferase 5 OS=Mus musculus OX=10090 GN=Prmt5 PE=1 SV=1	MOUSE	1
752	1.85	1.85	20.37	8.889	8.889	tr|Q9D8S5|Q9D8S5_MOUSE	MCG7614, isoform CRA_c OS=Mus musculus OX=10090 GN=Srsf5 PE=1 SV=1	MOUSE	2
753	1.85	1.85	9.595	3.412	3.412	tr|A0A097PUH2|A0A097PUH2_MOUSE	Anti-dectin-1 15E2 heavy chain OS=Mus musculus OX=10090 PE=2 SV=1	MOUSE	1
754	1.85	1.85	17.13	3.976	3.976	sp|P40336|VP26A_MOUSE	Vacuolar protein sorting-associated protein 26A OS=Mus musculus OX=10090 GN=Vps26a PE=1 SV=1	MOUSE	1
755	1.85	1.85	6.522	6.522	6.522	tr|D6REU0|D6REU0_MOUSE	MINDY lysine 48 deubiquitinase 3 (Fragment) OS=Mus musculus OX=10090 GN=Mindy3 PE=1 SV=2	MOUSE	1
756	1.83	1.83	11.32	4.717	2.573	sp|Q80VP0|TCPR1_MOUSE	Tectonin beta-propeller repeat-containing protein 1 OS=Mus musculus OX=10090 GN=Tecpr1 PE=1 SV=1	MOUSE	1
757	1.83	1.83	6.309	0.9378	0.9378	sp|Q3UMB9|WASC4_MOUSE	WASH complex subunit 4 OS=Mus musculus OX=10090 GN=Washc4 PE=1 SV=2	MOUSE	1
758	1.82	1.82	14.77	4.641	4.641	RRRRRtr|Q3UVH8|Q3UVH8_MOUSE	REVERSED NK-3 transcription factor, locus 1 (Drosophila) OS=Mus musculus OX=10090 GN=Nkx3-1 PE=2 SV=1	MOUSE	1
759	1.8	4.11	30.77	20.19	16.35	tr|Q3U4W5|Q3U4W5_MOUSE	RAB6, member RAS oncogene family, isoform CRA_c OS=Mus musculus OX=10090 GN=Rab6a PE=2 SV=1	MOUSE	3
760	1.79	1.87	24.86	12.57	11.17	sp|Q6PE01|SNR40_MOUSE	U5 small nuclear ribonucleoprotein 40 kDa protein OS=Mus musculus OX=10090 GN=Snrnp40 PE=1 SV=1	MOUSE	2
761	1.77	1.84	9.972	5.698	3.419	sp|P05132|KAPCA_MOUSE	cAMP-dependent protein kinase catalytic subunit alpha OS=Mus musculus OX=10090 GN=Prkaca PE=1 SV=3	MOUSE	1
762	1.77	1.77	32.44	11.83	4.58	tr|Q8BTU5|Q8BTU5_MOUSE	Proteasome subunit alpha type OS=Mus musculus OX=10090 GN=Psma1 PE=2 SV=1	MOUSE	1
763	1.75	1.75	35.78	22.94	5.963	sp|Q9JKX6|NUDT5_MOUSE	ADP-sugar pyrophosphatase OS=Mus musculus OX=10090 GN=Nudt5 PE=1 SV=1	MOUSE	1
764	1.75	1.75	28.62	15.61	13.01	tr|B2RWB7|B2RWB7_MOUSE	9630033F20Rik protein OS=Mus musculus OX=10090 GN=Tigar PE=1 SV=1	MOUSE	2
765	1.75	1.75	9.756	6.272	6.272	tr|Q9CXX7|Q9CXX7_MOUSE	Uncharacterized protein OS=Mus musculus OX=10090 GN=Snrpa PE=2 SV=1	MOUSE	2
766	1.74	1.74	14.69	5.245	5.245	tr|Q5RKN9|Q5RKN9_MOUSE	F-actin-capping protein subunit alpha OS=Mus musculus OX=10090 GN=Capza1 PE=1 SV=1	MOUSE	1
767	1.74	1.74	21.28	4.965	4.965	tr|Q3TE45|Q3TE45_MOUSE	Succinate dehydrogenase [ubiquinone] iron-sulfur subunit, mitochondrial OS=Mus musculus OX=10090 GN=Sdhb PE=2 SV=1	MOUSE	1
768	1.74	1.74	17.24	17.24	8.966	tr|H3BKL8|H3BKL8_MOUSE	Dual-specificity protein phosphatase 3 OS=Mus musculus OX=10090 GN=Dusp3 PE=1 SV=1	MOUSE	1
769	1.73	1.86	13.96	5.66	4.151	sp|Q80SW1|SAHH2_MOUSE	S-adenosylhomocysteine hydrolase-like protein 1 OS=Mus musculus OX=10090 GN=Ahcyl1 PE=1 SV=1	MOUSE	2
770	1.73	1.73	20.44	3.774	3.774	sp|Q91YP3|DEOC_MOUSE	Deoxyribose-phosphate aldolase OS=Mus musculus OX=10090 GN=Dera PE=1 SV=1	MOUSE	1
771	1.71	1.71	28.32	10.79	1.927	tr|Q3U5L3|Q3U5L3_MOUSE	Uncharacterized protein OS=Mus musculus OX=10090 GN=Snx2 PE=2 SV=1	MOUSE	1
772	1.71	1.71	10.7	2.269	2.269	sp|P59016|VP33B_MOUSE	Vacuolar protein sorting-associated protein 33B OS=Mus musculus OX=10090 GN=Vps33b PE=1 SV=1	MOUSE	1
773	1.7	1.71	19.34	11.42	4.236	tr|Q3THQ5|Q3THQ5_MOUSE	Uncharacterized protein OS=Mus musculus OX=10090 GN=Stip1 PE=2 SV=1	MOUSE	2
774	1.7	1.7	18.67	7.862	5.651	tr|Q9DC13|Q9DC13_MOUSE	Lysosomal membrane glycoprotein 1, isoform CRA_a OS=Mus musculus OX=10090 GN=Lamp1 PE=2 SV=1	MOUSE	2
775	1.7	1.7	18.69	6.068	3.641	tr|Q3TFF0|Q3TFF0_MOUSE	Uncharacterized protein OS=Mus musculus OX=10090 GN=Dnaja2 PE=2 SV=1	MOUSE	1
776	1.69	1.69	15.43	9.792	6.231	sp|Q9WVT6|CAH14_MOUSE	Carbonic anhydrase 14 OS=Mus musculus OX=10090 GN=Ca14 PE=1 SV=1	MOUSE	1
777	1.68	1.68	21.19	4.294	2.77	tr|H3BKN0|H3BKN0_MOUSE	tRNA (cytosine(34)-C(5))-methyltransferase OS=Mus musculus OX=10090 GN=Nsun2 PE=1 SV=1	MOUSE	2
778	1.67	1.67	12.56	2.962	1.659	tr|A0A3Q4EHZ1|A0A3Q4EHZ1_MOUSE	Cap-specific mRNA (nucleoside-2'-O-)-methyltransferase 1 (Fragment) OS=Mus musculus OX=10090 GN=Cmtr1 PE=1 SV=1	MOUSE	1
779	1.66	1.82	35.45	13.83	10.37	tr|Q8C5A0|Q8C5A0_MOUSE	Uncharacterized protein OS=Mus musculus OX=10090 GN=Arhgap1 PE=2 SV=1	MOUSE	2
780	1.66	1.66	15.92	1.088	1.088	tr|C7G3P2|C7G3P2_MOUSE	MKIAA0536 protein (Fragment) OS=Mus musculus OX=10090 GN=Prpf4b PE=2 SV=1	MOUSE	1
781	1.66	1.66	5.49	2.226	2.226	sp|D3Z7P3|GLSK_MOUSE	Glutaminase kidney isoform, mitochondrial OS=Mus musculus OX=10090 GN=Gls PE=1 SV=1	MOUSE	1
782	1.64	1.67	13.14	6.286	6.286	tr|Q3U0D7|Q3U0D7_MOUSE	Uncharacterized protein OS=Mus musculus OX=10090 GN=Arf6 PE=1 SV=1	MOUSE	1
783	1.64	1.64	25	12.59	2.158	tr|E9PUB7|E9PUB7_MOUSE	Protein misato homolog 1 OS=Mus musculus OX=10090 GN=Msto1 PE=1 SV=1	MOUSE	1
784	1.64	1.64	13.58	4.032	2.688	sp|P46460|NSF_MOUSE	Vesicle-fusing ATPase OS=Mus musculus OX=10090 GN=Nsf PE=1 SV=2	MOUSE	1
785	1.64	1.64	34.14	14.06	6.024	sp|Q9DB29|IAH1_MOUSE	Isoamyl acetate-hydrolyzing esterase 1 homolog OS=Mus musculus OX=10090 GN=Iah1 PE=1 SV=1	MOUSE	1
786	1.64	1.64	14.55	6.061	6.061	tr|Q8R0M2|Q8R0M2_MOUSE	Ugp2 protein (Fragment) OS=Mus musculus OX=10090 GN=Ugp2 PE=2 SV=1	MOUSE	3
787	1.64	1.64	19.34	6.604	6.604	tr|Q3TAP5|Q3TAP5_MOUSE	Uncharacterized protein OS=Mus musculus OX=10090 GN=Tra2a PE=2 SV=1	MOUSE	1
788	1.63	1.64	28.04	28.04	26.17	tr|E9Q5H2|E9Q5H2_MOUSE	Acidic leucine-rich nuclear phosphoprotein 32 family member E (Fragment) OS=Mus musculus OX=10090 GN=Anp32e PE=1 SV=1	MOUSE	2
789	1.63	1.63	8.029	1.752	0.5839	tr|F8WJB0|F8WJB0_MOUSE	Mediator of RNA polymerase II transcription subunit 23 OS=Mus musculus OX=10090 GN=Med23 PE=1 SV=1	MOUSE	1
790	1.62	5.49	26.5	17.5	16.5	tr|Q4FJL0|Q4FJL0_MOUSE	RAB10, member RAS oncogene family OS=Mus musculus OX=10090 GN=Rab10 PE=1 SV=1	MOUSE	3
791	1.62	1.63	12.03	1.171	1.171	tr|Q05DK2|Q05DK2_MOUSE	Ctr9 protein (Fragment) OS=Mus musculus OX=10090 GN=Ctr9 PE=2 SV=1	MOUSE	1
792	1.6	1.6	16.67	6.154	6.154	tr|Q3THV8|Q3THV8_MOUSE	Uncharacterized protein OS=Mus musculus OX=10090 GN=Rrm2 PE=2 SV=1	MOUSE	2
793	1.59	1.59	24.88	12.9	3.226	tr|Q8C470|Q8C470_MOUSE	Uncharacterized protein OS=Mus musculus OX=10090 GN=Eif4e PE=2 SV=1	MOUSE	1
794	1.58	1.58	10.12	3.73	1.421	tr|Q3UKS4|Q3UKS4_MOUSE	Uncharacterized protein OS=Mus musculus OX=10090 GN=Ctnnbl1 PE=2 SV=1	MOUSE	1
795	1.58	1.58	24.22	8.547	3.419	sp|P51863|VA0D1_MOUSE	V-type proton ATPase subunit d 1 OS=Mus musculus OX=10090 GN=Atp6v0d1 PE=1 SV=2	MOUSE	1
796	1.55	1.55	52.46	21.31	7.65	tr|Q32P00|Q32P00_MOUSE	Chromobox homolog 3 (Drosophila HP1 gamma) OS=Mus musculus OX=10090 GN=Cbx3 PE=2 SV=1	MOUSE	1
797	1.55	1.55	16.31	2.111	2.111	tr|Q3UXT6|Q3UXT6_MOUSE	Uncharacterized protein (Fragment) OS=Mus musculus OX=10090 GN=Rbm39 PE=2 SV=1	MOUSE	1
798	1.55	1.55	31.36	7.627	7.627	tr|Q14AF6|Q14AF6_MOUSE	Small nuclear ribonucleoprotein Sm D2 OS=Mus musculus OX=10090 GN=Snrpd2 PE=1 SV=1	MOUSE	1
799	1.54	1.54	11.11	2.546	2.546	tr|Q3UCZ5|Q3UCZ5_MOUSE	Tyrosine-protein phosphatase non-receptor type OS=Mus musculus OX=10090 GN=Ptpn1 PE=2 SV=1	MOUSE	1
800	1.53	1.53	26.74	7.368	2.947	tr|Q3TKP3|Q3TKP3_MOUSE	Uncharacterized protein OS=Mus musculus OX=10090 GN=Atxn10 PE=2 SV=1	MOUSE	1
801	1.53	1.53	23.39	10.75	8.602	sp|Q8K0C9|GMDS_MOUSE	GDP-mannose 4,6 dehydratase OS=Mus musculus OX=10090 GN=Gmds PE=1 SV=1	MOUSE	2
802	1.53	1.53	7.188	4.952	1.757	tr|Q9CZB2|Q9CZB2_MOUSE	Melanocyte protein PMEL OS=Mus musculus OX=10090 GN=Pmel PE=2 SV=1	MOUSE	1
803	1.5	11.28	66.92	57.69	57.69	tr|B2RVF0|B2RVF0_MOUSE	Histone H2A OS=Mus musculus OX=10090 GN=Hist1h2ad PE=2 SV=1	MOUSE	9
804	1.5	1.5	9.686	2.642	1.509	tr|Q3TWN8|Q3TWN8_MOUSE	Delta-1-pyrroline-5-carboxylate synthase OS=Mus musculus OX=10090 GN=Aldh18a1 PE=2 SV=1	MOUSE	1
805	1.49	1.49	3.983	1.186	1.186	tr|Q8BPP6|Q8BPP6_MOUSE	Uncharacterized protein OS=Mus musculus OX=10090 GN=Cntnap4 PE=2 SV=1	MOUSE	1
806	1.47	1.47	21.59	5.128	2.294	tr|Q3U7N2|Q3U7N2_MOUSE	MICOS complex subunit MIC60 OS=Mus musculus OX=10090 GN=Immt PE=2 SV=1	MOUSE	1
807	1.47	1.47	11.64	3.035	3.035	tr|Q99J48|Q99J48_MOUSE	Stxbp2 protein (Fragment) OS=Mus musculus OX=10090 GN=Stxbp2 PE=2 SV=1	MOUSE	1
808	1.47	1.47	23.82	2.647	2.647	tr|Q3TU79|Q3TU79_MOUSE	DnaJ (Hsp40) homolog, subfamily B, member 1 OS=Mus musculus OX=10090 GN=Dnajb1 PE=1 SV=1	MOUSE	1
809	1.46	1.46	19.82	1.151	1.151	sp|Q3UVL4|VPS51_MOUSE	Vacuolar protein sorting-associated protein 51 homolog OS=Mus musculus OX=10090 GN=Vps51 PE=1 SV=2	MOUSE	1
810	1.45	1.45	32.28	9.449	3.15	tr|Q8C671|Q8C671_MOUSE	Uncharacterized protein OS=Mus musculus OX=10090 GN=Srsf2 PE=2 SV=1	MOUSE	1
811	1.45	1.45	18.74	3.789	1.895	sp|Q99JY0|ECHB_MOUSE	Trifunctional enzyme subunit beta, mitochondrial OS=Mus musculus OX=10090 GN=Hadhb PE=1 SV=1	MOUSE	1
812	1.43	1.43	17.57	8.416	2.97	tr|Q540F5|Q540F5_MOUSE	CTP:ethanolaminephosphate cytidylyltransferase OS=Mus musculus OX=10090 PE=4 SV=1	MOUSE	1
813	1.43	1.43	27.59	14.73	5.643	tr|Q8C2U7|Q8C2U7_MOUSE	Uncharacterized protein OS=Mus musculus OX=10090 GN=Aimp1 PE=2 SV=1	MOUSE	1
814	1.42	1.42	14.84	3.329	3.329	tr|A0A3B2WCD8|A0A3B2WCD8_MOUSE	Far upstream element-binding protein 2 OS=Mus musculus OX=10090 GN=Khsrp PE=1 SV=1	MOUSE	2
815	1.42	1.42	5.921	2.193	2.193	tr|E9Q156|E9Q156_MOUSE	tRNA (guanine-N(7)-)-methyltransferase non-catalytic subunit WDR4 OS=Mus musculus OX=10090 GN=Wdr4 PE=1 SV=1	MOUSE	1
816	1.41	1.41	12.95	0.8388	0.8388	tr|Q8CC06|Q8CC06_MOUSE	Uncharacterized protein OS=Mus musculus OX=10090 GN=Itga6 PE=2 SV=1	MOUSE	1
817	1.41	1.41	25.85	3.659	3.659	tr|Q5SW18|Q5SW18_MOUSE	Platelet-activating factor acetylhydrolase IB subunit alpha OS=Mus musculus OX=10090 GN=Pafah1b1 PE=2 SV=1	MOUSE	1
818	1.4	2.19	26.71	16.94	10.75	tr|Q3UNF2|Q3UNF2_MOUSE	Serine/threonine-protein phosphatase OS=Mus musculus OX=10090 GN=Ppp4c PE=1 SV=1	MOUSE	2
819	1.39	1.4	14.01	3.017	3.017	tr|Q4FK57|Q4FK57_MOUSE	Ero1l protein OS=Mus musculus OX=10090 GN=Ero1l PE=1 SV=1	MOUSE	1
820	1.39	1.39	10.65	2.315	2.315	sp|Q3UA06|PCH2_MOUSE	Pachytene checkpoint protein 2 homolog OS=Mus musculus OX=10090 GN=Trip13 PE=1 SV=1	MOUSE	1
821	1.38	1.38	17.66	12.73	2.053	tr|Q3MIA8|Q3MIA8_MOUSE	COP9 signalosome complex subunit 1 OS=Mus musculus OX=10090 GN=Gps1 PE=1 SV=1	MOUSE	1
822	1.38	1.38	13.87	4.883	2.539	tr|E9Q1W0|E9Q1W0_MOUSE	Calcium/calmodulin-dependent protein kinase type II subunit delta OS=Mus musculus OX=10090 GN=Camk2d PE=1 SV=2	MOUSE	1
823	1.38	1.38	19.65	2.519	2.519	sp|P97300|NPTN_MOUSE	Neuroplastin OS=Mus musculus OX=10090 GN=Nptn PE=1 SV=3	MOUSE	1
824	1.37	1.37	42.78	25.13	12.83	tr|Q544T5|Q544T5_MOUSE	Dihydrofolate reductase OS=Mus musculus OX=10090 GN=Dhfr PE=1 SV=1	MOUSE	1
825	1.37	1.37	28.37	19.38	4.844	tr|Q5U445|Q5U445_MOUSE	cDNA sequence BC085271 OS=Mus musculus OX=10090 GN=BC085271 PE=2 SV=1	MOUSE	1
826	1.36	1.37	12.28	5.95	2.303	tr|Q059T9|Q059T9_MOUSE	PRP4 pre-mRNA processing factor 4 homolog (Yeast) OS=Mus musculus OX=10090 GN=Prpf4 PE=1 SV=1	MOUSE	1
827	1.36	1.36	7.821	3.077	1.41	sp|P13020|GELS_MOUSE	Gelsolin OS=Mus musculus OX=10090 GN=Gsn PE=1 SV=3	MOUSE	1
828	1.35	1.35	4.452	2.286	1.324	sp|Q91WG4|ELP2_MOUSE	Elongator complex protein 2 OS=Mus musculus OX=10090 GN=Elp2 PE=1 SV=1	MOUSE	1
829	1.33	1.33	17.85	2.89	2.89	tr|Q3U417|Q3U417_MOUSE	Uncharacterized protein OS=Mus musculus OX=10090 GN=Ppfibp1 PE=2 SV=1	MOUSE	2
830	1.32	1.39	20.67	8.654	7.452	tr|Q8BIF7|Q8BIF7_MOUSE	Uncharacterized protein OS=Mus musculus OX=10090 GN=Grwd1 PE=2 SV=1	MOUSE	2
831	1.29	1.29	4.289	0.7353	0.7353	RRRRRtr|E9QAN8|E9QAN8_MOUSE	REVERSED Phosphatidylinositol-4-phosphate 3-kinase catalytic subunit type 2 beta OS=Mus musculus OX=10090 GN=Pik3c2b PE=1 SV=1	MOUSE	1
832	1.28	5.08	29.1	12.94	12.94	tr|Q8K1M3|Q8K1M3_MOUSE	Protein kinase, cAMP dependent regulatory, type II alpha OS=Mus musculus OX=10090 GN=Prkar2a PE=1 SV=1	MOUSE	5
833	1.28	1.28	18.91	1.949	1.949	sp|Q3UKJ7|SMU1_MOUSE	WD40 repeat-containing protein SMU1 OS=Mus musculus OX=10090 GN=Smu1 PE=2 SV=2	MOUSE	1
834	1.28	1.28	6.78	6.78	6.78	tr|Q3UWP6|Q3UWP6_MOUSE	Uncharacterized protein OS=Mus musculus OX=10090 GN=Golph3 PE=2 SV=1	MOUSE	1
835	1.27	1.27	35.07	14.93	8.582	tr|A0A3B2WB82|A0A3B2WB82_MOUSE	Proteasome assembly chaperone 1 OS=Mus musculus OX=10090 GN=Psmg1 PE=1 SV=1	MOUSE	2
836	1.26	1.26	20.47	8.605	2.558	sp|P51174|ACADL_MOUSE	Long-chain specific acyl-CoA dehydrogenase, mitochondrial OS=Mus musculus OX=10090 GN=Acadl PE=1 SV=2	MOUSE	1
837	1.25	1.25	13.32	1.242	0.8282	tr|F8WHU5|F8WHU5_MOUSE	Sister chromatid cohesion protein PDS5 homolog B OS=Mus musculus OX=10090 GN=Pds5b PE=1 SV=1	MOUSE	1
838	1.23	1.23	34.45	11.76	11.76	tr|B0R1E3|B0R1E3_MOUSE	Histidine triad nucleotide-binding protein 1 OS=Mus musculus OX=10090 GN=Hint1 PE=1 SV=1	MOUSE	1
839	1.22	4.28	32.77	15.82	11.02	sp|Q9DC51|GNAI3_MOUSE	Guanine nucleotide-binding protein G(k) subunit alpha OS=Mus musculus OX=10090 GN=Gnai3 PE=1 SV=3	MOUSE	3
840	1.22	1.22	14.6	4.665	2.028	tr|Q3UIZ1|Q3UIZ1_MOUSE	UDP-glucose 6-dehydrogenase OS=Mus musculus OX=10090 GN=Ugdh PE=2 SV=1	MOUSE	1
841	1.22	1.22	11.59	3.143	3.143	sp|Q99M31|HSP7E_MOUSE	Heat shock 70 kDa protein 14 OS=Mus musculus OX=10090 GN=Hspa14 PE=1 SV=2	MOUSE	1
842	1.2	5.42	19.96	6.352	6.352	tr|A0A345IT93|A0A345IT93_MOUSE	Envelope polyprotein (Fragment) OS=Mus musculus OX=10090 GN=env PE=4 SV=1	MOUSE	3
843	1.2	1.2	11.84	3.618	3.618	tr|Q3TYJ0|Q3TYJ0_MOUSE	Uncharacterized protein OS=Mus musculus OX=10090 GN=Stub1 PE=2 SV=1	MOUSE	1
844	1.18	1.18	13.87	7.514	7.514	tr|Q8K3J2|Q8K3J2_MOUSE	Bcl2-associated X protein kappa isoform OS=Mus musculus OX=10090 GN=Bax PE=2 SV=1	MOUSE	1
845	1.17	1.17	7.047	0.4039	0.4039	sp|Q9DUD8|L_SENDA	RNA-directed RNA polymerase L OS=Sendai virus (strain Hamamatsu) OX=302271 GN=L PE=3 SV=1	SENDA	1
846	1.16	1.17	3.292	1.132	1.132	tr|Q8CDM3|Q8CDM3_MOUSE	X-linked retinitis pigmentosa GTPase regulator OS=Mus musculus OX=10090 GN=Rpgr PE=1 SV=1	MOUSE	1
847	1.16	1.16	10.84	5.508	1.549	sp|Q8BJW6|EIF2A_MOUSE	Eukaryotic translation initiation factor 2A OS=Mus musculus OX=10090 GN=Eif2a PE=1 SV=2	MOUSE	1
848	1.16	1.16	11.11	5.859	3.232	tr|A0A2I3BQE0|A0A2I3BQE0_MOUSE	Serine/threonine-protein kinase 3 OS=Mus musculus OX=10090 GN=Stk3 PE=1 SV=1	MOUSE	1
849	1.15	1.15	26.27	11.44	2.331	tr|A0A0R4J135|A0A0R4J135_MOUSE	Selenium-binding protein 2 OS=Mus musculus OX=10090 GN=Selenbp2 PE=1 SV=1	MOUSE	1
850	1.15	1.15	7.055	2.045	1.329	tr|E9Q035|E9Q035_MOUSE	Predicted gene 20425 OS=Mus musculus OX=10090 GN=Gm20425 PE=4 SV=1	MOUSE	1
851	1.14	1.14	16.43	2.448	2.448	RRRRRtr|Q3V064|Q3V064_MOUSE	REVERSED MCG2972, isoform CRA_b OS=Mus musculus OX=10090 GN=Fbxo17 PE=2 SV=1	MOUSE	1
852	1.12	1.12	18.82	12.64	3.09	sp|Q3UE37|UBE2Z_MOUSE	Ubiquitin-conjugating enzyme E2 Z OS=Mus musculus OX=10090 GN=Ube2z PE=1 SV=2	MOUSE	1
853	1.1	1.1	10.39	3.532	1.312	tr|I1E4X5|I1E4X5_MOUSE	VPS35 endosomal protein sorting factor-like OS=Mus musculus OX=10090 GN=Vps35l PE=1 SV=1	MOUSE	1
854	1.1	1.1	4.197	1.642	1.642	tr|Q3TVB2|Q3TVB2_MOUSE	Uncharacterized protein OS=Mus musculus OX=10090 GN=Cpne2 PE=2 SV=1	MOUSE	1
855	1.08	3.28	17.5	11	9	tr|Q91YS7|Q91YS7_MOUSE	Dual-specificity mitogen-activated protein kinase kinase 2 OS=Mus musculus OX=10090 GN=Map2k2 PE=1 SV=1	MOUSE	2
856	1.08	1.08	11.89	3.868	1.862	sp|Q91YR5|EFNMT_MOUSE	eEF1A lysine and N-terminal methyltransferase OS=Mus musculus OX=10090 GN=EEF1AKNMT PE=1 SV=1	MOUSE	1
857	1.08	1.08	1.911	1.911	1.911	tr|D3YWJ4|D3YWJ4_MOUSE	Protein farnesyltransferase subunit beta OS=Mus musculus OX=10090 GN=Fntb PE=1 SV=1	MOUSE	1
858	1.07	2.4	22.02	8.753	6.101	tr|Q3UE40|Q3UE40_MOUSE	Uncharacterized protein OS=Mus musculus OX=10090 GN=Gna13 PE=2 SV=1	MOUSE	2
859	1.06	1.06	15.99	3.448	3.448	tr|G3UY42|G3UY42_MOUSE	Polyadenylate-binding protein 2 OS=Mus musculus OX=10090 GN=Pabpn1 PE=1 SV=1	MOUSE	1
860	1.05	1.05	5.624	2.126	0.6859	sp|Q6PAR5|GAPD1_MOUSE	GTPase-activating protein and VPS9 domain-containing protein 1 OS=Mus musculus OX=10090 GN=Gapvd1 PE=1 SV=2	MOUSE	1
861	1.05	1.05	7.566	3.783	1.809	tr|A0A0R4J187|A0A0R4J187_MOUSE	X-ray repair cross-complementing protein 6 OS=Mus musculus OX=10090 GN=Xrcc6 PE=1 SV=1	MOUSE	1
862	1.04	1.04	11.33	2.913	2.913	tr|Q8BP60|Q8BP60_MOUSE	Uncharacterized protein OS=Mus musculus OX=10090 PE=2 SV=1	MOUSE	1
863	1.04	1.04	15.17	1.796	1.796	tr|Q58E59|Q58E59_MOUSE	Splicing factor 3a, subunit 3 OS=Mus musculus OX=10090 GN=Sf3a3 PE=1 SV=1	MOUSE	1
864	1.04	1.04	7.876	3.103	3.103	sp|Q91WM2|HDHD5_MOUSE	Haloacid dehalogenase-like hydrolase domain-containing 5 OS=Mus musculus OX=10090 GN=Hdhd5 PE=1 SV=1	MOUSE	1
865	1.04	1.04	9.747	5.776	5.776	tr|Q78WP6|Q78WP6_MOUSE	Uncharacterized protein (Fragment) OS=Mus musculus OX=10090 GN=Tmpo PE=2 SV=1	MOUSE	1
866	1.03	1.03	20	11.15	4.231	tr|D3Z3D6|D3Z3D6_MOUSE	DNA-directed RNA polymerases I and III subunit RPAC1 OS=Mus musculus OX=10090 GN=Polr1c PE=1 SV=1	MOUSE	1
867	1.02	1.03	14.67	8.494	8.494	tr|Q9DCT4|Q9DCT4_MOUSE	MCG16714, isoform CRA_a OS=Mus musculus OX=10090 GN=Bud23 PE=1 SV=1	MOUSE	1
868	1.02	1.02	16.14	2.352	1.054	tr|Q3ULS2|Q3ULS2_MOUSE	Structural maintenance of chromosomes protein OS=Mus musculus OX=10090 GN=Smc2 PE=2 SV=1	MOUSE	1
869	1.02	1.02	11.79	5.66	5.66	tr|Q3UC73|Q3UC73_MOUSE	Peptidyl-prolyl cis-trans isomerase OS=Mus musculus OX=10090 GN=Ppic PE=1 SV=1	MOUSE	1
870	1.01	1.01	20.81	7.718	7.718	tr|Q3UC68|Q3UC68_MOUSE	Uncharacterized protein OS=Mus musculus OX=10090 GN=Sdcbp PE=2 SV=1	MOUSE	1
871	1.01	1.01	37.89	10.56	10.56	sp|Q9DCX2|ATP5H_MOUSE	ATP synthase subunit d, mitochondrial OS=Mus musculus OX=10090 GN=Atp5pd PE=1 SV=3	MOUSE	1
872	1	1	12.94	4.832	1.035	sp|Q8C2E7|WASC5_MOUSE	WASH complex subunit 5 OS=Mus musculus OX=10090 GN=Washc5 PE=1 SV=2	MOUSE	1
873	1	1	15.7	15.7	7.558	sp|P63028|TCTP_MOUSE	Translationally-controlled tumor protein OS=Mus musculus OX=10090 GN=Tpt1 PE=1 SV=1	MOUSE	1
