# Supplementary material for: Delivering Antisense Oligonucleotides across the Blood‐Brain Barrier by Tumor Cell‐Derived Small Apoptotic Bodies
Source: Adv Sci (Weinh). 2021 May 4;8(13):2004929. doi: 10.1002/advs.202004929 (PMC8261483; doi:10.1002/advs.202004929)
Supplement: Supplementary file 6 — Supporting Table 2 [file ADVS-8-2004929-s004.xlsx]

## Sheet: ANA-1 abs ProteinSummary
N	Unused	Total	%Cov	%Cov(50)	%Cov(95)	Accession	Name	Species	Peptides(95%)
1	167.17	167.17	70.43	66.57	59.02	sp|Q9JKF1|IQGA1_MOUSE	Ras GTPase-activating-like protein IQGAP1 OS=Mus musculus OX=10090 GN=Iqgap1 PE=1 SV=2	MOUSE	104
2	120.12	120.12	79.6	74.83	74.24	tr|Q3UDC8|Q3UDC8_MOUSE	Uncharacterized protein OS=Mus musculus OX=10090 GN=Eef2 PE=2 SV=1	MOUSE	82
3	116.83	116.83	99.2	98.4	98.4	tr|B2RRX1|B2RRX1_MOUSE	Actin, beta OS=Mus musculus OX=10090 GN=Actb PE=2 SV=1	MOUSE	195
4	113.03	113.03	73.9	68.78	68.78	tr|Q71LX8|Q71LX8_MOUSE	Heat shock protein 84b OS=Mus musculus OX=10090 GN=Hsp90ab1 PE=1 SV=1	MOUSE	82
5	111.39	111.39	52.3	40.97	37.5	sp|Q8VDD5|MYH9_MOUSE	Myosin-9 OS=Mus musculus OX=10090 GN=Myh9 PE=1 SV=4	MOUSE	64
6	106.11	106.11	86.25	82.11	80.23	sp|P52480|KPYM_MOUSE	Pyruvate kinase PKM OS=Mus musculus OX=10090 GN=Pkm PE=1 SV=4	MOUSE	84
7	101.61	101.61	89.95	84.85	84.37	sp|Q61233|PLSL_MOUSE	Plastin-2 OS=Mus musculus OX=10090 GN=Lcp1 PE=1 SV=4	MOUSE	76
8	95.24	95.24	89.94	80.34	78.02	tr|Q3TQ13|Q3TQ13_MOUSE	Uncharacterized protein OS=Mus musculus OX=10090 GN=Hspa8 PE=2 SV=1	MOUSE	89
9	79.38	79.38	39.82	29.64	25.08	tr|Q80TM2|Q80TM2_MOUSE	MKIAA1027 protein (Fragment) OS=Mus musculus OX=10090 GN=Tln1 PE=2 SV=4	MOUSE	40
10	75.93	75.93	27.71	15.5	12.68	sp|Q9JHU4|DYHC1_MOUSE	Cytoplasmic dynein 1 heavy chain 1 OS=Mus musculus OX=10090 GN=Dync1h1 PE=1 SV=2	MOUSE	41
11	75.7	75.7	44.58	36.77	33.53	sp|Q8CGC7|SYEP_MOUSE	Bifunctional glutamate/proline--tRNA ligase OS=Mus musculus OX=10090 GN=Eprs PE=1 SV=4	MOUSE	40
12	74.29	74.29	81.59	80.91	78.21	sp|Q9CWJ9|PUR9_MOUSE	Bifunctional purine biosynthesis protein PURH OS=Mus musculus OX=10090 GN=Atic PE=1 SV=2	MOUSE	46
13	73.74	73.74	84.11	81.87	77.2	tr|Q542X7|Q542X7_MOUSE	Chaperonin subunit 2 (Beta), isoform CRA_a OS=Mus musculus OX=10090 GN=Cct2 PE=1 SV=1	MOUSE	51
14	73.37	73.37	94.96	90.89	88.01	sp|P09411|PGK1_MOUSE	Phosphoglycerate kinase 1 OS=Mus musculus OX=10090 GN=Pgk1 PE=1 SV=4	MOUSE	59
15	72.64	72.64	85.25	83.41	80.18	tr|Q5FW97|Q5FW97_MOUSE	Enolase 1, alpha non-neuron OS=Mus musculus OX=10090 GN=EG433182 PE=1 SV=1	MOUSE	67
16	72.24	72.24	87.86	84.39	82.08	tr|Q4FK88|Q4FK88_MOUSE	Annexin OS=Mus musculus OX=10090 GN=Anxa1 PE=2 SV=1	MOUSE	39
17	71.87	71.87	57.52	49.04	44.03	sp|Q8BKC5|IPO5_MOUSE	Importin-5 OS=Mus musculus OX=10090 GN=Ipo5 PE=1 SV=3	MOUSE	44
18	71.19	71.19	34.86	23.57	19.55	tr|B7FAU9|B7FAU9_MOUSE	Filamin, alpha OS=Mus musculus OX=10090 GN=Flna PE=1 SV=1	MOUSE	37
19	70.91	70.91	86.07	83.82	83.82	sp|P68372|TBB4B_MOUSE	Tubulin beta-4B chain OS=Mus musculus OX=10090 GN=Tubb4b PE=1 SV=1	MOUSE	84
20	69.04	69.04	77.82	76.52	76.52	sp|P80316|TCPE_MOUSE	T-complex protein 1 subunit epsilon OS=Mus musculus OX=10090 GN=Cct5 PE=1 SV=1	MOUSE	50
21	68.45	68.45	89.19	89.19	89.19	tr|D2KHZ9|D2KHZ9_MOUSE	Glyceraldehyde-3-phosphate dehydrogenase OS=Mus musculus OX=10090 GN=GAPDH PE=2 SV=1	MOUSE	98
22	66.46	66.46	46.69	43.48	42.65	sp|P97449|AMPN_MOUSE	Aminopeptidase N OS=Mus musculus OX=10090 GN=Anpep PE=1 SV=4	MOUSE	43
23	65.64	67.65	85.34	77.37	76.07	tr|Q564F4|Q564F4_MOUSE	T-complex protein 1 subunit delta OS=Mus musculus OX=10090 GN=Cct4 PE=1 SV=1	MOUSE	49
24	63.55	63.55	69.19	62.16	59.28	tr|Q6A0F1|Q6A0F1_MOUSE	MKIAA0002 protein (Fragment) OS=Mus musculus OX=10090 GN=Cct8 PE=2 SV=1	MOUSE	41
25	62.95	62.95	32.41	21.26	19.62	tr|A0A0U1RNJ1|A0A0U1RNJ1_MOUSE	Fatty acid synthase OS=Mus musculus OX=10090 GN=Fasn PE=1 SV=1	MOUSE	37
26	62.01	62.01	56.24	49.11	45.05	sp|Q64737|PUR2_MOUSE	Trifunctional purine biosynthetic protein adenosine-3 OS=Mus musculus OX=10090 GN=Gart PE=1 SV=3	MOUSE	30
27	61.67	61.67	89.66	89.34	78.68	sp|P48036|ANXA5_MOUSE	Annexin A5 OS=Mus musculus OX=10090 GN=Anxa5 PE=1 SV=1	MOUSE	38
28	61.02	61.02	59.31	56.11	54.29	tr|Q3TFE8|Q3TFE8_MOUSE	Uncharacterized protein OS=Mus musculus OX=10090 GN=Kpnb1 PE=2 SV=1	MOUSE	34
29	59.67	59.67	51.54	40.78	35.71	tr|Q790I0|Q790I0_MOUSE	Valyl-tRNA synthetase 2, isoform CRA_b OS=Mus musculus OX=10090 GN=Vars PE=1 SV=1	MOUSE	32
30	59.49	59.49	87.16	70.46	58.17	tr|Q3U4U6|Q3U4U6_MOUSE	T-complex protein 1 subunit gamma OS=Mus musculus OX=10090 GN=Cct3 PE=1 SV=1	MOUSE	44
31	59.23	59.23	51.31	49.64	49.64	tr|Q564E8|Q564E8_MOUSE	Ribosomal protein L4 OS=Mus musculus OX=10090 GN=Rpl4 PE=1 SV=1	MOUSE	41
32	58.76	58.76	91.48	89.56	89.56	tr|Q5FWB7|Q5FWB7_MOUSE	Fructose-bisphosphate aldolase OS=Mus musculus OX=10090 GN=Aldoa PE=1 SV=1	MOUSE	43
33	58.24	58.24	69.54	58.05	52.53	tr|Q3THX5|Q3THX5_MOUSE	Uncharacterized protein OS=Mus musculus OX=10090 GN=Mvp PE=2 SV=1	MOUSE	32
34	57.75	57.75	55.76	42.77	36.13	sp|Q5SUA5|MYO1G_MOUSE	Unconventional myosin-Ig OS=Mus musculus OX=10090 GN=Myo1g PE=1 SV=1	MOUSE	29
35	57.57	57.57	72.53	69.35	66.83	tr|Q3UCJ0|Q3UCJ0_MOUSE	Tyrosine-protein phosphatase non-receptor type OS=Mus musculus OX=10090 GN=Ptpn6 PE=2 SV=1	MOUSE	32
36	57.5	57.5	72.71	64.53	61.64	sp|P40142|TKT_MOUSE	Transketolase OS=Mus musculus OX=10090 GN=Tkt PE=1 SV=1	MOUSE	37
37	57.23	57.23	72.08	69.26	69.26	tr|Q58E64|Q58E64_MOUSE	Elongation factor 1-alpha OS=Mus musculus OX=10090 GN=Eef1a1 PE=1 SV=1	MOUSE	44
38	56.12	56.12	61.18	48.7	46.97	sp|P26041|MOES_MOUSE	Moesin OS=Mus musculus OX=10090 GN=Msn PE=1 SV=3	MOUSE	32
39	56	56	70.04	66.18	63.05	tr|Q8C5Q5|Q8C5Q5_MOUSE	T-complex protein 1 subunit eta OS=Mus musculus OX=10090 GN=Cct7 PE=2 SV=1	MOUSE	40
40	55.67	55.67	62.48	52.27	42.82	tr|B9EHN0|B9EHN0_MOUSE	Ubiquitin-activating enzyme E1, Chr X OS=Mus musculus OX=10090 GN=Uba1 PE=1 SV=1	MOUSE	38
41	55.58	55.58	86.71	72.77	65.96	sp|P50516|VATA_MOUSE	V-type proton ATPase catalytic subunit A OS=Mus musculus OX=10090 GN=Atp6v1a PE=1 SV=2	MOUSE	36
42	55.44	55.44	40.41	31.07	27.25	tr|Q7TSZ3|Q7TSZ3_MOUSE	Leucyl-tRNA synthetase OS=Mus musculus OX=10090 GN=Lars PE=2 SV=1	MOUSE	27
43	54.85	54.85	40.55	31.55	28.13	tr|Q3U2W2|Q3U2W2_MOUSE	MYB binding protein (P160) 1a, isoform CRA_b OS=Mus musculus OX=10090 GN=Mybbp1a PE=1 SV=1	MOUSE	32
44	54.75	54.75	75.59	69.53	66.41	tr|Q3UPA3|Q3UPA3_MOUSE	Rab GDP dissociation inhibitor (Fragment) OS=Mus musculus OX=10090 GN=Gdi2 PE=2 SV=1	MOUSE	39
45	54.72	54.72	91.87	89.76	86.14	tr|Q564E2|Q564E2_MOUSE	L-lactate dehydrogenase OS=Mus musculus OX=10090 GN=Ldha PE=1 SV=1	MOUSE	46
46	54.42	54.42	86.43	80.24	74.04	tr|Q542G9|Q542G9_MOUSE	Annexin OS=Mus musculus OX=10090 GN=Anxa2 PE=1 SV=1	MOUSE	33
47	54.4	54.42	65.91	61.39	57.44	tr|Q52KG9|Q52KG9_MOUSE	Chaperonin containing Tcp1, subunit 6a (Zeta) OS=Mus musculus OX=10090 GN=Cct6a PE=2 SV=1	MOUSE	33
48	54.26	54.26	70.51	70.29	70.07	sp|P05213|TBA1B_MOUSE	Tubulin alpha-1B chain OS=Mus musculus OX=10090 GN=Tuba1b PE=1 SV=2	MOUSE	68
49	54.1	54.1	41.29	27.83	25.22	sp|P23116|EIF3A_MOUSE	Eukaryotic translation initiation factor 3 subunit A OS=Mus musculus OX=10090 GN=Eif3a PE=1 SV=5	MOUSE	34
50	54.06	56.15	39.6	33.77	32.93	sp|Q9WTI7|MYO1C_MOUSE	Unconventional myosin-Ic OS=Mus musculus OX=10090 GN=Myo1c PE=1 SV=2	MOUSE	31
51	53.03	53.03	73	67.68	62.74	tr|Q545X8|Q545X8_MOUSE	40S ribosomal protein S4 OS=Mus musculus OX=10090 GN=Rps4x PE=1 SV=1	MOUSE	40
52	52.48	52.48	50.85	40.25	37.09	tr|A1BN54|A1BN54_MOUSE	Alpha actinin 1a OS=Mus musculus OX=10090 GN=Actn1 PE=1 SV=1	MOUSE	27
53	52.28	52.28	35.93	33.95	30.55	tr|Q8CD23|Q8CD23_MOUSE	Uncharacterized protein OS=Mus musculus OX=10090 GN=Ncl PE=2 SV=1	MOUSE	33
54	51.55	51.55	72.95	63.35	56.02	sp|P63038|CH60_MOUSE	60 kDa heat shock protein, mitochondrial OS=Mus musculus OX=10090 GN=Hspd1 PE=1 SV=1	MOUSE	32
55	50.31	50.31	74.95	57.28	57.28	tr|Q790Y8|Q790Y8_MOUSE	Glucose-6-phosphate 1-dehydrogenase OS=Mus musculus OX=10090 GN=G6pdx PE=1 SV=1	MOUSE	30
56	49.29	49.29	53.66	50.73	45.37	tr|Q8BTS0|Q8BTS0_MOUSE	DEAD (Asp-Glu-Ala-Asp) box polypeptide 5 OS=Mus musculus OX=10090 GN=Ddx5 PE=1 SV=1	MOUSE	29
57	49.21	49.21	76.52	69.89	64.7	sp|P06745|G6PI_MOUSE	Glucose-6-phosphate isomerase OS=Mus musculus OX=10090 GN=Gpi PE=1 SV=4	MOUSE	37
58	49.07	49.07	63.04	59.1	53.66	sp|Q61753|SERA_MOUSE	D-3-phosphoglycerate dehydrogenase OS=Mus musculus OX=10090 GN=Phgdh PE=1 SV=3	MOUSE	27
59	48.93	48.93	44.96	31.61	28.7	tr|Q3V117|Q3V117_MOUSE	ATP-citrate synthase OS=Mus musculus OX=10090 GN=Acly PE=1 SV=1	MOUSE	28
60	48.65	48.65	53.08	40.44	39.01	tr|Q3UZI3|Q3UZI3_MOUSE	Staphylococcal nuclease domain-containing protein OS=Mus musculus OX=10090 GN=Snd1 PE=2 SV=1	MOUSE	27
61	48.39	50.95	64.75	60.79	60.79	sp|P11983|TCPA_MOUSE	T-complex protein 1 subunit alpha OS=Mus musculus OX=10090 GN=Tcp1 PE=1 SV=3	MOUSE	36
62	48.38	48.39	79.43	72.97	72.49	tr|Q3ULF7|Q3ULF7_MOUSE	MCG1196 OS=Mus musculus OX=10090 GN=Actr3 PE=1 SV=1	MOUSE	32
63	48.31	48.31	53.66	42.68	39.27	sp|P07742|RIR1_MOUSE	Ribonucleoside-diphosphate reductase large subunit OS=Mus musculus OX=10090 GN=Rrm1 PE=1 SV=2	MOUSE	25
64	48.29	48.29	52.11	46.76	40.27	sp|Q9ERK4|XPO2_MOUSE	Exportin-2 OS=Mus musculus OX=10090 GN=Cse1l PE=1 SV=1	MOUSE	25
65	48.21	48.21	36.13	30.51	24.25	sp|Q8BU30|SYIC_MOUSE	Isoleucine--tRNA ligase, cytoplasmic OS=Mus musculus OX=10090 GN=Iars PE=1 SV=2	MOUSE	26
66	48.08	48.08	70.82	62.23	57.94	tr|Q5FWJ3|Q5FWJ3_MOUSE	Vimentin OS=Mus musculus OX=10090 GN=Vim PE=1 SV=1	MOUSE	27
67	48.04	48.04	61.97	53.33	50.61	sp|Q9D0I9|SYRC_MOUSE	Arginine--tRNA ligase, cytoplasmic OS=Mus musculus OX=10090 GN=Rars PE=1 SV=2	MOUSE	31
68	47.5	47.5	74.6	73.39	70.56	tr|Q58E70|Q58E70_MOUSE	Tpm3 protein OS=Mus musculus OX=10090 GN=Tpm3 PE=2 SV=1	MOUSE	27
69	47.48	92.8	71.49	63.44	58.53	tr|Q80Y52|Q80Y52_MOUSE	Heat shock protein 90, alpha (Cytosolic), class A member 1 OS=Mus musculus OX=10090 GN=Hsp90aa1 PE=1 SV=2	MOUSE	64
70	47.41	47.41	54.34	43.1	35.31	tr|Q921K2|Q921K2_MOUSE	Poly [ADP-ribose] polymerase OS=Mus musculus OX=10090 GN=Parp1 PE=1 SV=1	ADP-ribose	24
71	46.33	46.33	80.4	76.88	76.88	sp|P35700|PRDX1_MOUSE	Peroxiredoxin-1 OS=Mus musculus OX=10090 GN=Prdx1 PE=1 SV=1	MOUSE	38
72	46.31	46.31	32.96	22.27	21.85	tr|Q80U89|Q80U89_MOUSE	MKIAA0034 protein (Fragment) OS=Mus musculus OX=10090 GN=mKIAA0034 PE=4 SV=2	MOUSE	26
73	45.56	45.56	76.34	74.93	66.48	sp|P08752|GNAI2_MOUSE	Guanine nucleotide-binding protein G(i) subunit alpha-2 OS=Mus musculus OX=10090 GN=Gnai2 PE=1 SV=5	MOUSE	29
74	45.54	45.54	52.01	43.47	36.56	tr|Q3TRJ1|Q3TRJ1_MOUSE	Vacuolar protein sorting-associated protein 35 OS=Mus musculus OX=10090 GN=Vps35 PE=1 SV=1	MOUSE	26
75	44.85	44.85	80.59	73.21	70.46	tr|Q3UVJ2|Q3UVJ2_MOUSE	Adenylyl cyclase-associated protein OS=Mus musculus OX=10090 GN=Cap1 PE=2 SV=1	MOUSE	28
76	44.81	44.81	42.11	32.4	28.38	sp|Q6P5F9|XPO1_MOUSE	Exportin-1 OS=Mus musculus OX=10090 GN=Xpo1 PE=1 SV=1	MOUSE	29
77	44.77	44.77	61.91	41.94	36.6	sp|Q01853|TERA_MOUSE	Transitional endoplasmic reticulum ATPase OS=Mus musculus OX=10090 GN=Vcp PE=1 SV=4	MOUSE	23
78	44.74	44.77	52.2	43.66	37.38	sp|Q8R1F1|NIBL1_MOUSE	Niban-like protein 1 OS=Mus musculus OX=10090 GN=Fam129b PE=1 SV=2	MOUSE	30
79	44.7	44.7	58.57	55.18	53.31	sp|Q76MZ3|2AAA_MOUSE	Serine/threonine-protein phosphatase 2A 65 kDa regulatory subunit A alpha isoform OS=Mus musculus OX=10090 GN=Ppp2r1a PE=1 SV=3	MOUSE	27
80	44.45	44.45	37.34	25.57	25.57	tr|Q3U1U4|Q3U1U4_MOUSE	Predicted gene, 49368 OS=Mus musculus OX=10090 GN=Gm49368 PE=1 SV=1	MOUSE	30
81	44.39	44.39	87.62	81.11	61.61	tr|Q8C1X9|Q8C1X9_MOUSE	Annexin OS=Mus musculus OX=10090 GN=Anxa3 PE=2 SV=1	MOUSE	26
82	44.34	44.34	46.56	32.15	30.97	tr|Q571M2|Q571M2_MOUSE	MKIAA4025 protein (Fragment) OS=Mus musculus OX=10090 GN=Hspa4 PE=2 SV=1	MOUSE	23
83	44.19	44.19	71.83	69.04	69.04	tr|Q3UMW2|Q3UMW2_MOUSE	Uncharacterized protein OS=Mus musculus OX=10090 GN=Pa2g4 PE=2 SV=1	MOUSE	30
84	44.07	44.07	59.58	47.55	36.85	tr|Q3UI56|Q3UI56_MOUSE	Annexin OS=Mus musculus OX=10090 GN=Anxa6 PE=2 SV=1	MOUSE	24
85	44.03	44.03	76.6	73.91	70.6	sp|Q9DCD0|6PGD_MOUSE	6-phosphogluconate dehydrogenase, decarboxylating OS=Mus musculus OX=10090 GN=Pgd PE=1 SV=3	MOUSE	31
86	43.37	43.37	54.9	40.19	34.86	tr|Q6PEE6|Q6PEE6_MOUSE	AP-2 complex subunit alpha OS=Mus musculus OX=10090 GN=Ap2a2 PE=2 SV=1	MOUSE	22
87	43.14	43.14	42.08	37.53	33.73	tr|Q3TVQ4|Q3TVQ4_MOUSE	Uncharacterized protein OS=Mus musculus OX=10090 GN=Hk3 PE=2 SV=1	MOUSE	25
88	43.06	43.14	62.85	53.79	52.5	tr|Q3TM70|Q3TM70_MOUSE	EH-domain containing 4 OS=Mus musculus OX=10090 GN=Ehd4 PE=1 SV=1	MOUSE	25
89	42.56	42.56	65.94	57.7	57.7	tr|Q3U232|Q3U232_MOUSE	Coronin OS=Mus musculus OX=10090 GN=Coro1a PE=2 SV=1	MOUSE	27
90	42.42	42.42	40.28	35.75	31.75	sp|Q3UW53|NIBAN_MOUSE	Protein Niban OS=Mus musculus OX=10090 GN=Fam129a PE=1 SV=2	MOUSE	25
91	42.41	42.41	61.56	55.08	53.13	tr|Q3TXT7|Q3TXT7_MOUSE	RuvB-like helicase OS=Mus musculus OX=10090 GN=Ruvbl2 PE=1 SV=1	MOUSE	23
92	42.36	42.36	60.58	50.99	46.47	sp|Q03265|ATPA_MOUSE	ATP synthase subunit alpha, mitochondrial OS=Mus musculus OX=10090 GN=Atp5f1a PE=1 SV=1	MOUSE	24
93	42.14	44.33	51.21	43.81	38.52	tr|Q3TQX5|Q3TQX5_MOUSE	Uncharacterized protein OS=Mus musculus OX=10090 GN=Ddx3x PE=1 SV=1	MOUSE	24
94	41.83	41.83	54.55	40.86	34.65	tr|Q3TW74|Q3TW74_MOUSE	Uncharacterized protein OS=Mus musculus OX=10090 GN=Mthfd1 PE=2 SV=1	MOUSE	22
95	41.74	41.74	78.49	73.23	58.35	tr|Q4FZK2|Q4FZK2_MOUSE	Eukaryotic translation elongation factor 1 gamma OS=Mus musculus OX=10090 GN=Eef1g PE=1 SV=1	MOUSE	24
96	41.6	41.6	74.17	63.43	56.2	tr|Q3TMB8|Q3TMB8_MOUSE	Adenylosuccinate lyase OS=Mus musculus OX=10090 GN=Adsl PE=2 SV=1	MOUSE	23
97	41.58	41.58	51.73	40.41	40.41	tr|Q8BN32|Q8BN32_MOUSE	Polyadenylate-binding protein OS=Mus musculus OX=10090 GN=Pabpc1 PE=2 SV=1	MOUSE	24
98	40.64	40.64	58.49	58.49	51.44	tr|Q3UA52|Q3UA52_MOUSE	Arp2/3 complex 34 kDa subunit (Fragment) OS=Mus musculus OX=10090 GN=Arpc2 PE=2 SV=1	MOUSE	24
99	40.58	40.58	66.59	55.45	55.45	tr|Q8C338|Q8C338_MOUSE	Isocitrate dehydrogenase [NADP] OS=Mus musculus OX=10090 GN=Idh1 PE=2 SV=1	NADP	22
100	40.32	40.32	53.3	39.54	34.47	tr|Q3TW71|Q3TW71_MOUSE	26S proteasome non-ATPase regulatory subunit 2 OS=Mus musculus OX=10090 GN=Psmd2 PE=2 SV=1	MOUSE	22
101	40.03	40.03	66.43	58.22	51.75	sp|O08553|DPYL2_MOUSE	Dihydropyrimidinase-related protein 2 OS=Mus musculus OX=10090 GN=Dpysl2 PE=1 SV=2	MOUSE	22
102	39.7	39.7	68.53	57.14	55.41	tr|Q3V1N7|Q3V1N7_MOUSE	Uncharacterized protein OS=Mus musculus OX=10090 GN=Aldh9a1 PE=2 SV=1	MOUSE	24
103	39.69	45.94	61.07	46.11	42.29	tr|Q9DC41|Q9DC41_MOUSE	Uncharacterized protein OS=Mus musculus OX=10090 GN=Hspa5 PE=2 SV=1	MOUSE	34
104	39.63	39.63	70.83	68.56	61.36	tr|Q564F3|Q564F3_MOUSE	40S ribosomal protein S3a OS=Mus musculus OX=10090 GN=Rps3a1 PE=1 SV=1	MOUSE	25
105	39.09	39.09	39.61	34.94	32.34	tr|Q542I8|Q542I8_MOUSE	Integrin beta OS=Mus musculus OX=10090 GN=Itgb2 PE=1 SV=1	MOUSE	21
106	38.74	38.74	34.3	29.96	28.9	sp|Q9EPL8|IPO7_MOUSE	Importin-7 OS=Mus musculus OX=10090 GN=Ipo7 PE=1 SV=2	MOUSE	20
107	38.73	38.73	60.37	57.78	57.78	tr|Q5M9N8|Q5M9N8_MOUSE	Ribosomal protein L7 OS=Mus musculus OX=10090 GN=Rpl7 PE=1 SV=1	MOUSE	28
108	38.69	38.69	34.63	29.59	26.99	sp|Q6ZQ38|CAND1_MOUSE	Cullin-associated NEDD8-dissociated protein 1 OS=Mus musculus OX=10090 GN=Cand1 PE=1 SV=2	MOUSE	22
109	38.55	38.55	67.12	57.59	50	tr|Q3UAT9|Q3UAT9_MOUSE	Inosine-5'-monophosphate dehydrogenase OS=Mus musculus OX=10090 GN=Impdh2 PE=1 SV=1	MOUSE	20
110	37.73	37.73	43.63	29	27.25	tr|Q8C290|Q8C290_MOUSE	Uncharacterized protein OS=Mus musculus OX=10090 GN=Hnrnpu PE=2 SV=1	MOUSE	28
111	37.4	37.4	22.06	14.25	13.37	tr|E9QAI5|E9QAI5_MOUSE	CAD protein OS=Mus musculus OX=10090 GN=Cad PE=1 SV=1	MOUSE	22
112	37.39	37.39	67.57	63.51	61.35	tr|Q543K5|Q543K5_MOUSE	Phosphoserine aminotransferase OS=Mus musculus OX=10090 GN=Psat1 PE=1 SV=1	MOUSE	21
113	37.3	37.32	46.34	37.95	33.95	tr|D3Z158|D3Z158_MOUSE	Glutamine--tRNA ligase OS=Mus musculus OX=10090 GN=Qars PE=1 SV=2	MOUSE	21
114	37.21	37.21	67.19	67.19	61.2	tr|Q5M8R8|Q5M8R8_MOUSE	60S acidic ribosomal protein P0 OS=Mus musculus OX=10090 GN=Rplp0 PE=2 SV=1	MOUSE	26
115	36.96	36.96	63.2	60.91	55.58	tr|Q5SW83|Q5SW83_MOUSE	Actin-related protein 2 OS=Mus musculus OX=10090 GN=Actr2 PE=1 SV=1	MOUSE	28
116	36.68	36.68	57.22	51.52	50.76	sp|P10852|4F2_MOUSE	4F2 cell-surface antigen heavy chain OS=Mus musculus OX=10090 GN=Slc3a2 PE=1 SV=1	MOUSE	26
117	36.42	36.42	35.52	33.07	29.29	sp|Q8BFY9|TNPO1_MOUSE	Transportin-1 OS=Mus musculus OX=10090 GN=Tnpo1 PE=1 SV=2	MOUSE	19
118	36.39	36.39	67	55.42	50	tr|Q5F2A7|Q5F2A7_MOUSE	Uncharacterized protein OS=Mus musculus OX=10090 GN=Eif4a1 PE=1 SV=1	MOUSE	23
119	36.03	36.03	25.74	11.98	11.93	tr|E9QM99|E9QM99_MOUSE	Dedicator of cytokinesis protein 10 OS=Mus musculus OX=10090 GN=Dock10 PE=1 SV=1	MOUSE	18
120	36.03	36.03	57.69	45.23	40.62	sp|Q8VCT3|AMPB_MOUSE	Aminopeptidase B OS=Mus musculus OX=10090 GN=Rnpep PE=1 SV=2	MOUSE	17
121	35.82	35.82	43.48	37.45	34.57	sp|Q9CZD3|GARS_MOUSE	Glycine--tRNA ligase OS=Mus musculus OX=10090 GN=Gars PE=1 SV=1	MOUSE	23
122	35.61	35.61	44.66	33.33	33.33	tr|Q6ZPS9|Q6ZPS9_MOUSE	MKIAA1375 protein (Fragment) OS=Mus musculus OX=10090 GN=Pdcd6ip PE=2 SV=1	MOUSE	20
123	35.49	35.49	62.7	54.61	50.11	tr|Q3UIG0|Q3UIG0_MOUSE	Eukaryotic translation initiation factor 3 subunit E OS=Mus musculus OX=10090 GN=Eif3e PE=1 SV=1	MOUSE	24
124	35.45	35.45	89.59	87.38	85.17	sp|P68040|RACK1_MOUSE	Receptor of activated protein C kinase 1 OS=Mus musculus OX=10090 GN=Rack1 PE=1 SV=3	MOUSE	29
125	35.18	35.18	33.7	26.89	25.8	sp|Q8R1B4|EIF3C_MOUSE	Eukaryotic translation initiation factor 3 subunit C OS=Mus musculus OX=10090 GN=Eif3c PE=1 SV=1	MOUSE	23
126	35.08	35.08	35.04	27.21	22.09	tr|Q8CC06|Q8CC06_MOUSE	Uncharacterized protein OS=Mus musculus OX=10090 GN=Itga6 PE=2 SV=1	MOUSE	19
127	35.06	35.06	51.45	42.77	42.77	tr|Q91VZ1|Q91VZ1_MOUSE	Snx2 protein OS=Mus musculus OX=10090 GN=Snx2 PE=2 SV=1	MOUSE	22
128	34.66	34.66	90.95	89.45	86.93	sp|Q9WVA4|TAGL2_MOUSE	Transgelin-2 OS=Mus musculus OX=10090 GN=Tagln2 PE=1 SV=4	MOUSE	22
129	34.64	34.64	77.69	68.81	65.22	tr|Q8BGJ5|Q8BGJ5_MOUSE	MCG13402, isoform CRA_a OS=Mus musculus OX=10090 GN=Ptbp1 PE=1 SV=1	MOUSE	25
130	34.59	35.13	81.07	74.07	67.9	tr|Q5YLW3|Q5YLW3_MOUSE	Ribosomal protein S3 OS=Mus musculus OX=10090 GN=Rps3 PE=1 SV=1	MOUSE	20
131	34.52	34.52	43.7	29.94	24.74	tr|G3X8Y3|G3X8Y3_MOUSE	N-alpha-acetyltransferase 15, NatA auxiliary subunit OS=Mus musculus OX=10090 GN=Naa15 PE=1 SV=1	MOUSE	19
132	34.33	34.33	46.48	31.65	21.35	tr|Q5SWR1|Q5SWR1_MOUSE	AP complex subunit beta OS=Mus musculus OX=10090 GN=Ap2b1 PE=2 SV=1	MOUSE	19
133	33.95	33.95	25.43	8.761	5.948	sp|Q9QXS1|PLEC_MOUSE	Plectin OS=Mus musculus OX=10090 GN=Plec PE=1 SV=3	MOUSE	18
134	33.74	33.74	68.24	61.18	57.18	sp|Q9DCL9|PUR6_MOUSE	Multifunctional protein ADE2 OS=Mus musculus OX=10090 GN=Paics PE=1 SV=4	MOUSE	16
135	33.56	33.56	54.06	43.96	39.01	sp|P27773|PDIA3_MOUSE	Protein disulfide-isomerase A3 OS=Mus musculus OX=10090 GN=Pdia3 PE=1 SV=2	MOUSE	16
136	33.35	33.35	51.81	45.54	45.54	tr|Q564E6|Q564E6_MOUSE	Sjogren syndrome antigen B, isoform CRA_a OS=Mus musculus OX=10090 GN=Ssb PE=1 SV=1	MOUSE	20
137	33.29	33.29	26.41	15.5	13.55	tr|E9PVC5|E9PVC5_MOUSE	Eukaryotic translation initiation factor 4 gamma 1 OS=Mus musculus OX=10090 GN=Eif4g1 PE=1 SV=1	MOUSE	17
138	33.27	33.27	92.86	83.48	80.36	tr|Q6GT24|Q6GT24_MOUSE	Peroxiredoxin-6 OS=Mus musculus OX=10090 GN=Prdx6 PE=1 SV=1	MOUSE	18
139	33.18	33.18	55.56	55.56	46.67	tr|Q80UT7|Q80UT7_MOUSE	Rpl7a protein (Fragment) OS=Mus musculus OX=10090 GN=Rpl7a PE=2 SV=1	MOUSE	23
140	33.02	33.02	55.88	48.24	41.37	tr|Q8BVK3|Q8BVK3_MOUSE	Uncharacterized protein (Fragment) OS=Mus musculus OX=10090 GN=Uap1l1 PE=2 SV=1	MOUSE	18
141	33	33	76.59	72.91	72.91	sp|P17751|TPIS_MOUSE	Triosephosphate isomerase OS=Mus musculus OX=10090 GN=Tpi1 PE=1 SV=4	MOUSE	19
142	32.83	32.83	43.46	39.55	33.23	tr|Q3TEE6|Q3TEE6_MOUSE	Uncharacterized protein OS=Mus musculus OX=10090 GN=Fermt3 PE=1 SV=1	MOUSE	18
143	32.76	32.76	57.34	51.19	50.85	tr|Q58EU3|Q58EU3_MOUSE	MCG12811, isoform CRA_b OS=Mus musculus OX=10090 GN=Rps2 PE=1 SV=1	MOUSE	23
144	32.68	32.68	53.88	51.42	48.77	sp|P56480|ATPB_MOUSE	ATP synthase subunit beta, mitochondrial OS=Mus musculus OX=10090 GN=Atp5f1b PE=1 SV=2	MOUSE	19
145	32.29	32.29	75.59	69.83	66.78	sp|Q9CY64|BIEA_MOUSE	Biliverdin reductase A OS=Mus musculus OX=10090 GN=Blvra PE=1 SV=1	MOUSE	17
146	32.25	32.25	67.8	67.8	67.46	tr|B2CY77|B2CY77_MOUSE	Laminin receptor (Fragment) OS=Mus musculus OX=10090 GN=Rpsa PE=2 SV=1	MOUSE	27
147	32	32	71.4	57.43	50.78	tr|A0A087WQS2|A0A087WQS2_MOUSE	Basic leucine zipper and W2 domain-containing protein 1 OS=Mus musculus OX=10090 GN=Bzw1 PE=1 SV=1	MOUSE	18
148	31.87	31.87	45.61	31.52	28.06	tr|A0A1S6GWJ8|A0A1S6GWJ8_MOUSE	Uncharacterized protein OS=Mus musculus OX=10090 GN=Hnrnpm PE=2 SV=1	MOUSE	16
149	31.87	31.87	61.62	49.56	49.56	tr|Q3UJN2|Q3UJN2_MOUSE	RuvB-like helicase OS=Mus musculus OX=10090 GN=Ruvbl1 PE=2 SV=1	MOUSE	16
150	31.8	31.8	73.73	70.36	58.8	sp|Q9Z2X1|HNRPF_MOUSE	Heterogeneous nuclear ribonucleoprotein F OS=Mus musculus OX=10090 GN=Hnrnpf PE=1 SV=3	MOUSE	18
151	31.54	31.54	74.29	70.61	62.45	sp|P63101|1433Z_MOUSE	14-3-3 protein zeta/delta OS=Mus musculus OX=10090 GN=Ywhaz PE=1 SV=1	MOUSE	19
152	31.37	31.37	67.58	49.26	41.68	tr|Q8BVQ9|Q8BVQ9_MOUSE	26S proteasome regulatory subunit 7 OS=Mus musculus OX=10090 GN=Psmc2 PE=1 SV=1	MOUSE	19
153	31.35	31.35	83.07	80.71	80.71	tr|Q3U7Z6|Q3U7Z6_MOUSE	Phosphoglycerate mutase OS=Mus musculus OX=10090 GN=Pgam1 PE=1 SV=1	MOUSE	24
154	31	31	48.19	48.19	47.79	tr|Q8BT09|Q8BT09_MOUSE	40S ribosomal protein S6 OS=Mus musculus OX=10090 PE=2 SV=1	MOUSE	18
155	30.95	30.95	58.7	53.7	39.07	tr|A0A1S6GWG6|A0A1S6GWG6_MOUSE	Uncharacterized protein OS=Mus musculus OX=10090 GN=Atp6v1b2 PE=2 SV=1	MOUSE	18
156	30.81	32.95	43.74	33.85	29.78	tr|E9QB02|E9QB02_MOUSE	Methionine--tRNA ligase, cytoplasmic OS=Mus musculus OX=10090 GN=Mars PE=1 SV=1	MOUSE	20
157	30.55	30.55	77.06	71.47	69.41	tr|Q3U9V4|Q3U9V4_MOUSE	Guanine nucleotide binding protein, beta 2, isoform CRA_a OS=Mus musculus OX=10090 GN=Gnb2 PE=1 SV=1	MOUSE	21
158	30.11	30.11	64.25	54.61	54.61	tr|Q3TLX9|Q3TLX9_MOUSE	Acid sphingomyelinase-like phosphodiesterase OS=Mus musculus OX=10090 GN=Smpdl3b PE=1 SV=1	MOUSE	17
159	29.94	29.94	39.36	32.72	30.43	sp|Q9QZE5|COPG1_MOUSE	Coatomer subunit gamma-1 OS=Mus musculus OX=10090 GN=Copg1 PE=1 SV=1	MOUSE	16
160	29.9	29.9	29.93	18.12	13.33	sp|Q7TMB8|CYFP1_MOUSE	Cytoplasmic FMR1-interacting protein 1 OS=Mus musculus OX=10090 GN=Cyfip1 PE=1 SV=1	MOUSE	17
161	29.66	29.66	56.68	46.34	44.4	tr|Q5FWJ5|Q5FWJ5_MOUSE	Hnrpk protein OS=Mus musculus OX=10090 GN=Hnrnpk PE=2 SV=1	MOUSE	18
162	29.64	29.66	78.05	75	75	tr|Q5SVY2|Q5SVY2_MOUSE	Peptidyl-prolyl cis-trans isomerase OS=Mus musculus OX=10090 GN=Ppia PE=1 SV=1	MOUSE	26
163	29.59	29.59	56.84	47.78	39.11	tr|Q544B1|Q544B1_MOUSE	Aldehyde dehydrogenase 2, mitochondrial, isoform CRA_b OS=Mus musculus OX=10090 GN=Aldh2 PE=1 SV=1	MOUSE	15
164	29.51	29.51	79.56	55.35	55.35	tr|G3UXL2|G3UXL2_MOUSE	Phosphoribosyl pyrophosphate synthetase 1-like 3 OS=Mus musculus OX=10090 GN=Prps1l3 PE=3 SV=1	MOUSE	16
165	28.84	28.84	88.31	88.31	79.87	sp|P63242|IF5A1_MOUSE	Eukaryotic translation initiation factor 5A-1 OS=Mus musculus OX=10090 GN=Eif5a PE=1 SV=2	MOUSE	18
166	28.7	28.7	39.38	32.47	29.48	tr|Q8CIJ3|Q8CIJ3_MOUSE	Eukaryotic translation initiation factor 3 subunit B OS=Mus musculus OX=10090 GN=Eif3b PE=2 SV=1	MOUSE	18
167	28.35	29.64	64.42	58.17	46.15	tr|A0A1S6GWH1|A0A1S6GWH1_MOUSE	Uncharacterized protein OS=Mus musculus OX=10090 GN=Psmc5 PE=2 SV=1	MOUSE	16
168	28.27	28.27	50.27	33.33	29.06	tr|A0A0R4J259|A0A0R4J259_MOUSE	Heterogeneous nuclear ribonucleoprotein Q OS=Mus musculus OX=10090 GN=Syncrip PE=1 SV=1	MOUSE	17
169	28.24	28.24	47.39	33.28	31.09	tr|Q8C292|Q8C292_MOUSE	Lysine--tRNA ligase OS=Mus musculus OX=10090 GN=Kars PE=2 SV=1	MOUSE	16
170	28.03	28.03	25.84	11.62	11.13	sp|B2RXS4|PLXB2_MOUSE	Plexin-B2 OS=Mus musculus OX=10090 GN=Plxnb2 PE=1 SV=1	MOUSE	15
171	27.91	27.91	46.29	35.76	34.55	tr|Q571D6|Q571D6_MOUSE	MKIAA0281 protein (Fragment) OS=Mus musculus OX=10090 GN=Elmo1 PE=2 SV=1	MOUSE	16
172	27.87	27.87	55.7	46.27	42.11	tr|Q3UM23|Q3UM23_MOUSE	Uncharacterized protein OS=Mus musculus OX=10090 GN=Rnh1 PE=2 SV=1	MOUSE	14
173	27.72	27.72	41.98	35.82	35.82	tr|Q8C483|Q8C483_MOUSE	Serine--tRNA ligase, cytoplasmic OS=Mus musculus OX=10090 GN=Sars PE=1 SV=1	MOUSE	15
174	27.58	27.58	51.77	35.99	30.32	tr|A2A7S7|A2A7S7_MOUSE	Tyrosine--tRNA ligase OS=Mus musculus OX=10090 GN=Yars PE=1 SV=1	MOUSE	16
175	27.41	29.58	70.53	60.82	57.37	sp|P97429|ANXA4_MOUSE	Annexin A4 OS=Mus musculus OX=10090 GN=Anxa4 PE=1 SV=4	MOUSE	16
176	27.39	27.39	43.52	30.85	30.85	tr|Q543B9|Q543B9_MOUSE	Prolyl endopeptidase OS=Mus musculus OX=10090 GN=Prep PE=1 SV=1	MOUSE	19
177	27.17	27.17	63.24	52.44	50.64	tr|Q14AQ1|Q14AQ1_MOUSE	Proteasome (Prosome, macropain) 26S subunit, ATPase, 6 OS=Mus musculus OX=10090 GN=Psmc6 PE=1 SV=1	MOUSE	14
178	27.09	29.14	37.19	27.66	24.49	tr|Q6A0E3|Q6A0E3_MOUSE	MKIAA0031 protein (Fragment) OS=Mus musculus OX=10090 GN=Eftud2 PE=2 SV=1	MOUSE	15
179	27	27	61.14	48.91	48.91	tr|E9PYI8|E9PYI8_MOUSE	Ubiquitin carboxyl-terminal hydrolase 14 OS=Mus musculus OX=10090 GN=Usp14 PE=1 SV=1	MOUSE	16
180	26.98	26.98	61.54	60.1	54.81	tr|Q497E9|Q497E9_MOUSE	40S ribosomal protein S8 OS=Mus musculus OX=10090 GN=Rps8 PE=1 SV=1	MOUSE	19
181	26.95	26.95	70.05	58.53	58.53	tr|Q5XJF6|Q5XJF6_MOUSE	Ribosomal protein OS=Mus musculus OX=10090 GN=Rpl10a PE=1 SV=1	MOUSE	17
182	26.93	26.93	61.85	61.85	61.85	sp|Q9QZD9|EIF3I_MOUSE	Eukaryotic translation initiation factor 3 subunit I OS=Mus musculus OX=10090 GN=Eif3i PE=1 SV=1	MOUSE	15
183	26.75	26.75	77.94	67.65	67.65	tr|Q923G3|Q923G3_MOUSE	F-actin-capping protein subunit beta OS=Mus musculus OX=10090 GN=Capzb PE=2 SV=1	MOUSE	20
184	26.73	28.33	48.95	39.79	37.96	tr|A0A1B0GR11|A0A1B0GR11_MOUSE	Transaldolase OS=Mus musculus OX=10090 GN=Taldo1 PE=1 SV=1	MOUSE	14
185	26.59	26.59	52.85	46.93	37.28	tr|B9EIE9|B9EIE9_MOUSE	Adenylosuccinate synthetase isozyme 2 OS=Mus musculus OX=10090 GN=Adss PE=1 SV=1	MOUSE	13
186	26.52	26.52	65.59	51.62	45.14	tr|Q5RKP0|Q5RKP0_MOUSE	Vat1 protein (Fragment) OS=Mus musculus OX=10090 GN=Vat1 PE=2 SV=1	MOUSE	17
187	26.45	26.45	53.61	44.33	37.11	sp|Q6ZWN5|RS9_MOUSE	40S ribosomal protein S9 OS=Mus musculus OX=10090 GN=Rps9 PE=1 SV=3	MOUSE	16
188	26.28	26.28	68.48	59.09	40.3	tr|Q3U8W0|Q3U8W0_MOUSE	Uncharacterized protein OS=Mus musculus OX=10090 GN=Ppp1ca PE=2 SV=1	MOUSE	14
189	26.1	26.1	67.2	56.88	50.53	tr|Q4FJQ6|Q4FJQ6_MOUSE	Serine (Or cysteine) peptidase inhibitor, clade B, member 6a, isoform CRA_a OS=Mus musculus OX=10090 GN=Serpinb6a PE=1 SV=1	MOUSE	19
190	25.71	25.71	86.14	84.94	73.49	tr|Q544Y7|Q544Y7_MOUSE	Cofilin 1, non-muscle OS=Mus musculus OX=10090 GN=Cfl1 PE=2 SV=1	MOUSE	15
191	25.4	25.4	28.65	19.75	17.08	sp|Q9EPU0|RENT1_MOUSE	Regulator of nonsense transcripts 1 OS=Mus musculus OX=10090 GN=Upf1 PE=1 SV=2	MOUSE	14
192	25.21	25.21	85.87	85.87	83.15	tr|Q52L50|Q52L50_MOUSE	RAS related protein 1b OS=Mus musculus OX=10090 GN=Rap1b PE=1 SV=1	MOUSE	14
193	25.06	25.06	65.7	50.52	33.89	tr|Q544K9|Q544K9_MOUSE	Uridine monophosphate synthetase OS=Mus musculus OX=10090 GN=Umps PE=1 SV=1	MOUSE	14
194	25.05	29.21	68.83	66.8	63.56	tr|A8IP69|A8IP69_MOUSE	14-3-3 protein gamma subtype OS=Mus musculus OX=10090 GN=Ywhag PE=1 SV=1	MOUSE	16
195	25.05	25.05	35.25	34.73	30.55	tr|Q8BSH9|Q8BSH9_MOUSE	Nucleosome assembly protein 1-like 1 OS=Mus musculus OX=10090 GN=Nap1l1 PE=1 SV=1	MOUSE	17
196	24.88	24.88	43.45	36.9	31.21	sp|Q9D6Z1|NOP56_MOUSE	Nucleolar protein 56 OS=Mus musculus OX=10090 GN=Nop56 PE=1 SV=2	MOUSE	13
197	24.63	24.63	36.49	32.74	28.09	sp|Q8BP47|SYNC_MOUSE	Asparagine--tRNA ligase, cytoplasmic OS=Mus musculus OX=10090 GN=Nars PE=1 SV=2	MOUSE	14
198	24.56	24.56	57.34	57.34	49.03	tr|Q8BTW2|Q8BTW2_MOUSE	Eukaryotic translation initiation factor 3 subunit F OS=Mus musculus OX=10090 GN=Eif3f PE=2 SV=1	MOUSE	16
199	24.21	24.21	73.89	73.89	73.89	sp|P08030|APT_MOUSE	Adenine phosphoribosyltransferase OS=Mus musculus OX=10090 GN=Aprt PE=1 SV=2	MOUSE	12
200	23.97	23.97	60.42	43.16	32.21	sp|Q9D1A2|CNDP2_MOUSE	Cytosolic non-specific dipeptidase OS=Mus musculus OX=10090 GN=Cndp2 PE=1 SV=1	MOUSE	11
201	23.85	23.85	54.85	51.28	51.28	tr|Q80UL3|Q80UL3_MOUSE	Galactokinase 1 OS=Mus musculus OX=10090 GN=Galk1 PE=2 SV=1	MOUSE	13
202	23.82	23.82	52.85	35.53	33.77	sp|Q9D8W5|PSD12_MOUSE	26S proteasome non-ATPase regulatory subunit 12 OS=Mus musculus OX=10090 GN=Psmd12 PE=1 SV=4	MOUSE	14
203	23.81	23.81	63.06	54.78	54.78	tr|Q641N3|Q641N3_MOUSE	Rps16 protein (Fragment) OS=Mus musculus OX=10090 GN=Rps16 PE=2 SV=1	MOUSE	13
204	23.69	23.69	48.65	41.89	41.55	tr|Q3UCH0|Q3UCH0_MOUSE	60S ribosomal protein L6 OS=Mus musculus OX=10090 GN=Rpl6 PE=1 SV=1	MOUSE	16
205	23.38	23.38	30.66	16.01	13.29	tr|Q3U4M7|Q3U4M7_MOUSE	Uncharacterized protein OS=Mus musculus OX=10090 GN=Tpp2 PE=2 SV=1	MOUSE	13
206	23.32	23.32	54.64	51.28	43.39	tr|E9PWY9|E9PWY9_MOUSE	Phenylalanine--tRNA ligase alpha subunit OS=Mus musculus OX=10090 GN=Farsa PE=1 SV=1	MOUSE	14
207	23.3	23.3	48.25	30.76	24.31	tr|Q3THQ5|Q3THQ5_MOUSE	Uncharacterized protein OS=Mus musculus OX=10090 GN=Stip1 PE=2 SV=1	MOUSE	13
208	23.29	23.29	71.88	70.31	70.31	tr|K7Q7T7|K7Q7T7_MOUSE	RAS-related C3 botulinum substrate 1 OS=Mus musculus OX=10090 GN=Rac1 PE=1 SV=1	MOUSE	14
209	23.11	23.11	62.03	62.03	60	tr|H3BKH6|H3BKH6_MOUSE	S-formylglutathione hydrolase OS=Mus musculus OX=10090 GN=Esd PE=1 SV=1	MOUSE	16
210	23.09	23.09	49.14	35.43	28.76	tr|Q1PCS1|Q1PCS1_MUSMM	Neutrophil cytosolic factor 2 OS=Mus musculus molossinus OX=57486 GN=Ncf2 PE=2 SV=1	MUSMM	11
211	23.07	23.07	56.16	44.08	36.02	tr|Q5BKQ9|Q5BKQ9_MOUSE	MCG19050, isoform CRA_d OS=Mus musculus OX=10090 GN=Psmd11 PE=1 SV=1	MOUSE	13
212	22.94	22.94	84.06	74.4	73.91	tr|Q4FJQ0|Q4FJQ0_MOUSE	MCG130610 OS=Mus musculus OX=10090 GN=Rab7 PE=1 SV=1	MOUSE	15
213	22.88	22.88	35.51	18.58	17.26	tr|Q3UK39|Q3UK39_MOUSE	DNA helicase OS=Mus musculus OX=10090 GN=Mcm2 PE=2 SV=1	MOUSE	14
214	22.87	22.87	55.09	35.48	28.29	tr|Q3UB90|Q3UB90_MOUSE	Uncharacterized protein OS=Mus musculus OX=10090 GN=Rpl3 PE=2 SV=1	MOUSE	13
215	22.53	22.53	26.49	5.534	4.367	tr|E9Q616|E9Q616_MOUSE	AHNAK nucleoprotein (desmoyokin) OS=Mus musculus OX=10090 GN=Ahnak PE=1 SV=1	MOUSE	11
216	22.42	22.42	77.73	66.81	61.57	sp|Q9CXW3|CYBP_MOUSE	Calcyclin-binding protein OS=Mus musculus OX=10090 GN=Cacybp PE=1 SV=1	MOUSE	12
217	22.42	22.42	55.38	55.38	45.89	tr|Q3UDY1|Q3UDY1_MOUSE	MCG6067, isoform CRA_b OS=Mus musculus OX=10090 GN=Akr1b3 PE=1 SV=1	MOUSE	15
218	22.36	22.36	56.8	50.49	46.15	sp|P97807|FUMH_MOUSE	Fumarate hydratase, mitochondrial OS=Mus musculus OX=10090 GN=Fh PE=1 SV=3	MOUSE	12
219	22.32	24.72	57.85	47.81	35.4	tr|Q8K1X5|Q8K1X5_MOUSE	EH-domain containing 1 (Fragment) OS=Mus musculus OX=10090 GN=Ehd1 PE=2 SV=2	MOUSE	14
220	22.28	22.28	24.25	15.59	13.96	sp|Q00651|ITA4_MOUSE	Integrin alpha-4 OS=Mus musculus OX=10090 GN=Itga4 PE=1 SV=1	MOUSE	11
221	22.27	22.27	68.81	57.63	51.53	sp|Q9DB05|SNAA_MOUSE	Alpha-soluble NSF attachment protein OS=Mus musculus OX=10090 GN=Napa PE=1 SV=1	MOUSE	13
222	22.26	22.26	59.03	51.29	50.14	tr|Q99LB4|Q99LB4_MOUSE	Capping protein (Actin filament), gelsolin-like OS=Mus musculus OX=10090 GN=Capg PE=1 SV=1	MOUSE	18
223	22.19	22.19	70.74	50	39.63	tr|B2RT97|B2RT97_MOUSE	Proteasome (Prosome, macropain) 26S subunit, non-ATPase, 13 OS=Mus musculus OX=10090 GN=Psmd13 PE=1 SV=1	MOUSE	12
224	22.13	22.13	62.64	54.49	52.25	sp|P60335|PCBP1_MOUSE	Poly(rC)-binding protein 1 OS=Mus musculus OX=10090 GN=Pcbp1 PE=1 SV=1	MOUSE	14
225	22.1	22.1	33.69	29.43	25.35	sp|Q8QZY1|EIF3L_MOUSE	Eukaryotic translation initiation factor 3 subunit L OS=Mus musculus OX=10090 GN=Eif3l PE=1 SV=1	MOUSE	12
226	22.07	22.07	40.28	23.06	23.06	tr|Q3V122|Q3V122_MOUSE	DNA replication licensing factor MCM7 OS=Mus musculus OX=10090 GN=Mcm7 PE=2 SV=1	MOUSE	12
227	21.96	21.96	30.13	18.67	17.84	sp|Q8VI75|IPO4_MOUSE	Importin-4 OS=Mus musculus OX=10090 GN=Ipo4 PE=1 SV=1	MOUSE	12
228	21.95	21.95	37.84	18.8	16.69	tr|Q6PCP0|Q6PCP0_MOUSE	DEAD (Asp-Glu-Ala-Asp) box polypeptide 21 OS=Mus musculus OX=10090 GN=Ddx21 PE=2 SV=1	MOUSE	11
229	21.88	21.88	46.07	37.34	34.28	sp|P30416|FKBP4_MOUSE	Peptidyl-prolyl cis-trans isomerase FKBP4 OS=Mus musculus OX=10090 GN=Fkbp4 PE=1 SV=5	MOUSE	12
230	21.82	21.85	60.96	46.79	46.79	sp|Q99JX4|EIF3M_MOUSE	Eukaryotic translation initiation factor 3 subunit M OS=Mus musculus OX=10090 GN=Eif3m PE=1 SV=1	MOUSE	13
231	21.8	21.8	24.05	15.93	14.96	sp|Q8VDN2|AT1A1_MOUSE	Sodium/potassium-transporting ATPase subunit alpha-1 OS=Mus musculus OX=10090 GN=Atp1a1 PE=1 SV=1	MOUSE	12
232	21.76	21.76	53.09	51.55	47.42	tr|Q80V08|Q80V08_MOUSE	Rpl17 protein (Fragment) OS=Mus musculus OX=10090 GN=Rpl17 PE=2 SV=1	MOUSE	11
233	21.67	21.67	66.43	59.72	57.24	sp|Q9CQ65|MTAP_MOUSE	S-methyl-5'-thioadenosine phosphorylase OS=Mus musculus OX=10090 GN=Mtap PE=1 SV=1	MOUSE	14
234	21.6	21.6	51.25	43.45	34.26	tr|Q3UHH5|Q3UHH5_MOUSE	Uncharacterized protein OS=Mus musculus OX=10090 GN=Gnaq PE=1 SV=1	MOUSE	10
235	21.57	50.79	60.09	41.01	38.93	tr|Q3ULT2|Q3ULT2_MOUSE	Actinin alpha 4 OS=Mus musculus OX=10090 GN=Actn4 PE=1 SV=1	MOUSE	27
236	21.57	21.57	77.78	74.71	55.17	tr|Q542J9|Q542J9_MOUSE	Proliferating cell nuclear antigen OS=Mus musculus OX=10090 GN=Pcna PE=1 SV=1	MOUSE	15
237	21.5	21.5	66.75	55.5	45.69	tr|Q569X4|Q569X4_MOUSE	Proteasome (Prosome, macropain) 26S subunit, ATPase, 4 OS=Mus musculus OX=10090 GN=Psmc4 PE=2 SV=1	MOUSE	10
238	21.48	21.48	80.66	67.4	58.56	sp|P84078|ARF1_MOUSE	ADP-ribosylation factor 1 OS=Mus musculus OX=10090 GN=Arf1 PE=1 SV=2	MOUSE	15
239	21.45	21.45	22.56	18.89	17	sp|Q3TXS7|PSMD1_MOUSE	26S proteasome non-ATPase regulatory subunit 1 OS=Mus musculus OX=10090 GN=Psmd1 PE=1 SV=1	MOUSE	11
240	21.42	21.42	55.66	49.19	43.37	sp|Q9CYG7|TOM34_MOUSE	Mitochondrial import receptor subunit TOM34 OS=Mus musculus OX=10090 GN=Tomm34 PE=1 SV=1	MOUSE	11
241	21.4	25.53	66.67	63.53	63.53	tr|Q5SS40|Q5SS40_MOUSE	Tyrosine 3-monooxygenase/tryptophan 5-monooxygenase activation protein, epsilon polypeptide, isoform CRA_c OS=Mus musculus OX=10090 GN=Ywhae PE=1 SV=1	MOUSE	17
242	21.33	21.33	33.65	25.39	23.23	tr|Q3U4W8|Q3U4W8_MOUSE	Ubiquitin carboxyl-terminal hydrolase OS=Mus musculus OX=10090 GN=Usp5 PE=1 SV=1	MOUSE	12
243	21.28	21.28	37	22.64	18.64	tr|A0A1W2P6X3|A0A1W2P6X3_MOUSE	Formin-like protein 1 OS=Mus musculus OX=10090 GN=Fmnl1 PE=1 SV=1	MOUSE	13
244	21.26	27.61	63.01	58.13	54.88	sp|P68510|1433F_MOUSE	14-3-3 protein eta OS=Mus musculus OX=10090 GN=Ywhah PE=1 SV=2	MOUSE	16
245	21.15	21.15	47.11	22.62	22.62	tr|Q3TG12|Q3TG12_MOUSE	Uncharacterized protein (Fragment) OS=Mus musculus OX=10090 GN=Farsb PE=2 SV=1	MOUSE	11
246	21.14	21.14	53.24	46.76	46.76	tr|Q3ULW0|Q3ULW0_MOUSE	GTP-binding nuclear protein Ran OS=Mus musculus OX=10090 GN=Ran PE=2 SV=1	MOUSE	16
247	21.1	21.1	64.82	49.31	49.31	sp|P42208|SEPT2_MOUSE	Septin-2 OS=Mus musculus OX=10090 GN=Sept2 PE=1 SV=2	MOUSE	11
248	21.05	21.05	50.25	41.38	41.38	tr|Q5M9M0|Q5M9M0_MOUSE	MCG23455, isoform CRA_e OS=Mus musculus OX=10090 GN=Rpl13a PE=1 SV=1	MOUSE	15
249	21	21	50.51	40.4	40.4	tr|Q58EU6|Q58EU6_MOUSE	MCG13589 OS=Mus musculus OX=10090 GN=Rpl5 PE=1 SV=1	MOUSE	13
250	20.72	20.72	76.77	60.27	45.12	sp|P11440|CDK1_MOUSE	Cyclin-dependent kinase 1 OS=Mus musculus OX=10090 GN=Cdk1 PE=1 SV=3	MOUSE	12
251	20.67	20.67	27.41	19.4	15.94	tr|Q8CG29|Q8CG29_MOUSE	Myosin IF OS=Mus musculus OX=10090 GN=Myo1f PE=1 SV=1	MOUSE	13
252	20.65	22.75	29.95	18.76	17.13	sp|Q61699|HS105_MOUSE	Heat shock protein 105 kDa OS=Mus musculus OX=10090 GN=Hsph1 PE=1 SV=2	MOUSE	14
253	20.59	20.59	49.86	41.36	33.71	sp|O88569|ROA2_MOUSE	Heterogeneous nuclear ribonucleoproteins A2/B1 OS=Mus musculus OX=10090 GN=Hnrnpa2b1 PE=1 SV=2	MOUSE	11
254	20.54	20.54	65.13	62.5	58.55	tr|Q561N5|Q561N5_MOUSE	MCG23000, isoform CRA_b OS=Mus musculus OX=10090 GN=Rps18 PE=2 SV=1	MOUSE	16
255	20.46	20.46	47.67	39.41	34.11	tr|Q3UIJ2|Q3UIJ2_MOUSE	Uncharacterized protein OS=Mus musculus OX=10090 GN=Eif2s3x PE=2 SV=1	MOUSE	12
256	20.45	20.45	56.82	44.89	44.89	sp|P62717|RL18A_MOUSE	60S ribosomal protein L18a OS=Mus musculus OX=10090 GN=Rpl18a PE=1 SV=1	MOUSE	13
257	20.28	24.79	48.25	25.69	18.95	tr|Q91V38|Q91V38_MOUSE	Heat shock protein 90, beta (Grp94), member 1 OS=Mus musculus OX=10090 GN=Hsp90b1 PE=2 SV=1	MOUSE	15
258	20.19	22.07	31.58	21.8	21.68	sp|P09055|ITB1_MOUSE	Integrin beta-1 OS=Mus musculus OX=10090 GN=Itgb1 PE=1 SV=1	MOUSE	13
259	20.18	20.18	47.41	36.65	32.27	tr|Q3TKG4|Q3TKG4_MOUSE	Uncharacterized protein (Fragment) OS=Mus musculus OX=10090 GN=Psmc3 PE=2 SV=1	MOUSE	12
260	20.12	20.12	76.92	61.89	59.79	tr|Q5RKN9|Q5RKN9_MOUSE	F-actin-capping protein subunit alpha OS=Mus musculus OX=10090 GN=Capza1 PE=1 SV=1	MOUSE	11
261	20.04	53.13	74.05	73.83	73.83	tr|Q3UMM1|Q3UMM1_MOUSE	Tubulin beta chain OS=Mus musculus OX=10090 GN=Tubb6 PE=1 SV=1	MOUSE	53
262	20	20	39.86	34.06	34.06	tr|Q9D6G1|Q9D6G1_MOUSE	Heterogeneous nuclear ribonucleoprotein A/B, isoform CRA_b OS=Mus musculus OX=10090 GN=Hnrnpab PE=2 SV=1	MOUSE	10
263	19.96	19.96	49.76	49.76	39.81	sp|P47963|RL13_MOUSE	60S ribosomal protein L13 OS=Mus musculus OX=10090 GN=Rpl13 PE=1 SV=3	MOUSE	14
264	19.91	19.95	36.07	27	27	tr|Q922A2|Q922A2_MOUSE	Annexin OS=Mus musculus OX=10090 GN=Anxa7 PE=2 SV=1	MOUSE	10
265	19.9	19.9	63.05	59.04	45.78	tr|Q5HZK3|Q5HZK3_MOUSE	Proteasome (Prosome, macropain) 28 subunit, alpha OS=Mus musculus OX=10090 GN=Psme1 PE=1 SV=1	MOUSE	11
266	19.84	19.84	59.27	41.72	41.72	tr|Q8BSZ8|Q8BSZ8_MOUSE	Uncharacterized protein OS=Mus musculus OX=10090 GN=Srm PE=2 SV=1	MOUSE	11
267	19.78	19.78	75	57.14	57.14	tr|Q9D3C4|Q9D3C4_MOUSE	Actin-related protein 2/3 complex subunit 4 OS=Mus musculus OX=10090 GN=Arpc4 PE=2 SV=1	MOUSE	11
268	19.77	23.12	39.34	32.46	32.46	tr|Q8C1W9|Q8C1W9_MOUSE	Uncharacterized protein OS=Mus musculus OX=10090 GN=Nap1l4 PE=2 SV=1	MOUSE	15
269	19.69	19.69	18.37	12.9	12.1	tr|G3X9Q3|G3X9Q3_MOUSE	Histocompatibility (Minor) HA-1, isoform CRA_a OS=Mus musculus OX=10090 GN=Arhgap45 PE=1 SV=1	MOUSE	11
270	19.66	19.66	87.86	87.14	87.14	tr|Q5SX50|Q5SX50_MOUSE	Profilin OS=Mus musculus OX=10090 GN=Pfn1 PE=1 SV=1	MOUSE	17
271	19.63	19.63	27.96	16.61	13.24	sp|Q05D44|IF2P_MOUSE	Eukaryotic translation initiation factor 5B OS=Mus musculus OX=10090 GN=Eif5b PE=1 SV=2	MOUSE	10
272	19.53	19.53	58.05	39.35	35.45	tr|G5E924|G5E924_MOUSE	Heterogeneous nuclear ribonucleoprotein L (Fragment) OS=Mus musculus OX=10090 GN=Hnrnpl PE=1 SV=1	MOUSE	13
273	19.45	19.45	64.04	53	53	tr|Q544Z7|Q544Z7_MOUSE	DNA-(apurinic or apyrimidinic site) lyase OS=Mus musculus OX=10090 GN=Apex1 PE=1 SV=1	MOUSE	11
274	19.41	19.41	23.16	16.28	10.67	sp|Q8CIH5|PLCG2_MOUSE	1-phosphatidylinositol 4,5-bisphosphate phosphodiesterase gamma-2 OS=Mus musculus OX=10090 GN=Plcg2 PE=1 SV=1	MOUSE	11
275	19.38	21.48	80.47	65.58	56.28	tr|Q50HX4|Q50HX4_MOUSE	RAB14 protein OS=Mus musculus OX=10090 GN=Rab14 PE=1 SV=1	MOUSE	11
276	19.32	19.32	59.26	44.68	31.02	tr|Q3TF14|Q3TF14_MOUSE	Adenosylhomocysteinase OS=Mus musculus OX=10090 GN=Ahcy PE=1 SV=1	MOUSE	11
277	19.24	19.24	85.02	73.03	73.03	tr|E9PZF0|E9PZF0_MOUSE	Nucleoside diphosphate kinase OS=Mus musculus OX=10090 GN=Gm20390 PE=3 SV=1	MOUSE	12
278	19.02	19.02	44.61	35.63	30.84	tr|Q3U6P5|Q3U6P5_MOUSE	Uncharacterized protein OS=Mus musculus OX=10090 GN=Hnrnpc PE=2 SV=1	MOUSE	13
279	18.93	18.93	33.24	25.76	17.59	sp|Q9D0R2|SYTC_MOUSE	Threonine--tRNA ligase, cytoplasmic OS=Mus musculus OX=10090 GN=Tars PE=1 SV=2	MOUSE	11
280	18.8	18.8	30.37	19.21	16.53	sp|Q08943|SSRP1_MOUSE	FACT complex subunit SSRP1 OS=Mus musculus OX=10090 GN=Ssrp1 PE=1 SV=2	MOUSE	11
281	18.74	18.74	57.48	51.87	41.59	tr|Q3THJ6|Q3THJ6_MOUSE	Uncharacterized protein OS=Mus musculus OX=10090 PE=2 SV=1	MOUSE	15
282	18.66	18.66	25.05	13.47	12.66	tr|A0A2X0SZ45|A0A2X0SZ45_MOUSE	SRGAP2 (Fragment) OS=Mus musculus OX=10090 GN=SRGAP2 PE=4 SV=1	MOUSE	11
283	18.63	33.29	39.11	31.9	31.9	tr|Q3U741|Q3U741_MOUSE	DEAD (Asp-Glu-Ala-Asp) box polypeptide 17, isoform CRA_a OS=Mus musculus OX=10090 GN=Ddx17 PE=1 SV=1	MOUSE	18
284	18.61	18.61	55.04	45.68	43.17	tr|Q544Q7|Q544Q7_MOUSE	Sodium/potassium-transporting ATPase subunit beta OS=Mus musculus OX=10090 GN=Atp1b3 PE=1 SV=1	MOUSE	12
285	18.5	18.5	78.65	66.15	64.58	tr|Q5EBQ6|Q5EBQ6_MOUSE	MCG10266, isoform CRA_a OS=Mus musculus OX=10090 GN=Rpl9 PE=1 SV=1	MOUSE	15
286	18.42	18.42	57.71	42.57	40.86	tr|B2RUC7|B2RUC7_MOUSE	Serine/threonine kinase receptor associated protein OS=Mus musculus OX=10090 GN=Strap PE=1 SV=1	MOUSE	10
287	18.31	18.31	49.82	35.77	29.01	sp|O70194|EIF3D_MOUSE	Eukaryotic translation initiation factor 3 subunit D OS=Mus musculus OX=10090 GN=Eif3d PE=1 SV=2	MOUSE	12
288	18.27	18.27	44.37	31.85	31.63	tr|Q80XR5|Q80XR5_MOUSE	U2 snRNP auxiliary factor large subunit OS=Mus musculus OX=10090 GN=U2af2 PE=1 SV=1	MOUSE	9
289	18.26	18.26	69.59	56.19	46.91	tr|Q4FZE6|Q4FZE6_MOUSE	40S ribosomal protein S7 OS=Mus musculus OX=10090 GN=Rps7 PE=2 SV=1	MOUSE	12
290	18.23	18.23	57.78	39.05	35.24	sp|Q6ZWX6|IF2A_MOUSE	Eukaryotic translation initiation factor 2 subunit 1 OS=Mus musculus OX=10090 GN=Eif2s1 PE=1 SV=3	MOUSE	9
291	18.22	18.22	52.31	48	40.62	tr|Q540D7|Q540D7_MOUSE	Aldehyde reductase OS=Mus musculus OX=10090 GN=Akr1a1 PE=1 SV=1	MOUSE	10
292	18.19	18.19	54.71	33.25	29.32	tr|Q3TG21|Q3TG21_MOUSE	V-type proton ATPase subunit C OS=Mus musculus OX=10090 GN=Atp6v1c1 PE=2 SV=1	MOUSE	9
293	18.17	18.17	62.69	51.81	51.81	tr|Q4VAE6|Q4VAE6_MOUSE	Ras family member A OS=Mus musculus OX=10090 GN=Rhoa PE=1 SV=1	MOUSE	11
294	18.15	18.15	41.99	26.14	24.96	tr|Q99J48|Q99J48_MOUSE	Stxbp2 protein (Fragment) OS=Mus musculus OX=10090 GN=Stxbp2 PE=2 SV=1	MOUSE	10
295	18.14	18.14	53.77	39.75	35.98	tr|Q9CWR5|Q9CWR5_MOUSE	Serine hydroxymethyltransferase OS=Mus musculus OX=10090 GN=Shmt1 PE=2 SV=1	MOUSE	10
296	18.12	18.12	55.87	47.69	46.26	tr|Q80T06|Q80T06_MOUSE	Elongation factor 1-delta OS=Mus musculus OX=10090 GN=Eef1d PE=1 SV=1	MOUSE	15
297	18.09	18.09	39.03	21.3	15.63	sp|Q9JIF7|COPB_MOUSE	Coatomer subunit beta OS=Mus musculus OX=10090 GN=Copb1 PE=1 SV=1	MOUSE	10
298	18.05	18.05	56.29	44.37	44.37	tr|Q5BLJ7|Q5BLJ7_MOUSE	MCG10205 OS=Mus musculus OX=10090 GN=Rps13 PE=1 SV=1	MOUSE	10
299	17.89	17.89	31.92	22.75	20.88	tr|Q8C2E3|Q8C2E3_MOUSE	Uncharacterized protein OS=Mus musculus OX=10090 GN=Rangap1 PE=2 SV=1	MOUSE	9
300	17.87	17.87	46.55	39.66	30.54	tr|Q14AI7|Q14AI7_MOUSE	COP9 (Constitutive photomorphogenic) homolog, subunit 4 (Arabidopsis thaliana) OS=Mus musculus OX=10090 GN=Cops4 PE=1 SV=1	MOUSE	9
301	17.78	17.78	28.24	27.1	22.33	sp|Q8CIN4|PAK2_MOUSE	Serine/threonine-protein kinase PAK 2 OS=Mus musculus OX=10090 GN=Pak2 PE=1 SV=1	MOUSE	11
302	17.75	17.77	51.28	30.45	23.18	tr|Q8C2D1|Q8C2D1_MOUSE	Uncharacterized protein OS=Mus musculus OX=10090 GN=Hars PE=2 SV=1	MOUSE	9
303	17.69	17.71	54.7	33.42	33.42	tr|Q3TJN6|Q3TJN6_MOUSE	Sorting nexin OS=Mus musculus OX=10090 GN=Snx5 PE=2 SV=1	MOUSE	12
304	17.68	17.68	57.99	51.48	36.98	sp|P08249|MDHM_MOUSE	Malate dehydrogenase, mitochondrial OS=Mus musculus OX=10090 GN=Mdh2 PE=1 SV=3	MOUSE	9
305	17.64	17.64	77.27	52.53	52.53	sp|Q61171|PRDX2_MOUSE	Peroxiredoxin-2 OS=Mus musculus OX=10090 GN=Prdx2 PE=1 SV=3	MOUSE	10
306	17.63	17.63	73	62	52.5	sp|Q61599|GDIR2_MOUSE	Rho GDP-dissociation inhibitor 2 OS=Mus musculus OX=10090 GN=Arhgdib PE=1 SV=3	MOUSE	11
307	17.62	17.63	43.05	43.05	43.05	tr|O70569|O70569_MOUSE	Ribosomal protein S14 OS=Mus musculus OX=10090 GN=rps14 PE=3 SV=1	MOUSE	11
308	17.59	17.59	44.52	42.12	37.33	tr|Q5U438|Q5U438_MOUSE	Nucleophosmin 1 OS=Mus musculus OX=10090 GN=Npm1 PE=2 SV=1	MOUSE	12
309	17.53	17.53	61.09	58.75	51.36	tr|Q3UJS0|Q3UJS0_MOUSE	Uncharacterized protein OS=Mus musculus OX=10090 GN=Rpl8 PE=2 SV=1	MOUSE	10
310	17.51	17.51	24.73	18.74	14.81	tr|Q80UE5|Q80UE5_MOUSE	Band 4.1-like protein 2 OS=Mus musculus OX=10090 GN=Epb41l2 PE=1 SV=1	MOUSE	11
311	17.51	17.51	48.94	44.15	44.15	sp|P61164|ACTZ_MOUSE	Alpha-centractin OS=Mus musculus OX=10090 GN=Actr1a PE=1 SV=1	MOUSE	11
312	17.5	17.5	21.22	14.31	12.93	sp|Q3UPL0|SC31A_MOUSE	Protein transport protein Sec31A OS=Mus musculus OX=10090 GN=Sec31a PE=1 SV=2	MOUSE	10
313	17.32	17.32	20.04	11.22	11.22	sp|Q5SUR0|PUR4_MOUSE	Phosphoribosylformylglycinamidine synthase OS=Mus musculus OX=10090 GN=Pfas PE=1 SV=1	MOUSE	9
314	17.31	17.31	24.23	14.42	11.04	tr|G5E866|G5E866_MOUSE	Splicing factor 3B subunit 1 OS=Mus musculus OX=10090 GN=Sf3b1 PE=1 SV=1	MOUSE	9
315	17.21	17.21	16.9	9.646	9.027	tr|S4R1M0|S4R1M0_MOUSE	Receptor-type tyrosine-protein phosphatase C OS=Mus musculus OX=10090 GN=Ptprc PE=1 SV=1	MOUSE	12
316	17.18	17.18	48.8	41.02	41.02	sp|P14152|MDHC_MOUSE	Malate dehydrogenase, cytoplasmic OS=Mus musculus OX=10090 GN=Mdh1 PE=1 SV=3	MOUSE	9
317	17.13	17.13	25.81	15.11	15.11	sp|Q6A0A9|F120A_MOUSE	Constitutive coactivator of PPAR-gamma-like protein 1 OS=Mus musculus OX=10090 GN=FAM120A PE=1 SV=2	MOUSE	12
318	17.09	17.09	59.56	52.94	49.26	tr|Q5BLJ9|Q5BLJ9_MOUSE	60S ribosomal protein L27 OS=Mus musculus OX=10090 GN=Rpl27 PE=1 SV=1	MOUSE	10
319	17.04	17.04	14.56	5.504	4.306	tr|Q3UHQ5|Q3UHQ5_MOUSE	Uncharacterized protein OS=Mus musculus OX=10090 GN=Gcn1l1 PE=2 SV=1	MOUSE	9
320	16.97	16.97	46.99	34.51	27.03	tr|Q4FJZ4|Q4FJZ4_MOUSE	Wars protein OS=Mus musculus OX=10090 GN=Wars PE=2 SV=1	MOUSE	9
321	16.96	16.96	84.47	57.28	56.31	tr|B2RTM0|B2RTM0_MOUSE	Histone H4 OS=Mus musculus OX=10090 GN=Hist2h4 PE=1 SV=1	MOUSE	12
322	16.92	16.92	59.6	39.65	37.63	tr|Q3TJF2|Q3TJF2_MOUSE	Obg-like ATPase 1 OS=Mus musculus OX=10090 GN=Ola1 PE=2 SV=1	MOUSE	11
323	16.85	16.85	52.73	36.88	33.25	tr|B1AT82|B1AT82_MOUSE	MCG6846, isoform CRA_c OS=Mus musculus OX=10090 GN=Prpsap1 PE=1 SV=1	MOUSE	8
324	16.84	18.92	43.97	34.32	34.32	tr|Q5EBP8|Q5EBP8_MOUSE	Heterogeneous nuclear ribonucleoprotein A1 OS=Mus musculus OX=10090 GN=Hnrnpa1 PE=1 SV=1	MOUSE	12
325	16.79	16.79	73.6	68.54	57.3	sp|Q9JM76|ARPC3_MOUSE	Actin-related protein 2/3 complex subunit 3 OS=Mus musculus OX=10090 GN=Arpc3 PE=1 SV=3	MOUSE	10
326	16.73	16.73	61.83	55.6	45.64	tr|Q542F1|Q542F1_MOUSE	Chloride intracellular channel protein OS=Mus musculus OX=10090 GN=Clic1 PE=1 SV=1	MOUSE	12
327	16.63	16.68	47.29	43.02	38.46	tr|B2RXM2|B2RXM2_MOUSE	EG627828 protein OS=Mus musculus OX=10090 GN=Gm6793 PE=1 SV=1	MOUSE	12
328	16.57	16.57	40.52	36.53	33.02	tr|Q684Q6|Q684Q6_MOUSE	Membrane protein, palmitoylated (Fragment) OS=Mus musculus OX=10090 GN=Mpp1 PE=2 SV=1	MOUSE	8
329	16.55	16.55	55.96	40.79	40.79	tr|B2RXY7|B2RXY7_MOUSE	Carbonyl reductase 1 OS=Mus musculus OX=10090 GN=Cbr1 PE=1 SV=1	MOUSE	10
330	16.53	16.53	51.84	39.13	37.12	tr|Q3V235|Q3V235_MOUSE	Prohibitin 2 OS=Mus musculus OX=10090 GN=Phb2 PE=1 SV=1	MOUSE	8
331	16.53	16.53	43.09	35.64	31.91	tr|Q642K1|Q642K1_MOUSE	Ribosomal protein L18 OS=Mus musculus OX=10090 GN=Rpl18 PE=2 SV=1	MOUSE	11
332	16.49	16.49	31.18	26.02	24.3	tr|Q3UL54|Q3UL54_MOUSE	Uncharacterized protein OS=Mus musculus OX=10090 GN=Rsl1d1 PE=2 SV=1	MOUSE	10
333	16.46	16.46	26.22	16.01	15.07	tr|Q3V3U0|Q3V3U0_MOUSE	Alpha-1,4 glucan phosphorylase OS=Mus musculus OX=10090 GN=Pygb PE=2 SV=1	MOUSE	9
334	16.43	18.64	64.92	64.92	44.5	sp|P60766|CDC42_MOUSE	Cell division control protein 42 homolog OS=Mus musculus OX=10090 GN=Cdc42 PE=1 SV=2	MOUSE	12
335	16.32	16.32	16.2	11.79	10.3	tr|A2RRJ4|A2RRJ4_MOUSE	Exportin 5 OS=Mus musculus OX=10090 GN=Xpo5 PE=2 SV=1	MOUSE	9
336	16.24	16.24	48.53	40.69	37.25	tr|Q5M8Q0|Q5M8Q0_MOUSE	Ribosomal protein L15 OS=Mus musculus OX=10090 GN=Rpl15 PE=2 SV=1	MOUSE	9
337	16.21	16.21	50.52	38.41	38.41	tr|Q543K9|Q543K9_MOUSE	Purine nucleoside phosphorylase OS=Mus musculus OX=10090 GN=Pnp PE=1 SV=1	MOUSE	11
338	16.19	20.47	47.25	40.47	30.72	tr|Q8C2Q7|Q8C2Q7_MOUSE	Heterogeneous nuclear ribonucleoprotein H OS=Mus musculus OX=10090 GN=Hnrnph1 PE=1 SV=1	MOUSE	12
339	16.19	16.19	36.72	20.14	16.76	tr|Q3TV20|Q3TV20_MOUSE	Uncharacterized protein OS=Mus musculus OX=10090 GN=Asns PE=2 SV=1	MOUSE	9
340	16.04	16.04	34.34	24.96	20.78	tr|B2RRH9|B2RRH9_MOUSE	Guanine monphosphate synthetase OS=Mus musculus OX=10090 GN=Gmps PE=1 SV=1	MOUSE	8
341	16	20.65	51.07	37.23	31.74	sp|Q91VK1|BZW2_MOUSE	Basic leucine zipper and W2 domain-containing protein 2 OS=Mus musculus OX=10090 GN=Bzw2 PE=1 SV=1	MOUSE	12
342	15.91	16.17	31.81	20.47	19.44	sp|P38647|GRP75_MOUSE	Stress-70 protein, mitochondrial OS=Mus musculus OX=10090 GN=Hspa9 PE=1 SV=3	MOUSE	9
343	15.88	15.88	46.49	42.11	42.11	tr|Q545E6|Q545E6_MOUSE	RNA-binding protein OS=Mus musculus OX=10090 GN=Tsn PE=1 SV=1	MOUSE	10
344	15.84	15.84	40.59	28.51	25.15	tr|Q571F9|Q571F9_MOUSE	MKIAA4115 protein (Fragment) OS=Mus musculus OX=10090 GN=G3bp1 PE=2 SV=1	MOUSE	9
345	15.81	15.81	34.35	20.07	16.5	sp|P14733|LMNB1_MOUSE	Lamin-B1 OS=Mus musculus OX=10090 GN=Lmnb1 PE=1 SV=3	MOUSE	9
346	15.81	15.81	54.13	43.12	38.99	tr|Q78ZJ8|Q78ZJ8_MOUSE	MCG22989, isoform CRA_b OS=Mus musculus OX=10090 GN=Rab11b PE=1 SV=1	MOUSE	8
347	15.76	15.76	26.97	14.01	12.52	tr|Q4TVN0|Q4TVN0_MOUSE	TBC1 domain family member 15 OS=Mus musculus OX=10090 GN=Tbc1d15 PE=2 SV=1	MOUSE	8
348	15.75	15.75	65.38	63.85	48.46	tr|Q5M9M4|Q5M9M4_MOUSE	Ribosomal protein S15A OS=Mus musculus OX=10090 GN=Rps15a PE=1 SV=1	MOUSE	8
349	15.64	15.64	33.51	24.73	17.03	sp|Q91VR5|DDX1_MOUSE	ATP-dependent RNA helicase DDX1 OS=Mus musculus OX=10090 GN=Ddx1 PE=1 SV=1	MOUSE	9
350	15.6	15.6	55.62	27.22	27.22	tr|Q3TL79|Q3TL79_MOUSE	Uncharacterized protein OS=Mus musculus OX=10090 GN=Ahsa1 PE=2 SV=1	MOUSE	8
351	15.55	15.55	46.27	37.25	37.25	tr|Q9DCD8|Q9DCD8_MOUSE	Proteasome subunit alpha type OS=Mus musculus OX=10090 GN=Psma3 PE=2 SV=1	MOUSE	10
352	15.49	15.49	22.94	12.06	12.06	tr|Q542D9|Q542D9_MOUSE	Transferrin receptor, isoform CRA_a OS=Mus musculus OX=10090 GN=Tfrc PE=1 SV=1	MOUSE	8
353	15.48	15.48	59.39	52.87	51.72	sp|Q9R1P0|PSA4_MOUSE	Proteasome subunit alpha type-4 OS=Mus musculus OX=10090 GN=Psma4 PE=1 SV=1	MOUSE	10
354	15.47	15.47	34.62	26.73	24.81	sp|Q8BK67|RCC2_MOUSE	Protein RCC2 OS=Mus musculus OX=10090 GN=Rcc2 PE=1 SV=1	MOUSE	9
355	15.44	15.44	15.1	9.032	7.948	tr|E9QNN1|E9QNN1_MOUSE	ATP-dependent RNA helicase A OS=Mus musculus OX=10090 GN=Dhx9 PE=1 SV=1	MOUSE	8
356	15.37	15.93	64.02	54.81	47.28	tr|Q5SVP3|Q5SVP3_MOUSE	MCG22048, isoform CRA_c OS=Mus musculus OX=10090 GN=PSME2b PE=1 SV=1	MOUSE	8
357	15.36	15.36	35.36	28.83	24.32	tr|Q3TN07|Q3TN07_MOUSE	Vacuolar protein sorting 4b (Yeast) OS=Mus musculus OX=10090 GN=Vps4b PE=1 SV=1	MOUSE	8
358	15.26	15.26	24.25	12.77	11.73	sp|Q8C2E7|WASC5_MOUSE	WASH complex subunit 5 OS=Mus musculus OX=10090 GN=Washc5 PE=1 SV=2	MOUSE	8
359	15.2	15.2	52.02	45.56	45.56	tr|Q542H2|Q542H2_MOUSE	Proteasome subunit alpha type OS=Mus musculus OX=10090 GN=Psma7 PE=1 SV=1	MOUSE	8
360	15.19	15.19	38.1	29.56	22.62	sp|Q8BJY1|PSMD5_MOUSE	26S proteasome non-ATPase regulatory subunit 5 OS=Mus musculus OX=10090 GN=Psmd5 PE=1 SV=4	MOUSE	7
361	15.16	15.16	56.75	44.48	44.48	tr|Q8BW03|Q8BW03_MOUSE	ELAV-like protein OS=Mus musculus OX=10090 GN=Elavl1 PE=2 SV=1	MOUSE	10
362	15.09	15.09	52.99	24.86	19.08	sp|Q9CPY7|AMPL_MOUSE	Cytosol aminopeptidase OS=Mus musculus OX=10090 GN=Lap3 PE=1 SV=3	MOUSE	8
363	15.05	15.05	53.1	44.14	44.14	tr|Q4FZH2|Q4FZH2_MOUSE	MCG50660, isoform CRA_a OS=Mus musculus OX=10090 GN=Rpl26 PE=1 SV=1	MOUSE	10
364	15.01	15.01	62.3	35.66	35.66	tr|A2AE89|A2AE89_MOUSE	Glutathione S-transferase Mu 1 OS=Mus musculus OX=10090 GN=Gstm1 PE=1 SV=2	MOUSE	9
365	14.97	14.97	41.99	40.42	40.42	sp|Q04447|KCRB_MOUSE	Creatine kinase B-type OS=Mus musculus OX=10090 GN=Ckb PE=1 SV=1	MOUSE	8
366	14.96	14.96	30.23	22.3	16.42	tr|Q6PAC1|Q6PAC1_MOUSE	Gelsolin, isoform CRA_c OS=Mus musculus OX=10090 GN=Gsn PE=2 SV=1	MOUSE	9
367	14.92	14.92	50.55	28.79	28.79	sp|Q8R016|BLMH_MOUSE	Bleomycin hydrolase OS=Mus musculus OX=10090 GN=Blmh PE=1 SV=1	MOUSE	9
368	14.89	14.89	24.32	20.36	20.36	tr|Q9ESU7|Q9ESU7_MOUSE	Amino acid transporter OS=Mus musculus OX=10090 GN=Slc1a5 PE=1 SV=1	MOUSE	9
369	14.87	14.87	49.19	37.54	37.22	sp|P63330|PP2AA_MOUSE	Serine/threonine-protein phosphatase 2A catalytic subunit alpha isoform OS=Mus musculus OX=10090 GN=Ppp2ca PE=1 SV=1	MOUSE	10
370	14.76	14.76	25.79	15.72	12.08	tr|Q3UKJ6|Q3UKJ6_MOUSE	DEAH (Asp-Glu-Ala-His) box polypeptide 15, isoform CRA_a OS=Mus musculus OX=10090 GN=Dhx15 PE=1 SV=1	MOUSE	7
371	14.75	14.75	35.73	28.99	28.09	tr|Q3TML0|Q3TML0_MOUSE	Protein disulfide-isomerase A6 OS=Mus musculus OX=10090 GN=Pdia6 PE=1 SV=1	MOUSE	9
372	14.71	16.82	49.4	31.75	27.38	sp|Q9CZN7|GLYM_MOUSE	Serine hydroxymethyltransferase, mitochondrial OS=Mus musculus OX=10090 GN=Shmt2 PE=1 SV=1	MOUSE	9
373	14.66	14.66	72.82	54.36	54.36	tr|Q3TXV4|Q3TXV4_MOUSE	Rab22B OS=Mus musculus OX=10090 GN=Rab31 PE=1 SV=1	MOUSE	9
374	14.63	14.63	43.94	37.76	32.27	tr|Q3TF02|Q3TF02_MOUSE	Uncharacterized protein OS=Mus musculus OX=10090 GN=Etf1 PE=2 SV=1	MOUSE	12
375	14.6	16.8	55.45	42.05	32.73	tr|Q542I9|Q542I9_MOUSE	MCG122657 OS=Mus musculus OX=10090 GN=Psmc1 PE=1 SV=1	MOUSE	10
376	14.58	14.6	59.64	59.04	46.99	tr|Q9DB79|Q9DB79_MOUSE	Uncharacterized protein OS=Mus musculus OX=10090 GN=Rps11 PE=2 SV=1	MOUSE	9
377	14.55	14.55	42.71	26.55	17.56	tr|Q3TMC5|Q3TMC5_MOUSE	Uncharacterized protein OS=Mus musculus OX=10090 GN=Dars PE=2 SV=1	MOUSE	7
378	14.54	18.71	73.78	56.64	47.55	tr|Q5DQJ3|Q5DQJ3_MOUSE	F-actin-capping protein subunit alpha OS=Mus musculus OX=10090 GN=Capza2 PE=1 SV=1	MOUSE	9
379	14.54	14.55	45.67	28.34	20.61	tr|Q3U837|Q3U837_MOUSE	Uncharacterized protein OS=Mus musculus OX=10090 GN=Ddx39 PE=2 SV=1	MOUSE	9
380	14.45	14.45	43.61	43.61	41.43	tr|A1L3B8|A1L3B8_MOUSE	Proteasome (Prosome, macropain) 26S subunit, non-ATPase, 7 OS=Mus musculus OX=10090 GN=Psmd7 PE=1 SV=1	MOUSE	8
381	14.32	14.32	56.87	53.05	34.73	tr|Q91XH5|Q91XH5_MOUSE	Sepiapterin reductase OS=Mus musculus OX=10090 GN=Spr PE=1 SV=1	MOUSE	6
382	14.18	14.18	37.72	28.09	19.65	tr|Q571J7|Q571J7_MOUSE	Serine/threonine-protein phosphatase 2A 55 kDa regulatory subunit B (Fragment) OS=Mus musculus OX=10090 GN=Ppp2r2a PE=2 SV=1	MOUSE	7
383	14.14	14.14	28.28	23.91	23.91	sp|P18572|BASI_MOUSE	Basigin OS=Mus musculus OX=10090 GN=Bsg PE=1 SV=2	MOUSE	8
384	14.02	14.02	42.94	26.08	20.78	tr|Q3TYK4|Q3TYK4_MOUSE	Uncharacterized protein OS=Mus musculus OX=10090 GN=Prkar1a PE=2 SV=1	MOUSE	9
385	14.02	14.02	45.69	29.44	29.44	tr|Q545R3|Q545R3_MOUSE	N-myc downstream regulated gene 1 OS=Mus musculus OX=10090 GN=Ndrg1 PE=1 SV=1	MOUSE	9
386	14.01	14.01	30.23	24.31	21.78	tr|Q4FK11|Q4FK11_MOUSE	Nono protein OS=Mus musculus OX=10090 GN=Nono PE=2 SV=1	MOUSE	8
387	14	14	75.15	47.88	47.88	tr|Q5M9K7|Q5M9K7_MOUSE	MCG21688 OS=Mus musculus OX=10090 GN=Rps10 PE=1 SV=1	MOUSE	8
388	13.98	26.3	58.76	51.98	45.76	tr|Q3TJH1|Q3TJH1_MOUSE	Uncharacterized protein OS=Mus musculus OX=10090 GN=Gnai3 PE=2 SV=1	MOUSE	13
389	13.83	13.83	31.22	24.59	22.65	tr|F8WJK8|F8WJK8_MOUSE	Hsc70-interacting protein OS=Mus musculus OX=10090 GN=St13 PE=1 SV=1	MOUSE	7
390	13.79	13.79	64.71	61.27	54.9	tr|Q91V55|Q91V55_MOUSE	40S ribosomal protein S5 OS=Mus musculus OX=10090 GN=Rps5 PE=1 SV=1	MOUSE	13
391	13.77	13.77	38.77	32.6	29.96	tr|Q9CWK0|Q9CWK0_MOUSE	Uncharacterized protein OS=Mus musculus OX=10090 GN=Rpl14 PE=2 SV=1	MOUSE	11
392	13.75	13.75	41.14	37.06	32.7	tr|Q8BNS0|Q8BNS0_MOUSE	Uncharacterized protein OS=Mus musculus OX=10090 GN=Drg1 PE=2 SV=1	MOUSE	9
393	13.74	13.74	33.17	26.63	23.73	sp|P05201|AATC_MOUSE	Aspartate aminotransferase, cytoplasmic OS=Mus musculus OX=10090 GN=Got1 PE=1 SV=3	MOUSE	7
394	13.72	13.72	27.58	19.73	12.5	tr|Q6XMP4|Q6XMP4_MOUSE	Alanyl-tRNA synthase OS=Mus musculus OX=10090 GN=Aars PE=2 SV=1	MOUSE	10
395	13.72	13.72	42.05	38.26	38.26	sp|P99026|PSB4_MOUSE	Proteasome subunit beta type-4 OS=Mus musculus OX=10090 GN=Psmb4 PE=1 SV=1	MOUSE	7
396	13.62	13.62	21.15	12.12	12.12	tr|E9QKZ2|E9QKZ2_MOUSE	Importin-9 OS=Mus musculus OX=10090 GN=Ipo9 PE=1 SV=1	MOUSE	8
397	13.6	13.6	60.11	50.56	48.88	sp|Q9CXW4|RL11_MOUSE	60S ribosomal protein L11 OS=Mus musculus OX=10090 GN=Rpl11 PE=1 SV=4	MOUSE	7
398	13.53	13.53	20.65	13.46	9.745	tr|Q921D5|Q921D5_MOUSE	DNA helicase OS=Mus musculus OX=10090 GN=Mcm4 PE=2 SV=1	MOUSE	7
399	13.48	13.48	78.79	74.24	74.24	tr|Q6ZWZ6|Q6ZWZ6_MOUSE	40S ribosomal protein S12 OS=Mus musculus OX=10090 GN=Rps12-ps3 PE=1 SV=1	MOUSE	11
400	13.39	13.39	50.79	42.63	34.74	sp|Q63844|MK03_MOUSE	Mitogen-activated protein kinase 3 OS=Mus musculus OX=10090 GN=Mapk3 PE=1 SV=5	MOUSE	8
401	13.31	13.31	18.23	8.642	8.642	tr|Q80YP5|Q80YP5_MOUSE	Integrin alpha 5 (Fibronectin receptor alpha) OS=Mus musculus OX=10090 GN=Itga5 PE=2 SV=1	MOUSE	7
402	13.3	13.3	43.5	29.31	29.31	tr|Q3ULL5|Q3ULL5_MOUSE	Eif2s2 protein OS=Mus musculus OX=10090 GN=Eif2s2 PE=1 SV=1	MOUSE	9
403	13.3	13.3	36.83	29.84	25	sp|Q9QZQ8|H2AY_MOUSE	Core histone macro-H2A.1 OS=Mus musculus OX=10090 GN=H2afy PE=1 SV=3	MOUSE	6
404	13.23	13.23	44.95	29.7	22.18	tr|Q3UDR2|Q3UDR2_MOUSE	Protein disulfide-isomerase (Fragment) OS=Mus musculus OX=10090 GN=P4hb PE=2 SV=1	MOUSE	8
405	13.21	13.21	57.92	49.58	47.08	tr|Q6RI64|Q6RI64_MOUSE	Proteasome subunit beta OS=Mus musculus OX=10090 GN=Psmb1 PE=1 SV=1	MOUSE	9
406	13.18	70.45	85.36	83.11	83.11	sp|P99024|TBB5_MOUSE	Tubulin beta-5 chain OS=Mus musculus OX=10090 GN=Tubb5 PE=1 SV=1	MOUSE	83
407	13.17	13.18	53.85	49.15	38.46	sp|P49722|PSA2_MOUSE	Proteasome subunit alpha type-2 OS=Mus musculus OX=10090 GN=Psma2 PE=1 SV=3	MOUSE	8
408	13.03	13.03	26.11	20.05	20.05	tr|Q3TQR3|Q3TQR3_MOUSE	MCG118037 OS=Mus musculus OX=10090 GN=Eif5 PE=1 SV=1	MOUSE	7
409	13.02	13.02	56.16	43.35	32.02	sp|P34022|RANG_MOUSE	Ran-specific GTPase-activating protein OS=Mus musculus OX=10090 GN=Ranbp1 PE=1 SV=2	MOUSE	7
410	12.95	15.08	26.17	20.15	17.59	sp|P48678|LMNA_MOUSE	Prelamin-A/C OS=Mus musculus OX=10090 GN=Lmna PE=1 SV=2	MOUSE	9
411	12.94	12.94	55.12	29.64	23.82	sp|Q3UM45|PP1R7_MOUSE	Protein phosphatase 1 regulatory subunit 7 OS=Mus musculus OX=10090 GN=Ppp1r7 PE=1 SV=2	MOUSE	7
412	12.93	12.93	35.58	26.74	23.16	tr|Q3TKP3|Q3TKP3_MOUSE	Uncharacterized protein OS=Mus musculus OX=10090 GN=Atxn10 PE=2 SV=1	MOUSE	8
413	12.9	12.9	14.84	7.703	6.277	tr|B7ZNY4|B7ZNY4_MOUSE	Erbb2 interacting protein OS=Mus musculus OX=10090 GN=Erbin PE=2 SV=1	MOUSE	8
414	12.9	12.9	29.3	15.74	13.99	sp|P21981|TGM2_MOUSE	Protein-glutamine gamma-glutamyltransferase 2 OS=Mus musculus OX=10090 GN=Tgm2 PE=1 SV=4	MOUSE	7
415	12.9	12.9	36.41	31.07	26.7	tr|Q8CCG5|Q8CCG5_MOUSE	Uncharacterized protein OS=Mus musculus OX=10090 GN=Ralb PE=2 SV=1	MOUSE	8
416	12.82	12.82	30.35	18.29	15.31	tr|Q3UDF3|Q3UDF3_MOUSE	Dipeptidyl peptidase 3 OS=Mus musculus OX=10090 GN=Dpp3 PE=2 SV=1	MOUSE	6
417	12.79	12.79	18.77	11.51	8.675	tr|Q3U4Z7|Q3U4Z7_MOUSE	High density lipoprotein (HDL) binding protein, isoform CRA_d OS=Mus musculus OX=10090 GN=Hdlbp PE=1 SV=1	MOUSE	7
418	12.78	12.78	39.39	26.89	24.62	tr|Q8C253|Q8C253_MOUSE	Galectin OS=Mus musculus OX=10090 GN=Lgals3 PE=1 SV=1	MOUSE	11
419	12.71	12.71	44.95	36.7	36.7	tr|Q99KF5|Q99KF5_MOUSE	Hypoxanthine phosphoribosyltransferase OS=Mus musculus OX=10090 GN=Hprt PE=2 SV=1	MOUSE	7
420	12.65	12.65	66.89	58.28	52.98	tr|Q642K0|Q642K0_MOUSE	MCG140959, isoform CRA_a OS=Mus musculus OX=10090 GN=Myl6 PE=2 SV=1	MOUSE	8
421	12.64	12.64	30.34	18.23	18.23	tr|Q5EBP9|Q5EBP9_MOUSE	Tripartite motif-containing 28 OS=Mus musculus OX=10090 GN=Trim28 PE=2 SV=1	MOUSE	9
422	12.61	12.61	74.29	47.14	47.14	sp|P62830|RL23_MOUSE	60S ribosomal protein L23 OS=Mus musculus OX=10090 GN=Rpl23 PE=1 SV=1	MOUSE	8
423	12.6	12.6	28.08	19.8	17.78	tr|Q8R0M2|Q8R0M2_MOUSE	Ugp2 protein (Fragment) OS=Mus musculus OX=10090 GN=Ugp2 PE=2 SV=1	MOUSE	6
424	12.6	12.6	45.53	39.84	35.77	sp|Q9QUM9|PSA6_MOUSE	Proteasome subunit alpha type-6 OS=Mus musculus OX=10090 GN=Psma6 PE=1 SV=1	MOUSE	7
425	12.56	12.56	28.33	16.63	14.29	tr|Q3UZH2|Q3UZH2_MOUSE	DNA helicase OS=Mus musculus OX=10090 GN=Mcm3 PE=2 SV=1	MOUSE	9
426	12.55	12.55	50.57	34	30	tr|Q8C6F4|Q8C6F4_MOUSE	Uncharacterized protein OS=Mus musculus OX=10090 GN=Plek PE=2 SV=1	MOUSE	7
427	12.52	14.31	57.41	53.7	42.59	tr|Q3TJ39|Q3TJ39_MOUSE	RAB5C, member RAS oncogene family, isoform CRA_a OS=Mus musculus OX=10090 GN=Rab5c PE=1 SV=1	MOUSE	8
428	12.48	12.48	44.78	32.66	25.59	sp|Q91VH6|MEMO1_MOUSE	Protein MEMO1 OS=Mus musculus OX=10090 GN=Memo1 PE=1 SV=1	MOUSE	6
429	12.42	12.42	62.6	32.44	23.28	tr|Q8BTU5|Q8BTU5_MOUSE	Proteasome subunit alpha type OS=Mus musculus OX=10090 GN=Psma1 PE=2 SV=1	MOUSE	7
430	12.4	12.4	27.68	10.11	10.11	sp|Q9ER72|SYCC_MOUSE	Cysteine--tRNA ligase, cytoplasmic OS=Mus musculus OX=10090 GN=Cars PE=1 SV=2	MOUSE	8
431	12.35	12.35	28.34	19.11	11.62	tr|Q3UVI9|Q3UVI9_MOUSE	Uncharacterized protein OS=Mus musculus OX=10090 GN=Abcf2 PE=2 SV=1	MOUSE	6
432	12.34	21.47	64.23	60.57	48.78	tr|A2A5N2|A2A5N2_MOUSE	Tyrosine 3-monooxygenase/tryptophan 5-monooxygenase activation protein, beta polypeptide OS=Mus musculus OX=10090 GN=Ywhab PE=2 SV=1	MOUSE	13
433	12.34	12.35	26.36	23.03	19.7	tr|Q3UFK0|Q3UFK0_MOUSE	Uncharacterized protein OS=Mus musculus OX=10090 GN=Emb PE=2 SV=1	MOUSE	9
434	12.25	12.25	34.38	34.38	29.37	tr|Q3UW40|Q3UW40_MOUSE	Uncharacterized protein OS=Mus musculus OX=10090 GN=Rpl24 PE=2 SV=1	MOUSE	11
435	12.23	12.23	31.64	21.24	17.26	sp|O55222|ILK_MOUSE	Integrin-linked protein kinase OS=Mus musculus OX=10090 GN=Ilk PE=1 SV=2	MOUSE	8
436	12.23	12.23	43.71	40.4	33.11	tr|Q5M9P3|Q5M9P3_MOUSE	Rps19 protein (Fragment) OS=Mus musculus OX=10090 GN=Rps19 PE=2 SV=1	MOUSE	6
437	12.21	12.21	40.31	21.5	20.35	tr|Q3UXT6|Q3UXT6_MOUSE	Uncharacterized protein (Fragment) OS=Mus musculus OX=10090 GN=Rbm39 PE=2 SV=1	MOUSE	7
438	12.19	12.19	25.67	10.68	9.792	tr|Q53YN4|Q53YN4_MOUSE	Protein kinase C delta type OS=Mus musculus OX=10090 GN=Prkcd PE=2 SV=1	MOUSE	6
439	12.18	12.18	30.16	18.85	17.41	sp|Q9JHU9|INO1_MOUSE	Inositol-3-phosphate synthase 1 OS=Mus musculus OX=10090 GN=Isyna1 PE=1 SV=1	MOUSE	8
440	12.17	14.33	14.04	6.904	5.754	tr|Q8UN00|Q8UN00_MLVMO	Pr180 Gag-Pro-Pol polyprotein OS=Moloney murine leukemia virus OX=11801 GN=gag-pro-pol PE=1 SV=1	MLVMO	7
441	12.14	14.16	48.81	25.73	25.73	tr|Q3UE40|Q3UE40_MOUSE	Uncharacterized protein OS=Mus musculus OX=10090 GN=Gna13 PE=2 SV=1	MOUSE	7
442	12.11	12.11	54.43	32.72	32.72	sp|P35550|FBRL_MOUSE	rRNA 2'-O-methyltransferase fibrillarin OS=Mus musculus OX=10090 GN=Fbl PE=1 SV=2	MOUSE	7
443	12.1	12.1	38.89	20.51	18.16	tr|Q3TX25|Q3TX25_MOUSE	Aldehyde dehydrogenase OS=Mus musculus OX=10090 GN=Aldh3b1 PE=1 SV=1	MOUSE	7
444	12.1	12.1	22.84	10.09	9.153	tr|B7ZP20|B7ZP20_MOUSE	Ankyrin repeat and FYVE domain containing 1 OS=Mus musculus OX=10090 GN=Ankfy1 PE=2 SV=1	MOUSE	6
445	12.03	12.03	57.69	57.69	57.69	tr|B2RVF0|B2RVF0_MOUSE	Histone H2A OS=Mus musculus OX=10090 GN=Hist1h2ad PE=2 SV=1	MOUSE	7
446	12.02	12.02	43.01	31.25	31.25	sp|P67778|PHB_MOUSE	Prohibitin OS=Mus musculus OX=10090 GN=Phb PE=1 SV=1	MOUSE	6
447	12.02	12.02	30.25	30.25	30.25	sp|Q99P31|HPBP1_MOUSE	Hsp70-binding protein 1 OS=Mus musculus OX=10090 GN=Hspbp1 PE=1 SV=1	MOUSE	7
448	12	12	7.042	3.292	3.292	sp|P70670|NACAM_MOUSE	Nascent polypeptide-associated complex subunit alpha, muscle-specific form OS=Mus musculus OX=10090 GN=Naca PE=1 SV=2	MOUSE	8
449	12	12	51.88	40.31	40.31	sp|Q8R010|AIMP2_MOUSE	Aminoacyl tRNA synthase complex-interacting multifunctional protein 2 OS=Mus musculus OX=10090 GN=Aimp2 PE=1 SV=2	MOUSE	7
450	12	12	32.56	22.33	22.33	sp|P05202|AATM_MOUSE	Aspartate aminotransferase, mitochondrial OS=Mus musculus OX=10090 GN=Got2 PE=1 SV=1	MOUSE	6
451	11.98	11.98	36.66	14.63	13.43	sp|Q8BJW6|EIF2A_MOUSE	Eukaryotic translation initiation factor 2A OS=Mus musculus OX=10090 GN=Eif2a PE=1 SV=2	MOUSE	6
452	11.94	11.94	32.45	19.95	19.95	tr|B2MWM9|B2MWM9_MOUSE	Calreticulin OS=Mus musculus OX=10090 GN=Calr PE=1 SV=1	MOUSE	6
453	11.93	11.93	66.67	58.79	47.27	tr|Q5BLK0|Q5BLK0_MOUSE	MCG18564, isoform CRA_a OS=Mus musculus OX=10090 GN=Rpl12 PE=1 SV=1	MOUSE	9
454	11.88	11.88	49.38	30.86	27.47	sp|Q921M7|FA49B_MOUSE	Protein FAM49B OS=Mus musculus OX=10090 GN=Fam49b PE=1 SV=1	MOUSE	9
455	11.85	11.85	21.45	15.49	12.78	sp|Q6P2B1|TNPO3_MOUSE	Transportin-3 OS=Mus musculus OX=10090 GN=Tnpo3 PE=1 SV=1	MOUSE	8
456	11.83	12.19	33.71	22.86	21.14	tr|Q545V8|Q545V8_MOUSE	Uncharacterized protein OS=Mus musculus OX=10090 GN=Csnk2a2 PE=1 SV=1	MOUSE	7
457	11.82	11.82	54.07	41.48	34.81	sp|P62911|RL32_MOUSE	60S ribosomal protein L32 OS=Mus musculus OX=10090 GN=Rpl32 PE=1 SV=2	MOUSE	13
458	11.81	12.2	45.26	41.58	26.84	tr|Q91Z50|Q91Z50_MOUSE	Flap endonuclease 1 OS=Mus musculus OX=10090 GN=Fen1 PE=1 SV=1	MOUSE	7
459	11.79	13.68	29.61	18.31	14.31	sp|Q8VIJ6|SFPQ_MOUSE	Splicing factor, proline- and glutamine-rich OS=Mus musculus OX=10090 GN=Sfpq PE=1 SV=1	MOUSE	9
460	11.76	11.76	65.69	64.22	50	sp|Q99PT1|GDIR1_MOUSE	Rho GDP-dissociation inhibitor 1 OS=Mus musculus OX=10090 GN=Arhgdia PE=1 SV=3	MOUSE	8
461	11.72	11.72	20.57	9.992	7.641	sp|Q9ES52|SHIP1_MOUSE	Phosphatidylinositol 3,4,5-trisphosphate 5-phosphatase 1 OS=Mus musculus OX=10090 GN=Inpp5d PE=1 SV=2	MOUSE	8
462	11.71	11.71	68.25	55.56	51.85	sp|Q99LX0|PARK7_MOUSE	Protein/nucleic acid deglycase DJ-1 OS=Mus musculus OX=10090 GN=Park7 PE=1 SV=1	MOUSE	6
463	11.7	11.7	76.06	68.31	61.27	tr|Q544F6|Q544F6_MOUSE	Cotl1 protein OS=Mus musculus OX=10090 GN=Cotl1 PE=1 SV=1	MOUSE	8
464	11.69	11.69	59.69	59.69	53.93	tr|Q8C5M4|Q8C5M4_MOUSE	Uncharacterized protein OS=Mus musculus OX=10090 GN=Pdcd6 PE=2 SV=1	MOUSE	7
465	11.66	11.66	30.44	23.13	17.18	sp|O08539|BIN1_MOUSE	Myc box-dependent-interacting protein 1 OS=Mus musculus OX=10090 GN=Bin1 PE=1 SV=1	MOUSE	8
466	11.65	11.65	49.6	38.89	31.55	sp|Q99KP6|PRP19_MOUSE	Pre-mRNA-processing factor 19 OS=Mus musculus OX=10090 GN=Prpf19 PE=1 SV=1	MOUSE	8
467	11.6	20.54	50.88	46.18	44.12	tr|Q3TQ70|Q3TQ70_MOUSE	Beta1 subnuit of GTP-binding protein OS=Mus musculus OX=10090 GN=Gnb1 PE=1 SV=1	MOUSE	12
468	11.55	18.29	64.09	52.49	41.71	sp|Q61990|PCBP2_MOUSE	Poly(rC)-binding protein 2 OS=Mus musculus OX=10090 GN=Pcbp2 PE=1 SV=1	MOUSE	11
469	11.54	11.54	22.28	13.15	10.43	sp|Q11011|PSA_MOUSE	Puromycin-sensitive aminopeptidase OS=Mus musculus OX=10090 GN=Npepps PE=1 SV=2	MOUSE	7
470	11.52	11.52	50.36	50.36	35.77	tr|Q5M9N5|Q5M9N5_MOUSE	Ribosomal protein L28 OS=Mus musculus OX=10090 GN=Rpl28 PE=2 SV=1	MOUSE	7
471	11.49	11.49	41.33	26.53	26.53	tr|Q5I0T8|Q5I0T8_MOUSE	Ribosomal protein L19 OS=Mus musculus OX=10090 GN=Rpl19 PE=1 SV=1	MOUSE	9
472	11.42	11.42	97.4	86.36	56.49	sp|P08228|SODC_MOUSE	Superoxide dismutase [Cu-Zn] OS=Mus musculus OX=10090 GN=Sod1 PE=1 SV=2	MOUSE	6
473	11.32	11.32	25.87	23.73	23.73	sp|P70460|VASP_MOUSE	Vasodilator-stimulated phosphoprotein OS=Mus musculus OX=10090 GN=Vasp PE=1 SV=4	MOUSE	6
474	11.28	11.28	36.2	17.03	12.33	sp|Q5XJY5|COPD_MOUSE	Coatomer subunit delta OS=Mus musculus OX=10090 GN=Arcn1 PE=1 SV=2	MOUSE	5
475	11.28	11.28	39.33	32.22	32.22	tr|Q14C24|Q14C24_MOUSE	MCG14259, isoform CRA_a OS=Mus musculus OX=10090 GN=U2af1 PE=1 SV=1	MOUSE	6
476	11.27	11.28	38.41	38.41	31.14	tr|Q3UBF4|Q3UBF4_MOUSE	Uncharacterized protein OS=Mus musculus OX=10090 GN=Txnl1 PE=2 SV=1	MOUSE	8
477	11.25	16.35	36.78	18.79	10.34	sp|Q5SYD0|MYO1D_MOUSE	Unconventional myosin-Id OS=Mus musculus OX=10090 GN=Myo1d PE=1 SV=1	MOUSE	8
478	11.21	11.21	17.11	13.73	13.73	tr|Q3TWE1|Q3TWE1_MOUSE	Uncharacterized protein OS=Mus musculus OX=10090 GN=Lamp2 PE=2 SV=1	MOUSE	6
479	11.18	13.26	46.69	24.04	24.04	tr|G5E8G0|G5E8G0_MOUSE	Heterogeneous nuclear ribonucleoprotein D, isoform CRA_b OS=Mus musculus OX=10090 GN=Hnrnpd PE=1 SV=1	MOUSE	7
480	11.15	11.15	43.56	21.98	20.2	sp|Q99LF4|RTCB_MOUSE	tRNA-splicing ligase RtcB homolog OS=Mus musculus OX=10090 GN=Rtcb PE=1 SV=1	MOUSE	6
481	11.12	11.12	73.91	56.52	56.52	tr|Q58DZ3|Q58DZ3_MOUSE	MCG20799 OS=Mus musculus OX=10090 GN=Rpl30 PE=1 SV=1	MOUSE	6
482	11.04	11.04	53.23	29.26	23.04	tr|Q6PFB2|Q6PFB2_MOUSE	Rcc1 protein OS=Mus musculus OX=10090 GN=Rcc1 PE=1 SV=1	MOUSE	8
483	11.03	11.03	27.16	18.38	13.38	tr|Q9DBX5|Q9DBX5_MOUSE	Phospholipase A2 OS=Mus musculus OX=10090 GN=Pla2g4a PE=1 SV=1	MOUSE	6
484	11	11	31.6	26.89	26.42	tr|Q5SZA3|Q5SZA3_MOUSE	Histone cluster 1, H1c OS=Mus musculus OX=10090 GN=Hist1h1c PE=1 SV=1	MOUSE	6
485	10.95	10.95	33	20.4	20.4	sp|P97300|NPTN_MOUSE	Neuroplastin OS=Mus musculus OX=10090 GN=Nptn PE=1 SV=3	MOUSE	6
486	10.94	12.96	32.56	21.3	13.27	tr|A0A0N4SUH4|A0A0N4SUH4_MOUSE	Pumilio homolog 3 OS=Mus musculus OX=10090 GN=Pum3 PE=1 SV=1	MOUSE	6
487	10.93	10.93	37.22	34.24	27.54	sp|Q9JMA2|TGT_MOUSE	Queuine tRNA-ribosyltransferase catalytic subunit 1 OS=Mus musculus OX=10090 GN=Qtrt1 PE=1 SV=2	MOUSE	7
488	10.93	10.93	36.63	31.4	31.4	sp|P63028|TCTP_MOUSE	Translationally-controlled tumor protein OS=Mus musculus OX=10090 GN=Tpt1 PE=1 SV=1	MOUSE	6
489	10.85	10.85	20.44	11.49	11.49	sp|Q60770|STXB3_MOUSE	Syntaxin-binding protein 3 OS=Mus musculus OX=10090 GN=Stxbp3 PE=1 SV=1	MOUSE	6
490	10.72	10.72	18.1	14.16	14.16	sp|P26443|DHE3_MOUSE	Glutamate dehydrogenase 1, mitochondrial OS=Mus musculus OX=10090 GN=Glud1 PE=1 SV=1	MOUSE	6
491	10.64	10.64	48.86	26.14	22.16	tr|Q8BTX5|Q8BTX5_MOUSE	Eukaryotic translation initiation factor 3 subunit H OS=Mus musculus OX=10090 GN=Eif3h PE=2 SV=1	MOUSE	5
492	10.55	10.55	20.31	13.35	13.35	tr|Q8CIH9|Q8CIH9_MOUSE	Amidophosphoribosyltransferase OS=Mus musculus OX=10090 GN=Ppat PE=1 SV=1	MOUSE	6
493	10.5	10.5	30.94	14.53	12.83	tr|Q8BK46|Q8BK46_MOUSE	Uncharacterized protein OS=Mus musculus OX=10090 GN=Psmd3 PE=2 SV=1	MOUSE	6
494	10.47	10.47	45.43	19.95	18.27	tr|A2AFJ1|A2AFJ1_MOUSE	Histone-binding protein RBBP7 OS=Mus musculus OX=10090 GN=Rbbp7 PE=1 SV=1	MOUSE	5
495	10.46	10.46	25.26	14.8	14.8	tr|Q8C605|Q8C605_MOUSE	ATP-dependent 6-phosphofructokinase OS=Mus musculus OX=10090 GN=Pfkp PE=1 SV=1	MOUSE	7
496	10.45	10.45	58.71	50	35.16	sp|O35593|PSDE_MOUSE	26S proteasome non-ATPase regulatory subunit 14 OS=Mus musculus OX=10090 GN=Psmd14 PE=1 SV=2	MOUSE	7
497	10.44	12.61	32.04	17.37	17.37	tr|Q3TDR9|Q3TDR9_MOUSE	Uncharacterized protein OS=Mus musculus OX=10090 GN=Sept9 PE=2 SV=1	MOUSE	7
498	10.42	10.42	50.25	33.17	33.17	tr|Q3UWS9|Q3UWS9_MOUSE	Peroxiredoxin (Fragment) OS=Mus musculus OX=10090 GN=Prdx5 PE=2 SV=1	MOUSE	6
499	10.4	10.4	34.23	25.23	20.05	tr|A0A0A0MQ76|A0A0A0MQ76_MOUSE	Nucleolar protein 58 OS=Mus musculus OX=10090 GN=Nop58 PE=1 SV=1	MOUSE	6
500	10.34	10.34	22.56	14.36	12.65	tr|G3X9J6|G3X9J6_MOUSE	5'-nucleotidase, cytosolic II, isoform CRA_b OS=Mus musculus OX=10090 GN=Nt5c2 PE=1 SV=1	MOUSE	5
501	10.29	10.29	33.01	23.06	23.06	tr|Q3TFF0|Q3TFF0_MOUSE	Uncharacterized protein OS=Mus musculus OX=10090 GN=Dnaja2 PE=2 SV=1	MOUSE	6
502	10.28	10.28	51.35	32.43	32.43	sp|P14115|RL27A_MOUSE	60S ribosomal protein L27a OS=Mus musculus OX=10090 GN=Rpl27a PE=1 SV=5	MOUSE	7
503	10.25	10.25	27.38	12.46	6.771	tr|Q8CGB9|Q8CGB9_MOUSE	Insulin degrading enzyme OS=Mus musculus OX=10090 GN=Ide PE=2 SV=1	MOUSE	6
504	10.23	10.23	25.79	16.19	16.19	sp|Q91YR5|EFNMT_MOUSE	eEF1A lysine and N-terminal methyltransferase OS=Mus musculus OX=10090 GN=EEF1AKNMT PE=1 SV=1	MOUSE	7
505	10.23	10.23	43.93	39.33	39.33	sp|Q9WTP6|KAD2_MOUSE	Adenylate kinase 2, mitochondrial OS=Mus musculus OX=10090 GN=Ak2 PE=1 SV=5	MOUSE	7
506	10.22	13.88	56.59	45.85	44.88	tr|Q0PD67|Q0PD67_MOUSE	RAB1, member RAS oncogene family, isoform CRA_a OS=Mus musculus OX=10090 GN=Rab1a PE=1 SV=1	MOUSE	8
507	10.22	10.22	21.9	12.78	7.432	sp|Q04750|TOP1_MOUSE	DNA topoisomerase 1 OS=Mus musculus OX=10090 GN=Top1 PE=1 SV=2	MOUSE	5
508	10.21	10.21	30.15	14.48	13.46	tr|A2AAN2|A2AAN2_MOUSE	Signal recognition particle subunit SRP68 OS=Mus musculus OX=10090 GN=Srp68 PE=1 SV=1	MOUSE	6
509	10.2	10.2	13.14	4.774	3.543	tr|K3W4R5|K3W4R5_MOUSE	Cytoskeleton-associated protein 5 OS=Mus musculus OX=10090 GN=Ckap5 PE=1 SV=1	MOUSE	5
510	10.16	10.16	50.35	49.65	31.21	tr|Q8BT90|Q8BT90_MOUSE	Uncharacterized protein (Fragment) OS=Mus musculus OX=10090 GN=Rps17 PE=2 SV=1	MOUSE	8
511	10.11	10.11	32.05	28.21	24.68	sp|Q8K183|PDXK_MOUSE	Pyridoxal kinase OS=Mus musculus OX=10090 GN=Pdxk PE=1 SV=1	MOUSE	5
512	10.1	10.1	35.2	25.6	25.6	tr|Q58EA6|Q58EA6_MOUSE	MCG10725, isoform CRA_a OS=Mus musculus OX=10090 GN=Rps25 PE=1 SV=1	MOUSE	5
513	10.05	10.05	58.33	53.85	48.08	tr|Q642L7|Q642L7_MOUSE	MCG13441 OS=Mus musculus OX=10090 GN=Rps27a PE=2 SV=1	MOUSE	6
514	10.04	10.04	47.65	43.26	29.15	tr|Q3UZG4|Q3UZG4_MOUSE	Aminoacyl tRNA synthase complex-interacting multifunctional protein 1 OS=Mus musculus OX=10090 GN=Aimp1 PE=1 SV=1	MOUSE	6
515	10.01	10.01	20.38	14.63	13.91	tr|Q9JL12|Q9JL12_MOUSE	V-type proton ATPase subunit a OS=Mus musculus OX=10090 GN=Tcirg1 PE=2 SV=1	MOUSE	6
516	10.01	10.01	52.49	25.25	25.25	tr|Q8BUM1|Q8BUM1_MOUSE	Uncharacterized protein OS=Mus musculus OX=10090 GN=Tardbp PE=2 SV=1	MOUSE	5
517	10.01	10.01	16.09	9.154	9.154	tr|A0A3B2WCD8|A0A3B2WCD8_MOUSE	Far upstream element-binding protein 2 OS=Mus musculus OX=10090 GN=Khsrp PE=1 SV=1	MOUSE	5
518	10	10.58	62.86	49.71	46.29	tr|Q3U0D7|Q3U0D7_MOUSE	Uncharacterized protein OS=Mus musculus OX=10090 GN=Arf6 PE=1 SV=1	MOUSE	5
519	10	10	43.28	33.19	33.19	sp|Q60692|PSB6_MOUSE	Proteasome subunit beta type-6 OS=Mus musculus OX=10090 GN=Psmb6 PE=1 SV=3	MOUSE	6
520	9.98	9.98	40.51	24.37	22.15	sp|P45377|ALD2_MOUSE	Aldose reductase-related protein 2 OS=Mus musculus OX=10090 GN=Akr1b8 PE=1 SV=2	MOUSE	5
521	9.9	9.9	22.01	14.51	12.28	sp|Q9JIG7|CCD22_MOUSE	Coiled-coil domain-containing protein 22 OS=Mus musculus OX=10090 GN=Ccdc22 PE=1 SV=1	MOUSE	6
522	9.85	9.85	25.53	12.16	12.16	sp|Q60710|SAMH1_MOUSE	Deoxynucleoside triphosphate triphosphohydrolase SAMHD1 OS=Mus musculus OX=10090 GN=Samhd1 PE=1 SV=3	MOUSE	5
523	9.85	9.85	69.05	60.48	36.19	sp|P19157|GSTP1_MOUSE	Glutathione S-transferase P 1 OS=Mus musculus OX=10090 GN=Gstp1 PE=1 SV=2	MOUSE	6
524	9.81	9.81	43.9	42.44	39.02	tr|Q545G0|Q545G0_MOUSE	Proteasome subunit beta OS=Mus musculus OX=10090 GN=Psmb3 PE=1 SV=1	MOUSE	7
525	9.73	9.73	17.96	13.58	13.58	sp|Q60865|CAPR1_MOUSE	Caprin-1 OS=Mus musculus OX=10090 GN=Caprin1 PE=1 SV=2	MOUSE	5
526	9.71	16.08	63.64	36.91	34.71	sp|P05063|ALDOC_MOUSE	Fructose-bisphosphate aldolase C OS=Mus musculus OX=10090 GN=Aldoc PE=1 SV=4	MOUSE	10
527	9.71	9.71	43.37	29.52	22.29	sp|O35685|NUDC_MOUSE	Nuclear migration protein nudC OS=Mus musculus OX=10090 GN=Nudc PE=1 SV=1	MOUSE	7
528	9.69	16.37	55.79	42.81	33.33	tr|F6YY69|F6YY69_MOUSE	14-3-3 protein theta (Fragment) OS=Mus musculus OX=10090 GN=Ywhaq PE=1 SV=1	MOUSE	12
529	9.69	9.69	28.75	22.79	18.89	tr|Q3MIA8|Q3MIA8_MOUSE	COP9 signalosome complex subunit 1 OS=Mus musculus OX=10090 GN=Gps1 PE=1 SV=1	MOUSE	6
530	9.6	9.6	22.53	12.79	6.456	tr|Q542I2|Q542I2_MOUSE	DNA helicase OS=Mus musculus OX=10090 GN=Mcm6 PE=1 SV=1	MOUSE	5
531	9.6	9.6	43.75	30	26.25	sp|O09131|GSTO1_MOUSE	Glutathione S-transferase omega-1 OS=Mus musculus OX=10090 GN=Gsto1 PE=1 SV=2	MOUSE	5
532	9.5	9.5	32.09	22.3	20.61	tr|Q3U3F6|Q3U3F6_MOUSE	HnRNP-associated with lethal yellow, isoform CRA_f OS=Mus musculus OX=10090 GN=Raly PE=2 SV=1	MOUSE	5
533	9.49	9.49	27.59	11.59	7.174	tr|G3XA17|G3XA17_MOUSE	Eukaryotic translation initiation factor 4 gamma 2 OS=Mus musculus OX=10090 GN=Eif4g2 PE=1 SV=1	MOUSE	5
534	9.46	9.46	42.96	40.07	40.07	tr|Q9D031|Q9D031_MOUSE	Ras suppressor protein 1 OS=Mus musculus OX=10090 GN=Rsu1 PE=1 SV=1	MOUSE	6
535	9.45	9.45	28.59	9.951	6.634	sp|Q8C129|LCAP_MOUSE	Leucyl-cystinyl aminopeptidase OS=Mus musculus OX=10090 GN=Lnpep PE=1 SV=1	MOUSE	5
536	9.45	9.45	18.73	15.27	13.82	tr|Q3TUQ7|Q3TUQ7_MOUSE	Non-specific serine/threonine protein kinase OS=Mus musculus OX=10090 GN=Prkaa1 PE=1 SV=1	MOUSE	5
537	9.44	9.44	21.78	15.15	15.15	tr|Q58E49|Q58E49_MOUSE	Histone deacetylase OS=Mus musculus OX=10090 GN=Hdac1 PE=2 SV=1	MOUSE	5
538	9.43	9.43	11.46	6.829	6.829	tr|D6RE33|D6RE33_MOUSE	Enhancer of mRNA-decapping protein 4 OS=Mus musculus OX=10090 GN=Edc4 PE=1 SV=1	MOUSE	5
539	9.42	9.42	20.15	13.13	10	tr|Q91YN3|Q91YN3_MOUSE	Acyl-CoA synthetase long-chain family member 4 OS=Mus musculus OX=10090 GN=Acsl4 PE=2 SV=1	MOUSE	5
540	9.4	9.4	32.16	16.76	16.76	sp|Q9CR16|PPID_MOUSE	Peptidyl-prolyl cis-trans isomerase D OS=Mus musculus OX=10090 GN=Ppid PE=1 SV=3	MOUSE	5
541	9.38	9.4	53.33	38.52	33.33	tr|Q921L4|Q921L4_MOUSE	Histone H2B OS=Mus musculus OX=10090 GN=LOC665622 PE=2 SV=1	MOUSE	14
542	9.36	9.36	27.59	11.29	11.29	sp|Q9Z1F9|SAE2_MOUSE	SUMO-activating enzyme subunit 2 OS=Mus musculus OX=10090 GN=Uba2 PE=1 SV=1	MOUSE	5
543	9.33	13.61	12.71	7.767	7.767	sp|Q6R0H7|GNAS1_MOUSE	Guanine nucleotide-binding protein G(s) subunit alpha isoforms XLas OS=Mus musculus OX=10090 GN=Gnas PE=1 SV=1	MOUSE	8
544	9.32	9.34	15.67	6.571	4.238	sp|Q8C147|DOCK8_MOUSE	Dedicator of cytokinesis protein 8 OS=Mus musculus OX=10090 GN=Dock8 PE=1 SV=4	MOUSE	5
545	9.31	10.78	43.69	25.45	11.62	sp|Q8CCF0|PRP31_MOUSE	U4/U6 small nuclear ribonucleoprotein Prp31 OS=Mus musculus OX=10090 GN=Prpf31 PE=1 SV=3	MOUSE	6
546	9.31	9.31	60	60	51.11	sp|P16045|LEG1_MOUSE	Galectin-1 OS=Mus musculus OX=10090 GN=Lgals1 PE=1 SV=3	MOUSE	7
547	9.27	9.27	27.23	15.18	8.92	sp|Q3UDE2|TTL12_MOUSE	Tubulin--tyrosine ligase-like protein 12 OS=Mus musculus OX=10090 GN=Ttll12 PE=1 SV=1	MOUSE	5
548	9.24	9.24	61.83	25.31	25.31	tr|Q3UPK6|Q3UPK6_MOUSE	Proteasome subunit alpha type OS=Mus musculus OX=10090 GN=Psma5 PE=1 SV=1	MOUSE	6
549	9.22	9.28	16.85	5.713	3.857	tr|E9Q390|E9Q390_MOUSE	Myoferlin OS=Mus musculus OX=10090 GN=Myof PE=1 SV=2	MOUSE	6
550	9.22	9.22	23.17	13.73	12.12	tr|A2A513|A2A513_MOUSE	Keratin, type I cytoskeletal 10 OS=Mus musculus OX=10090 GN=Krt10 PE=1 SV=1	MOUSE	5
551	9.2	9.2	27.84	8.181	7.082	tr|D3Z0M9|D3Z0M9_MOUSE	DEAD (Asp-Glu-Ala-Asp) box polypeptide 23 OS=Mus musculus OX=10090 GN=Ddx23 PE=1 SV=1	MOUSE	5
552	9.2	9.2	30.22	13.64	13.64	sp|Q9CPN8|IF2B3_MOUSE	Insulin-like growth factor 2 mRNA-binding protein 3 OS=Mus musculus OX=10090 GN=Igf2bp3 PE=1 SV=1	MOUSE	5
553	9.19	9.2	19.18	15.27	10.8	tr|Q3U7Q9|Q3U7Q9_MOUSE	Uncharacterized protein OS=Mus musculus OX=10090 GN=Icam1 PE=2 SV=1	MOUSE	5
554	9.09	9.09	32.86	27.9	21.99	tr|Q3UQL2|Q3UQL2_MOUSE	Uncharacterized protein OS=Mus musculus OX=10090 GN=Cops3 PE=1 SV=1	MOUSE	5
555	9.07	9.07	41.18	31.09	31.09	tr|Q5BLK2|Q5BLK2_MOUSE	MCG3574 OS=Mus musculus OX=10090 GN=Rps20 PE=1 SV=1	MOUSE	5
556	9.03	9.43	15.32	6.291	3.392	sp|Q8C3J5|DOCK2_MOUSE	Dedicator of cytokinesis protein 2 OS=Mus musculus OX=10090 GN=Dock2 PE=1 SV=3	MOUSE	5
557	9.03	9.03	14.82	9.589	9.589	sp|Q5SWD9|TSR1_MOUSE	Pre-rRNA-processing protein TSR1 homolog OS=Mus musculus OX=10090 GN=Tsr1 PE=1 SV=1	MOUSE	5
558	8.9	45.74	65.83	65.41	58.07	tr|A0A0A0MQA5|A0A0A0MQA5_MOUSE	Tubulin alpha chain (Fragment) OS=Mus musculus OX=10090 GN=Tuba4a PE=1 SV=1	MOUSE	55
559	8.9	8.9	31.82	13.18	8.636	tr|B2RUM8|B2RUM8_MOUSE	RNA helicase OS=Mus musculus OX=10090 GN=Ddx18 PE=1 SV=1	MOUSE	6
560	8.9	8.9	35	22.89	12.11	tr|Q8R038|Q8R038_MOUSE	Melanocyte proliferating gene 1 OS=Mus musculus OX=10090 GN=Myg1 PE=2 SV=1	MOUSE	4
561	8.85	8.85	33.68	15.48	15.48	tr|Q58E65|Q58E65_MOUSE	Methionine aminopeptidase 2 OS=Mus musculus OX=10090 GN=Metap2 PE=1 SV=1	MOUSE	6
562	8.83	8.83	43.41	21.22	21.22	tr|Q9CZK0|Q9CZK0_MOUSE	Uncharacterized protein (Fragment) OS=Mus musculus OX=10090 GN=Snx9 PE=2 SV=2	MOUSE	5
563	8.79	8.79	56.03	40.47	31.52	sp|Q9CQ60|6PGL_MOUSE	6-phosphogluconolactonase OS=Mus musculus OX=10090 GN=Pgls PE=1 SV=1	MOUSE	4
564	8.78	8.78	17.17	11.49	8.586	tr|Q6ZQ84|Q6ZQ84_MOUSE	MKIAA0617 protein (Fragment) OS=Mus musculus OX=10090 GN=mKIAA0617 PE=3 SV=1	MOUSE	5
565	8.71	8.71	13.67	5.913	4.287	tr|A0A0R4J140|A0A0R4J140_MOUSE	Clustered mitochondria protein homolog OS=Mus musculus OX=10090 GN=Cluh PE=1 SV=1	MOUSE	5
566	8.68	8.68	38.68	23.16	21.37	tr|Q9JJE1|Q9JJE1_MOUSE	Brain cDNA, clone MNCb-1208, similar to Mus musculus mitogen activated protein kinase kinase 1 (Map2k1), mRNA OS=Mus musculus OX=10090 GN=Map2k1 PE=2 SV=1	MOUSE	6
567	8.68	8.68	31.56	16.67	16.67	tr|Q3V3N6|Q3V3N6_MOUSE	Uncharacterized protein OS=Mus musculus OX=10090 GN=Cops2 PE=2 SV=1	MOUSE	5
568	8.68	8.68	37.14	36.19	30.48	tr|Q6ZWZ4|Q6ZWZ4_MOUSE	60S ribosomal protein L36 OS=Mus musculus OX=10090 GN=Rpl36 PE=1 SV=1	MOUSE	5
569	8.67	8.67	26.74	26.74	22.99	tr|A0A1B0GS58|A0A1B0GS58_MOUSE	Glutaredoxin-3 OS=Mus musculus OX=10090 GN=Glrx3 PE=1 SV=1	MOUSE	5
570	8.65	8.65	24.25	12.34	10.47	sp|P47856|GFPT1_MOUSE	Glutamine--fructose-6-phosphate aminotransferase [isomerizing] 1 OS=Mus musculus OX=10090 GN=Gfpt1 PE=1 SV=3	MOUSE	5
571	8.65	8.65	27.59	18.23	13.67	tr|Q99J57|Q99J57_MOUSE	S-adenosylmethionine synthase OS=Mus musculus OX=10090 GN=Mat2a PE=1 SV=1	MOUSE	4
572	8.63	8.63	17.1	12.94	12.94	tr|Q05DV1|Q05DV1_MOUSE	NADPH--cytochrome P450 reductase OS=Mus musculus OX=10090 GN=Por PE=1 SV=1	MOUSE	5
573	8.61	8.61	24.59	17.18	10.49	tr|Q3UN60|Q3UN60_MOUSE	Membrane protein, palmitoylated 6 (MAGUK p55 subfamily member 6), isoform CRA_b OS=Mus musculus OX=10090 GN=Mpp6 PE=2 SV=1	MOUSE	4
574	8.6	8.6	31	20.36	17.02	sp|Q9WUP7|UCHL5_MOUSE	Ubiquitin carboxyl-terminal hydrolase isozyme L5 OS=Mus musculus OX=10090 GN=Uchl5 PE=1 SV=2	MOUSE	6
575	8.6	8.6	13.85	12.02	12.02	tr|A2APM1|A2APM1_MOUSE	CD44 antigen OS=Mus musculus OX=10090 GN=Cd44 PE=1 SV=1	MOUSE	11
576	8.58	8.58	10.05	4.094	4.094	sp|Q80U72|SCRIB_MOUSE	Protein scribble homolog OS=Mus musculus OX=10090 GN=Scrib PE=1 SV=2	MOUSE	5
577	8.55	8.55	54.47	26.29	26.29	sp|Q9CQT1|MTNA_MOUSE	Methylthioribose-1-phosphate isomerase OS=Mus musculus OX=10090 GN=Mri1 PE=1 SV=1	MOUSE	5
578	8.53	10.69	30.02	13.32	13.32	sp|P97384|ANX11_MOUSE	Annexin A11 OS=Mus musculus OX=10090 GN=Anxa11 PE=1 SV=2	MOUSE	6
579	8.51	8.51	32.23	10.74	9.599	tr|Q3TM87|Q3TM87_MOUSE	Uncharacterized protein OS=Mus musculus OX=10090 GN=Atg7 PE=2 SV=1	MOUSE	5
580	8.51	8.51	33.33	24.69	21.6	tr|A0A140LHA2|A0A140LHA2_MOUSE	Mitotic checkpoint protein BUB3 OS=Mus musculus OX=10090 GN=Bub3 PE=1 SV=1	MOUSE	6
581	8.5	8.51	48.53	47.79	47.79	tr|B9EI85|B9EI85_MOUSE	Histone H3 OS=Mus musculus OX=10090 GN=Hist2h3b PE=2 SV=1	MOUSE	8
582	8.48	8.48	70.05	70.05	65.78	tr|Q5EBQ2|Q5EBQ2_MOUSE	MCG7941, isoform CRA_f OS=Mus musculus OX=10090 GN=Pebp1 PE=1 SV=1	MOUSE	7
583	8.47	8.47	59.17	35.99	21.45	tr|Q4FK49|Q4FK49_MOUSE	Pyp protein OS=Mus musculus OX=10090 GN=Ppa1 PE=1 SV=1	MOUSE	4
584	8.43	9.47	46.26	35.68	29.96	tr|A0A0R4J093|A0A0R4J093_MOUSE	UMP-CMP kinase OS=Mus musculus OX=10090 GN=Cmpk1 PE=1 SV=1	MOUSE	5
585	8.43	8.43	50.61	34.76	28.66	tr|Q9D6W4|Q9D6W4_MOUSE	Uncharacterized protein OS=Mus musculus OX=10090 GN=Srsf3 PE=2 SV=1	MOUSE	5
586	8.42	8.42	43.51	36.64	35.88	tr|Q9DCA4|Q9DCA4_MOUSE	40S ribosomal protein S24 OS=Mus musculus OX=10090 GN=Rps24 PE=2 SV=1	MOUSE	6
587	8.38	8.38	64.81	55.56	46.3	tr|Q3UJR8|Q3UJR8_MOUSE	Transcription factor BTF3 OS=Mus musculus OX=10090 GN=Btf3 PE=2 SV=1	MOUSE	4
588	8.3	8.3	16.79	6.25	5.317	tr|Z4YJT3|Z4YJT3_MOUSE	La-related protein 1 OS=Mus musculus OX=10090 GN=Larp1 PE=1 SV=1	MOUSE	4
589	8.3	8.3	45.58	33.49	27.91	sp|Q62422|OSTF1_MOUSE	Osteoclast-stimulating factor 1 OS=Mus musculus OX=10090 GN=Ostf1 PE=1 SV=2	MOUSE	5
590	8.28	10.32	27.49	14.46	12.22	tr|Q3U6Q5|Q3U6Q5_MOUSE	Tyrosine-protein kinase OS=Mus musculus OX=10090 GN=Lyn PE=2 SV=1	MOUSE	5
591	8.26	8.26	39.39	24.48	16.78	tr|Q505L1|Q505L1_MOUSE	Actin-like 6A, isoform CRA_a OS=Mus musculus OX=10090 GN=Actl6a PE=1 SV=1	MOUSE	5
592	8.25	8.25	22.37	18.06	13.75	tr|E9PY39|E9PY39_MOUSE	Predicted gene 20431 OS=Mus musculus OX=10090 GN=Gm20431 PE=4 SV=1	MOUSE	5
593	8.18	8.18	29.62	23.75	14.66	sp|Q06138|CAB39_MOUSE	Calcium-binding protein 39 OS=Mus musculus OX=10090 GN=Cab39 PE=1 SV=2	MOUSE	5
594	8.16	8.16	28.36	8.199	8.199	sp|P46460|NSF_MOUSE	Vesicle-fusing ATPase OS=Mus musculus OX=10090 GN=Nsf PE=1 SV=2	MOUSE	5
595	8.16	8.16	47.16	24.41	24.41	tr|D3YU12|D3YU12_MOUSE	NmrA-like family domain-containing protein 1 OS=Mus musculus OX=10090 GN=Nmral1 PE=1 SV=1	MOUSE	5
596	8.13	8.18	27.66	16.19	11.27	tr|E9Q1V9|E9Q1V9_MOUSE	Calcium/calmodulin-dependent protein kinase type II subunit delta OS=Mus musculus OX=10090 GN=Camk2d PE=1 SV=2	MOUSE	5
597	8.13	8.13	59.32	44.72	44.72	tr|Q3UBT1|Q3UBT1_MOUSE	Y box protein 1 OS=Mus musculus OX=10090 GN=Ybx1 PE=1 SV=1	MOUSE	7
598	8.02	8.02	8.571	8.571	8.571	sp|P03385|ENV_MLVMS	Envelope glycoprotein OS=Moloney murine leukemia virus (isolate Shinnick) OX=928306 GN=env PE=1 SV=1	MLVMS	6
599	8.01	8.01	46.9	25.66	25.66	sp|P50518|VATE1_MOUSE	V-type proton ATPase subunit E 1 OS=Mus musculus OX=10090 GN=Atp6v1e1 PE=1 SV=2	MOUSE	5
600	8	8	50.43	44.35	44.35	tr|Q497N1|Q497N1_MOUSE	40S ribosomal protein S26 OS=Mus musculus OX=10090 GN=Rps26 PE=1 SV=1	MOUSE	5
601	8	8	27.49	23.39	23.39	sp|Q99J09|MEP50_MOUSE	Methylosome protein 50 OS=Mus musculus OX=10090 GN=Wdr77 PE=1 SV=1	MOUSE	4
602	8	8	11.38	9.431	9.431	sp|O08582|GTPB1_MOUSE	GTP-binding protein 1 OS=Mus musculus OX=10090 GN=Gtpbp1 PE=1 SV=2	MOUSE	4
603	7.99	7.99	41.67	21.97	16.67	sp|O55234|PSB5_MOUSE	Proteasome subunit beta type-5 OS=Mus musculus OX=10090 GN=Psmb5 PE=1 SV=3	MOUSE	5
604	7.97	7.97	21.08	12.69	11.01	sp|Q8C166|CPNE1_MOUSE	Copine-1 OS=Mus musculus OX=10090 GN=Cpne1 PE=1 SV=1	MOUSE	4
605	7.93	7.93	32.17	25.74	12.87	sp|P15105|GLNA_MOUSE	Glutamine synthetase OS=Mus musculus OX=10090 GN=Glul PE=1 SV=6	MOUSE	4
606	7.89	7.89	14.31	7.778	7.778	tr|Q6ZQF2|Q6ZQF2_MOUSE	MKIAA0253 protein (Fragment) OS=Mus musculus OX=10090 GN=Ncstn PE=2 SV=1	MOUSE	5
607	7.83	7.83	22.61	9.27	8.006	tr|E9PUD2|E9PUD2_MOUSE	Dynamin-1-like protein OS=Mus musculus OX=10090 GN=Dnm1l PE=1 SV=1	MOUSE	4
608	7.79	7.79	36.14	30.72	30.72	tr|Q9DAB3|Q9DAB3_MOUSE	Uncharacterized protein OS=Mus musculus OX=10090 GN=Arl8b PE=2 SV=1	MOUSE	5
609	7.77	7.77	39.84	39.84	39.84	tr|Q4VAG4|Q4VAG4_MOUSE	MCG12304 OS=Mus musculus OX=10090 GN=Rpl22 PE=1 SV=1	MOUSE	5
610	7.74	7.74	20.56	12.36	7.58	sp|Q61768|KINH_MOUSE	Kinesin-1 heavy chain OS=Mus musculus OX=10090 GN=Kif5b PE=1 SV=3	MOUSE	5
611	7.74	7.74	28.24	14.81	14.81	tr|A0A0J9YUL3|A0A0J9YUL3_MOUSE	Septin 11, isoform CRA_b OS=Mus musculus OX=10090 GN=Sept11 PE=1 SV=1	MOUSE	5
612	7.73	7.73	63.55	57.94	57.94	tr|E9Q5H2|E9Q5H2_MOUSE	Acidic leucine-rich nuclear phosphoprotein 32 family member E (Fragment) OS=Mus musculus OX=10090 GN=Anp32e PE=1 SV=1	MOUSE	5
613	7.7	7.7	40.32	26.09	17	tr|H7BX95|H7BX95_MOUSE	Serine/arginine-rich-splicing factor 1 OS=Mus musculus OX=10090 GN=Srsf1 PE=1 SV=1	MOUSE	4
614	7.69	7.69	28.03	16.56	16.56	tr|Q3TN35|Q3TN35_MOUSE	Small glutamine-rich tetratricopeptide repeat (TPR)-containing, alpha, isoform CRA_b OS=Mus musculus OX=10090 GN=Sgta PE=2 SV=1	MOUSE	4
615	7.69	7.69	24.57	17.67	15.73	sp|Q9CZU6|CISY_MOUSE	Citrate synthase, mitochondrial OS=Mus musculus OX=10090 GN=Cs PE=1 SV=1	MOUSE	4
616	7.67	7.67	29.17	22.08	17.5	tr|Q8C845|Q8C845_MOUSE	EF-hand domain-containing protein D2 OS=Mus musculus OX=10090 GN=Efhd2 PE=1 SV=1	MOUSE	4
617	7.66	7.66	28.46	21.01	17.82	sp|Q9EQ80|NIF3L_MOUSE	NIF3-like protein 1 OS=Mus musculus OX=10090 GN=Nif3l1 PE=1 SV=4	MOUSE	4
618	7.64	8.77	34.35	22.1	16.63	tr|Q3UBP0|Q3UBP0_MOUSE	Adenylosuccinate synthetase isozyme 1 OS=Mus musculus OX=10090 GN=Adssl1 PE=2 SV=1	MOUSE	6
619	7.63	7.63	44.59	25.9	25.9	tr|Q3UZR8|Q3UZR8_MOUSE	Eukaryotic translation initiation factor 2B, subunit 1 (Alpha) OS=Mus musculus OX=10090 GN=Eif2b1 PE=1 SV=1	MOUSE	6
620	7.62	7.62	40.48	29.07	23.88	tr|Q3T9S3|Q3T9S3_MOUSE	SET translocation OS=Mus musculus OX=10090 GN=Set PE=2 SV=1	MOUSE	5
621	7.59	7.59	28.23	16.62	16.62	sp|Q61081|CDC37_MOUSE	Hsp90 co-chaperone Cdc37 OS=Mus musculus OX=10090 GN=Cdc37 PE=1 SV=1	MOUSE	4
622	7.55	7.55	32.53	20.55	18.49	tr|Q7TNU0|Q7TNU0_MOUSE	Pgm2 protein (Fragment) OS=Mus musculus OX=10090 GN=Pgm1 PE=2 SV=1	MOUSE	7
623	7.5	7.5	32.58	29.18	17.28	tr|Q5M8R9|Q5M8R9_MOUSE	Farnesyl diphosphate synthetase OS=Mus musculus OX=10090 GN=Fdps PE=2 SV=1	MOUSE	4
624	7.49	7.49	49.28	49.28	42.11	sp|Q8VBV7|CSN8_MOUSE	COP9 signalosome complex subunit 8 OS=Mus musculus OX=10090 GN=Cops8 PE=1 SV=1	MOUSE	5
625	7.49	7.49	27.97	27.12	27.12	tr|Q5HZY7|Q5HZY7_MOUSE	V-type proton ATPase subunit G OS=Mus musculus OX=10090 GN=Atp6v1g1 PE=1 SV=1	MOUSE	4
626	7.47	7.86	57.31	53.75	30.04	tr|Q543N5|Q543N5_MOUSE	Chloride intracellular channel protein OS=Mus musculus OX=10090 GN=Clic4 PE=1 SV=1	MOUSE	5
627	7.47	7.47	30.26	16.43	11.22	sp|Q60676|PPP5_MOUSE	Serine/threonine-protein phosphatase 5 OS=Mus musculus OX=10090 GN=Ppp5c PE=1 SV=3	MOUSE	5
628	7.47	7.47	15.37	11.21	7.431	tr|E9QN31|E9QN31_MOUSE	Probable 28S rRNA (cytosine-C(5))-methyltransferase OS=Mus musculus OX=10090 GN=Nop2 PE=1 SV=1	MOUSE	4
629	7.38	7.38	11.9	9.747	6.456	sp|Q3UYV9|NCBP1_MOUSE	Nuclear cap-binding protein subunit 1 OS=Mus musculus OX=10090 GN=Ncbp1 PE=1 SV=2	MOUSE	4
630	7.36	7.36	21.33	16.89	16.89	tr|Q6AXD3|Q6AXD3_MOUSE	Abi1 protein OS=Mus musculus OX=10090 GN=Abi1 PE=2 SV=1	MOUSE	5
631	7.31	7.31	41.34	23.67	18.73	tr|Q3THL7|Q3THL7_MOUSE	Uncharacterized protein OS=Mus musculus OX=10090 GN=Vdac1 PE=2 SV=1	MOUSE	4
632	7.27	7.27	24.96	10.6	10.6	sp|Q9JMH6|TRXR1_MOUSE	Thioredoxin reductase 1, cytoplasmic OS=Mus musculus OX=10090 GN=Txnrd1 PE=1 SV=3	MOUSE	4
633	7.26	7.26	35.69	11.26	11.26	sp|Q61749|EI2BD_MOUSE	Translation initiation factor eIF-2B subunit delta OS=Mus musculus OX=10090 GN=Eif2b4 PE=1 SV=2	MOUSE	4
634	7.26	7.26	37.04	25.07	14.81	sp|P51863|VA0D1_MOUSE	V-type proton ATPase subunit d 1 OS=Mus musculus OX=10090 GN=Atp6v0d1 PE=1 SV=2	MOUSE	5
635	7.22	7.22	15.49	11.07	11.07	tr|Q3T9Z7|Q3T9Z7_MOUSE	Uncharacterized protein OS=Mus musculus OX=10090 GN=Wasf2 PE=2 SV=1	MOUSE	4
636	7.2	7.2	19.98	6.155	6.155	tr|I1E4X5|I1E4X5_MOUSE	VPS35 endosomal protein sorting factor-like OS=Mus musculus OX=10090 GN=Vps35l PE=1 SV=1	MOUSE	5
637	7.19	26.33	45.17	25.68	23.72	tr|Q3U111|Q3U111_MOUSE	Uncharacterized protein (Fragment) OS=Mus musculus OX=10090 GN=Rdx PE=2 SV=1	MOUSE	14
638	7.17	11.38	18.67	10.12	8.774	tr|E9Q5B5|E9Q5B5_MOUSE	Hexokinase-2 OS=Mus musculus OX=10090 GN=Hk2 PE=1 SV=1	MOUSE	8
639	7.17	7.17	57.93	55.17	55.17	sp|P62843|RS15_MOUSE	40S ribosomal protein S15 OS=Mus musculus OX=10090 GN=Rps15 PE=1 SV=2	MOUSE	10
640	7.13	7.13	19.35	6.609	6.609	sp|Q9JJ28|FLII_MOUSE	Protein flightless-1 homolog OS=Mus musculus OX=10090 GN=Flii PE=1 SV=1	MOUSE	5
641	7.13	7.13	14.38	6.618	4.984	tr|Q8BTF0|Q8BTF0_MOUSE	Coatomer subunit alpha OS=Mus musculus OX=10090 GN=Copa PE=2 SV=1	MOUSE	5
642	7.09	7.09	22.73	12.29	10.1	tr|Q91V89|Q91V89_MOUSE	Serine/threonine-protein phosphatase 2A 56 kDa regulatory subunit OS=Mus musculus OX=10090 GN=Ppp2r5d PE=1 SV=1	MOUSE	4
643	7.08	7.08	18.59	16.03	16.03	tr|E9Q415|E9Q415_MOUSE	Fc receptor, IgG, low affinity IIb OS=Mus musculus OX=10090 GN=Fcgr2b PE=1 SV=1	MOUSE	4
644	7.07	7.07	29.35	19.4	11.44	tr|Q8K1M3|Q8K1M3_MOUSE	Protein kinase, cAMP dependent regulatory, type II alpha OS=Mus musculus OX=10090 GN=Prkar2a PE=1 SV=1	MOUSE	3
645	7.04	7.04	30.33	15.94	15.94	sp|Q99JI4|PSMD6_MOUSE	26S proteasome non-ATPase regulatory subunit 6 OS=Mus musculus OX=10090 GN=Psmd6 PE=1 SV=1	MOUSE	4
646	7.02	7.02	11.56	4.797	2.141	sp|Q99PV0|PRP8_MOUSE	Pre-mRNA-processing-splicing factor 8 OS=Mus musculus OX=10090 GN=Prpf8 PE=1 SV=2	MOUSE	4
647	7.01	9.05	32.99	19.95	18.41	tr|Q61177|Q61177_MOUSE	Casein kinase II alpha subunit OS=Mus musculus OX=10090 PE=1 SV=1	MOUSE	6
648	7	7	42.64	26.43	20.2	tr|Q3UMP4|Q3UMP4_MOUSE	Plasminogen activator inhibitor 1 RNA-binding protein OS=Mus musculus OX=10090 GN=Serbp1 PE=1 SV=1	MOUSE	4
649	7	7	30.51	21.54	14.36	tr|Q3UXI9|Q3UXI9_MOUSE	Uncharacterized protein OS=Mus musculus OX=10090 GN=Ilf2 PE=2 SV=1	MOUSE	5
650	6.99	6.99	31.09	18.27	18.27	tr|Q0VGQ1|Q0VGQ1_MOUSE	Hydroxysteroid (17-beta) dehydrogenase 12 OS=Mus musculus OX=10090 GN=Hsd17b12 PE=2 SV=1	MOUSE	4
651	6.97	6.97	42.9	23.06	19.3	tr|A0A1L1SS90|A0A1L1SS90_MOUSE	Aminoacylase-1 OS=Mus musculus OX=10090 GN=Acy1 PE=1 SV=1	MOUSE	4
652	6.95	6.95	22.73	12.66	12.66	tr|Q8BL36|Q8BL36_MOUSE	Uncharacterized protein OS=Mus musculus OX=10090 GN=Fam98a PE=2 SV=1	MOUSE	5
653	6.9	6.9	44	29.78	15.11	sp|O70251|EF1B_MOUSE	Elongation factor 1-beta OS=Mus musculus OX=10090 GN=Eef1b PE=1 SV=5	MOUSE	3
654	6.88	6.88	22.13	11.6	9.928	tr|Q5RL55|Q5RL55_MOUSE	ATP-binding cassette, sub-family F (GCN20), member 1 OS=Mus musculus OX=10090 GN=Abcf1 PE=2 SV=1	MOUSE	4
655	6.88	6.88	32.42	17.31	14.56	sp|Q9QXB9|DRG2_MOUSE	Developmentally-regulated GTP-binding protein 2 OS=Mus musculus OX=10090 GN=Drg2 PE=1 SV=1	MOUSE	4
656	6.87	6.87	41.49	30.03	21.05	tr|Q8C0E1|Q8C0E1_MOUSE	Serine/threonine-protein phosphatase 2A activator OS=Mus musculus OX=10090 GN=Ptpa PE=2 SV=1	MOUSE	4
657	6.85	12.41	24.3	10.39	9.666	sp|E9Q634|MYO1E_MOUSE	Unconventional myosin-Ie OS=Mus musculus OX=10090 GN=Myo1e PE=1 SV=1	MOUSE	8
658	6.84	6.84	21.36	9.335	9.335	sp|Q80WQ2|VAC14_MOUSE	Protein VAC14 homolog OS=Mus musculus OX=10090 GN=Vac14 PE=1 SV=1	MOUSE	5
659	6.84	6.84	29.33	17.33	13.11	tr|Q3UVH2|Q3UVH2_MOUSE	Tyrosine-protein kinase OS=Mus musculus OX=10090 GN=Csk PE=2 SV=1	MOUSE	4
660	6.84	6.84	53.6	41.6	35.2	tr|Q9CY93|Q9CY93_MOUSE	Uncharacterized protein OS=Mus musculus OX=10090 GN=Rpl31 PE=2 SV=1	MOUSE	5
661	6.84	6.84	14.93	11.86	11.86	tr|Q3ULN8|Q3ULN8_MOUSE	Uncharacterized protein (Fragment) OS=Mus musculus OX=10090 GN=Ppp2r5a PE=2 SV=1	MOUSE	4
662	6.83	6.83	28.32	16.81	11.8	tr|B6DT57|B6DT57_MOUSE	p40phox OS=Mus musculus OX=10090 GN=Ncf4 PE=2 SV=1	MOUSE	3
663	6.83	6.83	35.45	25.75	25.75	tr|Q3U4H0|Q3U4H0_MOUSE	Microtubule-associated protein, RP/EB family, member 1 OS=Mus musculus OX=10090 GN=Mapre1 PE=1 SV=1	MOUSE	4
664	6.82	6.82	59.21	31.73	18.98	tr|Q3UPV6|Q3UPV6_MOUSE	Voltage-gated potassium channel subunit beta-2 OS=Mus musculus OX=10090 GN=Kcnab2 PE=1 SV=1	MOUSE	4
665	6.82	6.82	25.32	11.39	9.765	tr|Q3UZL8|Q3UZL8_MOUSE	Uncharacterized protein (Fragment) OS=Mus musculus OX=10090 GN=Srp72 PE=2 SV=1	MOUSE	4
666	6.81	19.78	35.44	21.52	19.15	tr|Q8VHM5|Q8VHM5_MOUSE	Heterogeneous nuclear ribonucleoprotein R OS=Mus musculus OX=10090 GN=Hnrnpr PE=1 SV=1	MOUSE	10
667	6.79	6.79	11.63	3.015	3.015	tr|Q8R320|Q8R320_MOUSE	Nardilysin, N-arginine dibasic convertase, NRD convertase 1 OS=Mus musculus OX=10090 GN=Nrd1 PE=2 SV=1	MOUSE	4
668	6.75	6.75	14.09	6.98	6.98	tr|E9QL31|E9QL31_MOUSE	Disabled homolog 2 OS=Mus musculus OX=10090 GN=Dab2 PE=1 SV=1	MOUSE	4
669	6.73	6.73	48.99	36.24	36.24	tr|Q91YK6|Q91YK6_MOUSE	Rpl23a protein (Fragment) OS=Mus musculus OX=10090 GN=Rpl23a PE=2 SV=1	MOUSE	5
670	6.72	8.8	61.78	41.88	36.65	tr|Q3UDZ1|Q3UDZ1_MOUSE	Ras homolog gene family, member G OS=Mus musculus OX=10090 GN=Rhog PE=1 SV=1	MOUSE	5
671	6.72	6.72	26.2	12.66	11.06	tr|A0A0R4IZY0|A0A0R4IZY0_MOUSE	Thimet oligopeptidase OS=Mus musculus OX=10090 GN=Thop1 PE=1 SV=1	MOUSE	5
672	6.71	6.71	33.03	22.94	22.94	sp|Q9JKX6|NUDT5_MOUSE	ADP-sugar pyrophosphatase OS=Mus musculus OX=10090 GN=Nudt5 PE=1 SV=1	MOUSE	4
673	6.67	6.68	38.11	27.46	24.59	tr|Q4VA29|Q4VA29_MOUSE	MCG140066 OS=Mus musculus OX=10090 GN=Rtraf PE=1 SV=1	MOUSE	4
674	6.67	6.67	12.7	5.105	3.403	sp|Q01320|TOP2A_MOUSE	DNA topoisomerase 2-alpha OS=Mus musculus OX=10090 GN=Top2a PE=1 SV=2	MOUSE	4
675	6.65	6.65	49.38	36.25	27.5	tr|Q9CQM8|Q9CQM8_MOUSE	60S ribosomal protein L21 OS=Mus musculus OX=10090 GN=Rpl21 PE=1 SV=1	MOUSE	5
676	6.65	6.65	53.21	19.72	19.72	sp|Q9DBZ5|EIF3K_MOUSE	Eukaryotic translation initiation factor 3 subunit K OS=Mus musculus OX=10090 GN=Eif3k PE=1 SV=1	MOUSE	4
677	6.63	6.63	16.76	14.88	14.88	sp|Q6ZQM8|UD17C_MOUSE	UDP-glucuronosyltransferase 1-7C OS=Mus musculus OX=10090 GN=Ugt1a7c PE=1 SV=1	MOUSE	4
678	6.62	6.62	23.02	14.68	8.135	sp|O35841|API5_MOUSE	Apoptosis inhibitor 5 OS=Mus musculus OX=10090 GN=Api5 PE=1 SV=2	MOUSE	4
679	6.61	6.61	32.73	22.3	14.75	tr|Q3UKQ5|Q3UKQ5_MOUSE	Mannose-6-phosphate receptor, cation dependent, isoform CRA_a OS=Mus musculus OX=10090 GN=M6pr PE=1 SV=1	MOUSE	4
680	6.6	6.6	31.85	11.55	8.911	tr|Q9DC08|Q9DC08_MOUSE	Uncharacterized protein OS=Mus musculus OX=10090 GN=Wdr1 PE=2 SV=1	MOUSE	4
681	6.59	6.6	16.29	10.43	9.429	tr|Q3U3A8|Q3U3A8_MOUSE	Uncharacterized protein OS=Mus musculus OX=10090 GN=Capn2 PE=2 SV=1	MOUSE	4
682	6.58	7.01	14.29	6.414	4.956	sp|Q6NV83|SR140_MOUSE	U2 snRNP-associated SURP motif-containing protein OS=Mus musculus OX=10090 GN=U2surp PE=1 SV=3	MOUSE	4
683	6.57	6.57	61.4	44.44	44.44	tr|A0A0J9YUD8|A0A0J9YUD8_MOUSE	High mobility group protein B1 OS=Mus musculus OX=10090 GN=Hmgb1 PE=1 SV=1	MOUSE	5
684	6.56	6.56	19.69	15.35	12.2	tr|Q8C671|Q8C671_MOUSE	Uncharacterized protein OS=Mus musculus OX=10090 GN=Srsf2 PE=2 SV=1	MOUSE	4
685	6.56	6.56	39.02	30.08	21.95	sp|Q6ZWV7|RL35_MOUSE	60S ribosomal protein L35 OS=Mus musculus OX=10090 GN=Rpl35 PE=1 SV=1	MOUSE	4
686	6.54	6.54	23.35	21.26	11.38	sp|O35864|CSN5_MOUSE	COP9 signalosome complex subunit 5 OS=Mus musculus OX=10090 GN=Cops5 PE=1 SV=3	MOUSE	3
687	6.5	6.5	28.07	18.3	16.29	sp|O89112|LANC1_MOUSE	Glutathione S-transferase LANCL1 OS=Mus musculus OX=10090 GN=Lancl1 PE=1 SV=1	MOUSE	4
688	6.48	6.48	29.93	13.1	8.844	tr|H3BJW3|H3BJW3_MOUSE	Cleavage and polyadenylation-specificity factor subunit 6 OS=Mus musculus OX=10090 GN=Cpsf6 PE=1 SV=1	MOUSE	3
689	6.47	6.47	18.64	9.848	8.03	sp|Q91VU7|PUS7_MOUSE	Pseudouridylate synthase 7 homolog OS=Mus musculus OX=10090 GN=Pus7 PE=2 SV=2	MOUSE	5
690	6.46	6.46	42.57	34.65	25.74	tr|Q545V2|Q545V2_MOUSE	Protein S100 OS=Mus musculus OX=10090 GN=S100a4 PE=2 SV=1	MOUSE	3
691	6.44	6.44	33.61	21.67	19.44	tr|Q5U421|Q5U421_MOUSE	Mitogen-activated protein kinase OS=Mus musculus OX=10090 GN=Mapk14 PE=2 SV=1	MOUSE	4
692	6.43	6.43	22.61	22.61	17.67	tr|G3UX26|G3UX26_MOUSE	Voltage-dependent anion-selective channel protein 2 OS=Mus musculus OX=10090 GN=Vdac2 PE=1 SV=1	MOUSE	4
693	6.42	6.42	40.67	21.41	13.16	sp|Q99M31|HSP7E_MOUSE	Heat shock 70 kDa protein 14 OS=Mus musculus OX=10090 GN=Hspa14 PE=1 SV=2	MOUSE	3
694	6.41	11.63	48.24	39.02	22.49	tr|Q8BK37|Q8BK37_MOUSE	Uncharacterized protein OS=Mus musculus OX=10090 GN=Prpsap2 PE=2 SV=1	MOUSE	6
695	6.38	6.38	50.33	43.05	30.46	sp|Q9CPW4|ARPC5_MOUSE	Actin-related protein 2/3 complex subunit 5 OS=Mus musculus OX=10090 GN=Arpc5 PE=1 SV=3	MOUSE	4
696	6.38	6.38	36.56	30.11	30.11	tr|Q3TF84|Q3TF84_MOUSE	Uncharacterized protein OS=Mus musculus OX=10090 GN=Lrrc59 PE=2 SV=1	MOUSE	4
697	6.38	6.38	16.81	12.17	10.18	sp|Q8CGA0|PPM1F_MOUSE	Protein phosphatase 1F OS=Mus musculus OX=10090 GN=Ppm1f PE=1 SV=1	MOUSE	3
698	6.37	27.25	35.62	23.44	18.01	sp|P17426|AP2A1_MOUSE	AP-2 complex subunit alpha-1 OS=Mus musculus OX=10090 GN=Ap2a1 PE=1 SV=1	MOUSE	14
699	6.36	6.36	42.39	38.04	19.57	tr|Q5D098|Q5D098_MOUSE	Proteasome subunit beta (Fragment) OS=Mus musculus OX=10090 GN=Psmb7 PE=2 SV=1	MOUSE	4
700	6.3	6.3	41.18	20.59	20.59	tr|Q8JZZ5|Q8JZZ5_MOUSE	Phosphatidylinositol transfer protein beta isoform OS=Mus musculus OX=10090 GN=Pitpnb PE=1 SV=1	MOUSE	4
701	6.26	6.26	12.86	5.422	5.422	sp|Q99KC8|VMA5A_MOUSE	von Willebrand factor A domain-containing protein 5A OS=Mus musculus OX=10090 GN=Vwa5a PE=1 SV=2	MOUSE	4
702	6.24	6.24	24.65	9.742	6.338	tr|Q6ZQ61|Q6ZQ61_MOUSE	MCG121979, isoform CRA_c (Fragment) OS=Mus musculus OX=10090 GN=Matr3 PE=2 SV=1	MOUSE	3
703	6.23	6.23	30.79	14.29	10.59	sp|Q6P8X1|SNX6_MOUSE	Sorting nexin-6 OS=Mus musculus OX=10090 GN=Snx6 PE=1 SV=2	MOUSE	3
704	6.18	6.18	29.15	20.65	17	tr|E9PZC3|E9PZC3_MOUSE	Flavin reductase (NADPH) OS=Mus musculus OX=10090 GN=Blvrb PE=1 SV=1	MOUSE	4
705	6.17	6.17	30.63	16.24	8.122	sp|P70698|PYRG1_MOUSE	CTP synthase 1 OS=Mus musculus OX=10090 GN=Ctps1 PE=1 SV=2	MOUSE	4
706	6.17	6.17	36.62	25.82	23	tr|Q3TF25|Q3TF25_MOUSE	Uncharacterized protein OS=Mus musculus OX=10090 GN=Atp5o PE=2 SV=1	MOUSE	3
707	6.15	6.15	10.04	8.475	6.78	tr|Q3UKB4|Q3UKB4_MOUSE	Protein transport protein SEC23 OS=Mus musculus OX=10090 GN=Sec23b PE=2 SV=1	MOUSE	3
708	6.14	6.14	41.61	29.19	13.76	sp|P70452|STX4_MOUSE	Syntaxin-4 OS=Mus musculus OX=10090 GN=Stx4 PE=1 SV=1	MOUSE	3
709	6.13	6.13	22.75	14.34	7.839	tr|Q3TWG5|Q3TWG5_MOUSE	Dynein cytoplasmic 1 light intermediate chain 1 OS=Mus musculus OX=10090 GN=Dync1li1 PE=1 SV=1	MOUSE	4
710	6.13	6.13	35.23	17.31	13.24	sp|Q99KQ4|NAMPT_MOUSE	Nicotinamide phosphoribosyltransferase OS=Mus musculus OX=10090 GN=Nampt PE=1 SV=1	MOUSE	4
711	6.1	8.12	32.45	32.45	23.94	tr|Q5J7N1|Q5J7N1_MOUSE	Kras protein OS=Mus musculus OX=10090 GN=Kras PE=2 SV=1	MOUSE	5
712	6.1	6.1	14.72	6.773	3.846	sp|Q8BYA0|TBCD_MOUSE	Tubulin-specific chaperone D OS=Mus musculus OX=10090 GN=Tbcd PE=1 SV=1	MOUSE	3
713	6.08	6.1	25.93	18.15	12.96	tr|Q9D8S5|Q9D8S5_MOUSE	MCG7614, isoform CRA_c OS=Mus musculus OX=10090 GN=Srsf5 PE=1 SV=1	MOUSE	3
714	6.08	6.08	11.88	3.345	3.345	tr|Q3UF95|Q3UF95_MOUSE	Large proline-rich protein BAG6 OS=Mus musculus OX=10090 GN=Bag6 PE=1 SV=1	MOUSE	3
715	6.08	6.08	20.67	13.11	11.09	tr|Q8CHP4|Q8CHP4_MOUSE	P2X purinoceptor OS=Mus musculus OX=10090 GN=P2rx7 PE=1 SV=1	MOUSE	5
716	6.08	6.08	26.5	23.5	19.5	tr|B1AZ39|B1AZ39_MOUSE	Chromatin modifying protein 6 OS=Mus musculus OX=10090 GN=Chmp6 PE=1 SV=1	MOUSE	3
717	6.07	6.07	13.03	10.56	7.865	tr|Q3UKV0|Q3UKV0_MOUSE	Eukaryotic translation initiation factor 2B, subunit 3 OS=Mus musculus OX=10090 GN=Eif2b3 PE=1 SV=1	MOUSE	3
718	6.06	6.06	35.43	13.78	13.78	tr|Q4FK54|Q4FK54_MOUSE	Proteaseome (Prosome, macropain) 28 subunit, 3 OS=Mus musculus OX=10090 GN=Psme3 PE=1 SV=1	MOUSE	3
719	6.06	6.06	36.07	28.42	28.42	tr|Q9CPX4|Q9CPX4_MOUSE	Ferritin OS=Mus musculus OX=10090 GN=Ftl1 PE=1 SV=1	MOUSE	3
720	6.05	12.24	54.88	48.37	37.21	sp|Q9CQD1|RAB5A_MOUSE	Ras-related protein Rab-5A OS=Mus musculus OX=10090 GN=Rab5a PE=1 SV=1	MOUSE	7
721	6.05	8.06	25	10.84	10.84	sp|P54071|IDHP_MOUSE	Isocitrate dehydrogenase [NADP], mitochondrial OS=Mus musculus OX=10090 GN=Idh2 PE=1 SV=3	MOUSE	4
722	6.04	6.04	21.43	4.67	4.67	sp|Q3U7R1|ESYT1_MOUSE	Extended synaptotagmin-1 OS=Mus musculus OX=10090 GN=Esyt1 PE=1 SV=2	MOUSE	3
723	6.04	6.04	10.98	4.026	4.026	tr|E9QMX7|E9QMX7_MOUSE	Rho GTPase-activating protein 30 OS=Mus musculus OX=10090 GN=Arhgap30 PE=1 SV=1	MOUSE	4
724	6.03	24.13	30.22	21.09	16.16	tr|Q8CC13|Q8CC13_MOUSE	AP complex subunit beta OS=Mus musculus OX=10090 GN=Ap1b1 PE=2 SV=1	MOUSE	14
725	6.02	24.19	64.15	47.8	45.6	sp|Q9CS42|PRPS2_MOUSE	Ribose-phosphate pyrophosphokinase 2 OS=Mus musculus OX=10090 GN=Prps2 PE=1 SV=4	MOUSE	13
726	6.02	6.02	15.54	10.88	10.88	tr|Q8R355|Q8R355_MOUSE	Lpxn protein OS=Mus musculus OX=10090 GN=Lpxn PE=2 SV=1	MOUSE	3
727	6.02	6.02	83.48	35.65	35.65	tr|Q545F0|Q545F0_MOUSE	MCG3124, isoform CRA_b OS=Mus musculus OX=10090 GN=Mif PE=1 SV=1	MOUSE	8
728	6.01	6.02	47.54	39.34	39.34	tr|Q0VBA4|Q0VBA4_MOUSE	MCG16976, isoform CRA_c OS=Mus musculus OX=10090 GN=Rpl22l1 PE=2 SV=1	MOUSE	3
729	6	7.6	18.88	7.343	7.343	tr|Q08EK5|Q08EK5_MOUSE	Keratin 77 OS=Mus musculus OX=10090 GN=Krt77 PE=1 SV=1	MOUSE	4
730	6	6	34.23	22.48	13.42	sp|Q9CPV4|GLOD4_MOUSE	Glyoxalase domain-containing protein 4 OS=Mus musculus OX=10090 GN=Glod4 PE=1 SV=1	MOUSE	3
731	6	6	18.75	8.894	8.894	tr|Q3UJ95|Q3UJ95_MOUSE	Phosphatidylinositol-4-phosphate 5-kinase, type II, beta OS=Mus musculus OX=10090 GN=Pip4k2b PE=1 SV=1	MOUSE	3
732	6	6	19	17.5	17.5	sp|P28667|MRP_MOUSE	MARCKS-related protein OS=Mus musculus OX=10090 GN=Marcksl1 PE=1 SV=2	MOUSE	3
733	6	6	79.82	79.82	79.82	tr|Q58E35|Q58E35_MOUSE	MCG10168 OS=Mus musculus OX=10090 GN=Rplp1 PE=1 SV=1	MOUSE	3
734	6	6	8.416	8.416	8.416	sp|P26151|FCGR1_MOUSE	High affinity immunoglobulin gamma Fc receptor I OS=Mus musculus OX=10090 GN=Fcgr1 PE=1 SV=1	MOUSE	3
735	5.97	5.97	22.71	9.834	6.51	tr|H3BKN0|H3BKN0_MOUSE	tRNA (cytosine(34)-C(5))-methyltransferase OS=Mus musculus OX=10090 GN=Nsun2 PE=1 SV=1	MOUSE	4
736	5.97	5.97	9.639	3.313	2.56	tr|A0A087WNZ7|A0A087WNZ7_MOUSE	E3 ubiquitin-protein ligase TRIP12 OS=Mus musculus OX=10090 GN=Trip12 PE=1 SV=1	MOUSE	3
737	5.95	5.95	9.727	3.155	2.208	tr|A2AF67|A2AF67_MOUSE	Dedicator of cytokinesis protein 11 OS=Mus musculus OX=10090 GN=Dock11 PE=1 SV=1	MOUSE	3
738	5.94	5.94	35.01	16.62	12.34	tr|Q5NTY0|Q5NTY0_MOUSE	DnaJ (Hsp40) homolog, subfamily A, member 1 OS=Mus musculus OX=10090 GN=Dnaja1 PE=1 SV=1	MOUSE	4
739	5.94	5.94	54.1	39.89	26.78	tr|Q6ZWR0|Q6ZWR0_MOUSE	MCG5466 OS=Mus musculus OX=10090 GN=Rap2b PE=1 SV=1	MOUSE	3
740	5.92	5.92	25.48	10.82	10.82	tr|Q3UWH3|Q3UWH3_MOUSE	Vaccinia related kinase 1, isoform CRA_a OS=Mus musculus OX=10090 GN=Vrk1 PE=2 SV=1	MOUSE	3
741	5.87	5.87	21.94	7.554	7.554	tr|E9PUB7|E9PUB7_MOUSE	Protein misato homolog 1 OS=Mus musculus OX=10090 GN=Msto1 PE=1 SV=1	MOUSE	3
742	5.86	5.86	8.098	3.424	3.098	sp|Q6PDI5|ECM29_MOUSE	Proteasome adapter and scaffold protein ECM29 OS=Mus musculus OX=10090 GN=Ecpas PE=1 SV=3	MOUSE	4
743	5.85	5.85	15.51	5.804	4.353	tr|E9PXY1|E9PXY1_MOUSE	Cullin-4B OS=Mus musculus OX=10090 GN=Cul4b PE=1 SV=2	MOUSE	3
744	5.83	5.83	20.33	6.677	6.677	sp|P35991|BTK_MOUSE	Tyrosine-protein kinase BTK OS=Mus musculus OX=10090 GN=Btk PE=1 SV=4	MOUSE	4
745	5.82	5.82	12.98	7.328	7.328	sp|Q8BY35|FGD2_MOUSE	FYVE, RhoGEF and PH domain-containing protein 2 OS=Mus musculus OX=10090 GN=Fgd2 PE=1 SV=1	MOUSE	3
746	5.81	5.81	12.79	5.329	4.263	tr|Q3UJX2|Q3UJX2_MOUSE	Uncharacterized protein OS=Mus musculus OX=10090 GN=Ctnnbl1 PE=2 SV=1	MOUSE	3
747	5.8	5.8	18.96	9.831	7.584	tr|B1AXN9|B1AXN9_MOUSE	Non-specific serine/threonine protein kinase OS=Mus musculus OX=10090 GN=Rps6ka3 PE=1 SV=1	MOUSE	4
748	5.79	5.79	24.31	13.95	8.034	tr|Q8CAJ7|Q8CAJ7_MOUSE	Uncharacterized protein OS=Mus musculus OX=10090 GN=Dnpep PE=2 SV=1	MOUSE	3
749	5.77	5.77	36.23	18.87	18.87	sp|O88587|COMT_MOUSE	Catechol O-methyltransferase OS=Mus musculus OX=10090 GN=Comt PE=1 SV=2	MOUSE	3
750	5.77	5.77	43.65	31.75	31.75	tr|Q91VM2|Q91VM2_MOUSE	Small nuclear ribonucleoprotein Sm D3 OS=Mus musculus OX=10090 GN=Snrpd3 PE=2 SV=1	MOUSE	3
751	5.76	5.76	23.96	14.7	14.7	tr|B2RXQ8|B2RXQ8_MOUSE	MCG19514, isoform CRA_a OS=Mus musculus OX=10090 GN=Wdr82 PE=1 SV=1	MOUSE	3
752	5.72	5.72	18.23	9.386	9.386	sp|Q6A0D4|RFTN1_MOUSE	Raftlin OS=Mus musculus OX=10090 GN=Rftn1 PE=1 SV=4	MOUSE	4
753	5.72	5.72	14.78	4.019	4.019	sp|Q3UIA2|RHG17_MOUSE	Rho GTPase-activating protein 17 OS=Mus musculus OX=10090 GN=Arhgap17 PE=1 SV=1	MOUSE	3
754	5.72	5.72	20.71	11.09	11.09	tr|S4R1B8|S4R1B8_MOUSE	Bridging integrator 2 OS=Mus musculus OX=10090 GN=Bin2 PE=1 SV=1	MOUSE	4
755	5.72	5.72	65.25	50	40.68	tr|Q14AF6|Q14AF6_MOUSE	Small nuclear ribonucleoprotein Sm D2 OS=Mus musculus OX=10090 GN=Snrpd2 PE=1 SV=1	MOUSE	3
756	5.69	5.83	22.76	16.91	8.977	tr|Q8BQW4|Q8BQW4_MOUSE	Uncharacterized protein OS=Mus musculus OX=10090 GN=Arhgap1 PE=2 SV=1	MOUSE	3
757	5.69	5.69	9.987	2.675	2.095	tr|G3X922|G3X922_MOUSE	DnaJ heat shock protein family (Hsp40) member C13 OS=Mus musculus OX=10090 GN=Dnajc13 PE=1 SV=1	MOUSE	3
758	5.66	5.66	34.91	18.75	14.22	sp|Q91YI0|ARLY_MOUSE	Argininosuccinate lyase OS=Mus musculus OX=10090 GN=Asl PE=1 SV=1	MOUSE	4
759	5.66	5.66	28.57	27.6	25	sp|Q9Z0S1|BPNT1_MOUSE	3'(2'),5'-bisphosphate nucleotidase 1 OS=Mus musculus OX=10090 GN=Bpnt1 PE=1 SV=2	MOUSE	5
760	5.63	5.63	33.99	13.2	13.2	sp|P47968|RPIA_MOUSE	Ribose-5-phosphate isomerase OS=Mus musculus OX=10090 GN=Rpia PE=1 SV=2	MOUSE	3
761	5.61	5.61	50.34	19.66	19.66	sp|Q9QZE7|TSNAX_MOUSE	Translin-associated protein X OS=Mus musculus OX=10090 GN=Tsnax PE=1 SV=1	MOUSE	3
762	5.58	5.58	21.51	14.86	9.756	tr|Q6ZPX7|Q6ZPX7_MOUSE	MKIAA1101 protein (Fragment) OS=Mus musculus OX=10090 GN=mKIAA1101 PE=4 SV=1	MOUSE	3
763	5.55	5.55	12.89	3.841	2.058	sp|Q6PAR5|GAPD1_MOUSE	GTPase-activating protein and VPS9 domain-containing protein 1 OS=Mus musculus OX=10090 GN=Gapvd1 PE=1 SV=2	MOUSE	3
764	5.55	5.55	39	39	26.56	tr|D3YWF6|D3YWF6_MOUSE	Ubiquitin thioesterase OTUB1 OS=Mus musculus OX=10090 GN=Otub1 PE=1 SV=1	MOUSE	5
765	5.52	17.64	49.48	44.27	44.27	sp|Q05144|RAC2_MOUSE	Ras-related C3 botulinum toxin substrate 2 OS=Mus musculus OX=10090 GN=Rac2 PE=1 SV=1	MOUSE	9
766	5.51	5.51	15.03	8.05	6.014	sp|Q9D071|MMS19_MOUSE	MMS19 nucleotide excision repair protein homolog OS=Mus musculus OX=10090 GN=Mms19 PE=1 SV=1	MOUSE	3
767	5.48	5.48	36.03	25.7	20.67	sp|Q6PE01|SNR40_MOUSE	U5 small nuclear ribonucleoprotein 40 kDa protein OS=Mus musculus OX=10090 GN=Snrnp40 PE=1 SV=1	MOUSE	3
768	5.46	5.46	23.71	9.946	4.768	tr|Q8BQ03|Q8BQ03_MOUSE	DNA helicase OS=Mus musculus OX=10090 GN=Mcm5 PE=2 SV=1	MOUSE	3
769	5.45	12.49	57.26	35.2	26.26	sp|P63085|MK01_MOUSE	Mitogen-activated protein kinase 1 OS=Mus musculus OX=10090 GN=Mapk1 PE=1 SV=3	MOUSE	7
770	5.43	5.43	22.43	15.97	15.97	tr|Q543N3|Q543N3_MOUSE	LIM and SH3 protein 1, isoform CRA_b OS=Mus musculus OX=10090 GN=Lasp1 PE=1 SV=1	MOUSE	3
771	5.39	22.23	34.73	22.05	22.05	tr|Q8BIX1|Q8BIX1_MOUSE	Uncharacterized protein OS=Mus musculus OX=10090 GN=Ppp2r1b PE=2 SV=1	MOUSE	12
772	5.39	5.39	42.66	13.57	13.57	tr|D3YX28|D3YX28_MOUSE	Serine protease HTRA2, mitochondrial OS=Mus musculus OX=10090 GN=Htra2 PE=1 SV=1	MOUSE	3
773	5.33	5.33	35.5	16.79	13.74	sp|P57759|ERP29_MOUSE	Endoplasmic reticulum resident protein 29 OS=Mus musculus OX=10090 GN=Erp29 PE=1 SV=2	MOUSE	3
774	5.3	7.3	35.17	19.62	15.07	tr|Q8C2A3|Q8C2A3_MOUSE	Uncharacterized protein OS=Mus musculus OX=10090 GN=Sept7 PE=2 SV=1	MOUSE	4
775	5.3	5.3	24.93	10.39	10.39	tr|Q31168|Q31168_MOUSE	H-2D cell surface glycoprotein (Fragment) OS=Mus musculus OX=10090 GN=H2-D1 PE=2 SV=1	MOUSE	3
776	5.24	5.24	18.71	8.316	4.054	tr|A0A1W2P7Q6|A0A1W2P7Q6_MOUSE	Exportin-T OS=Mus musculus OX=10090 GN=Xpot PE=1 SV=1	MOUSE	4
777	5.23	5.23	28.63	16.53	16.53	tr|Q3UW32|Q3UW32_MOUSE	Uncharacterized protein (Fragment) OS=Mus musculus OX=10090 GN=Anp32b PE=2 SV=1	MOUSE	4
778	5.19	5.19	23.61	14.06	10.08	tr|S4R293|S4R293_MOUSE	Neutrophil cytosol factor 1 OS=Mus musculus OX=10090 GN=Ncf1 PE=1 SV=1	MOUSE	3
779	5.17	5.17	14.37	8.3	8.3	tr|Q3UL32|Q3UL32_MOUSE	Uncharacterized protein OS=Mus musculus OX=10090 GN=Dnajc7 PE=2 SV=1	MOUSE	3
780	5.15	5.15	66.94	37.1	37.1	tr|D3YYD5|D3YYD5_MOUSE	Vacuolar protein sorting-associated protein 29 (Fragment) OS=Mus musculus OX=10090 GN=Vps29 PE=1 SV=1	MOUSE	3
781	5.14	18.41	31.06	20.45	14.55	tr|Q99LF8|Q99LF8_MOUSE	Polyadenylate-binding protein OS=Mus musculus OX=10090 GN=Pabpc4 PE=2 SV=1	MOUSE	10
782	5.14	5.34	16.79	9.578	7.518	sp|Q6PGG2|GMIP_MOUSE	GEM-interacting protein OS=Mus musculus OX=10090 GN=Gmip PE=1 SV=1	MOUSE	4
783	5.13	5.13	10.81	9.234	9.234	tr|Q6P6I8|Q6P6I8_MOUSE	Signal-regulatory protein alpha OS=Mus musculus OX=10090 GN=Sirpa PE=1 SV=1	MOUSE	3
784	5.12	5.12	11.51	8.291	6.768	tr|A2AQ45|A2AQ45_MOUSE	Formin-binding protein 1 OS=Mus musculus OX=10090 GN=Fnbp1 PE=1 SV=1	MOUSE	4
785	5.12	5.12	18.95	11.51	11.51	tr|Q5SUC3|Q5SUC3_MOUSE	Calnexin, isoform CRA_a OS=Mus musculus OX=10090 GN=Canx PE=1 SV=1	MOUSE	3
786	5.11	5.11	27.05	15.2	11.25	sp|Q18PI6|SLAF5_MOUSE	SLAM family member 5 OS=Mus musculus OX=10090 GN=Cd84 PE=1 SV=1	MOUSE	3
787	5.08	14.06	46.38	18.01	18.01	tr|A0A1S6GWH2|A0A1S6GWH2_MOUSE	Uncharacterized protein OS=Mus musculus OX=10090 GN=Ddx39b PE=2 SV=1	MOUSE	10
788	5.06	5.06	18.42	13.45	9.091	tr|Q8CBB7|Q8CBB7_MOUSE	AP-1 complex subunit gamma OS=Mus musculus OX=10090 GN=Ap1g1 PE=1 SV=1	MOUSE	4
789	5.05	5.05	39.47	29.61	29.61	tr|A2RTT4|A2RTT4_MOUSE	MCG4297 OS=Mus musculus OX=10090 GN=Ube2n PE=1 SV=1	MOUSE	3
790	5.04	5.04	21.99	15.84	15.84	sp|Q8BGU5|CCNY_MOUSE	Cyclin-Y OS=Mus musculus OX=10090 GN=Ccny PE=1 SV=1	MOUSE	4
791	5.03	5.03	17.91	6.007	6.007	tr|Q8VDC3|Q8VDC3_MOUSE	Cytoplasmic aconitase OS=Mus musculus OX=10090 GN=aco1 PE=3 SV=1	MOUSE	4
792	5.02	5.02	32.07	11.84	4.441	tr|Q3U900|Q3U900_MOUSE	Dolichyl-diphosphooligosaccharide--protein glycosyltransferase subunit 1 OS=Mus musculus OX=10090 GN=Rpn1 PE=2 SV=1	MOUSE	2
793	5	5	12.91	6.973	6.973	tr|Q570Z8|Q570Z8_MOUSE	MKIAA4114 protein (Fragment) OS=Mus musculus OX=10090 GN=Picalm PE=2 SV=1	MOUSE	3
794	4.99	4.99	6.972	3.884	3.884	tr|E9PWG6|E9PWG6_MOUSE	Non-SMC condensin I complex, subunit G OS=Mus musculus OX=10090 GN=Ncapg PE=1 SV=1	MOUSE	3
795	4.97	4.97	11.97	5.362	5.362	tr|A0A1B0GSU0|A0A1B0GSU0_MOUSE	Aldehyde dehydrogenase family 16 member A1 OS=Mus musculus OX=10090 GN=Aldh16a1 PE=1 SV=1	MOUSE	3
796	4.92	10.97	67.66	59.2	35.82	tr|Q3V3C2|Q3V3C2_MOUSE	Uncharacterized protein OS=Mus musculus OX=10090 GN=Rab1b PE=2 SV=1	MOUSE	7
797	4.91	24.73	64.09	51.39	41.18	tr|Q6ZWM8|Q6ZWM8_MOUSE	Serine/threonine-protein phosphatase OS=Mus musculus OX=10090 GN=mCG_126872 PE=2 SV=1	MOUSE	14
798	4.9	4.9	20.24	12.08	12.08	tr|Q8CEF2|Q8CEF2_MOUSE	Uncharacterized protein OS=Mus musculus OX=10090 GN=Parvg PE=2 SV=1	MOUSE	3
799	4.89	4.89	46.7	24.67	24.67	sp|Q9CQF3|CPSF5_MOUSE	Cleavage and polyadenylation specificity factor subunit 5 OS=Mus musculus OX=10090 GN=Nudt21 PE=1 SV=1	MOUSE	3
800	4.86	7.04	22.22	16.09	16.09	tr|Q9ES92|Q9ES92_MOUSE	Fc gamma receptor III OS=Mus musculus OX=10090 GN=Fcgr3 PE=2 SV=1	MOUSE	4
801	4.82	4.82	24.82	15.33	15.33	sp|Q9DCC4|P5CR3_MOUSE	Pyrroline-5-carboxylate reductase 3 OS=Mus musculus OX=10090 GN=Pycr3 PE=1 SV=2	MOUSE	3
802	4.81	4.81	25.08	12.37	12.37	sp|Q9JKY0|CNOT9_MOUSE	CCR4-NOT transcription complex subunit 9 OS=Mus musculus OX=10090 GN=Cnot9 PE=1 SV=1	MOUSE	3
803	4.8	4.8	37.33	17.97	14.75	tr|Q3TK95|Q3TK95_MOUSE	Uncharacterized protein OS=Mus musculus OX=10090 GN=Eif4e PE=1 SV=1	MOUSE	3
804	4.78	4.78	28.69	11.39	9.705	tr|Q5PPQ7|Q5PPQ7_MOUSE	Coronin OS=Mus musculus OX=10090 GN=Coro1c PE=2 SV=1	MOUSE	3
805	4.78	4.78	16.46	6.79	6.79	tr|Q3TDA7|Q3TDA7_MOUSE	Protein kinase C and casein kinase substrate in neurons 2, isoform CRA_a OS=Mus musculus OX=10090 GN=Pacsin2 PE=1 SV=1	MOUSE	3
806	4.77	4.77	38.31	25.32	20.13	tr|F6QL70|F6QL70_MOUSE	60S ribosomal protein L29 OS=Mus musculus OX=10090 GN=Gm17669 PE=3 SV=1	MOUSE	3
807	4.73	4.73	13.44	13.44	10.75	tr|V9GX26|V9GX26_MOUSE	Glycogenin (Fragment) OS=Mus musculus OX=10090 GN=Gyg PE=1 SV=1	MOUSE	3
808	4.72	4.72	42.29	21.86	17.56	tr|Q8BVQ0|Q8BVQ0_MOUSE	WD repeat-containing protein 61 OS=Mus musculus OX=10090 GN=Wdr61 PE=1 SV=1	MOUSE	3
809	4.71	4.71	42.86	36.05	36.05	tr|Q9D7F5|Q9D7F5_MOUSE	Uncharacterized protein OS=Mus musculus OX=10090 GN=Ube2d3 PE=2 SV=1	MOUSE	5
810	4.7	4.7	16.39	11.48	11.48	sp|P97355|SPSY_MOUSE	Spermine synthase OS=Mus musculus OX=10090 GN=Sms PE=1 SV=1	MOUSE	3
811	4.69	4.69	50.3	23.08	23.08	sp|Q6PGB6|NAA50_MOUSE	N-alpha-acetyltransferase 50 OS=Mus musculus OX=10090 GN=Naa50 PE=1 SV=1	MOUSE	3
812	4.67	4.67	28.36	11.44	9.204	tr|Q3TPZ5|Q3TPZ5_MOUSE	Dynactin 2 OS=Mus musculus OX=10090 GN=Dctn2 PE=1 SV=1	MOUSE	3
813	4.67	4.67	16.1	10.43	10.43	tr|Q9D8U0|Q9D8U0_MOUSE	Interferon-related developmental regulator 2 OS=Mus musculus OX=10090 GN=Ifrd2 PE=1 SV=1	MOUSE	3
814	4.66	4.66	40.91	22.73	22.73	tr|Q9D1J2|Q9D1J2_MOUSE	Coatomer subunit epsilon OS=Mus musculus OX=10090 GN=Cope PE=2 SV=1	MOUSE	4
815	4.65	8.07	14.35	10.22	5.741	sp|Q9QXK3|COPG2_MOUSE	Coatomer subunit gamma-2 OS=Mus musculus OX=10090 GN=Copg2 PE=1 SV=1	MOUSE	4
816	4.64	4.64	25.37	13.81	13.81	tr|A0A3B2WB82|A0A3B2WB82_MOUSE	Proteasome assembly chaperone 1 OS=Mus musculus OX=10090 GN=Psmg1 PE=1 SV=1	MOUSE	3
817	4.57	4.69	20.79	9.921	8.819	tr|S4R1I3|S4R1I3_MOUSE	Xaa-Pro aminopeptidase 1 OS=Mus musculus OX=10090 GN=Xpnpep1 PE=1 SV=1	MOUSE	4
818	4.56	4.56	21.7	7.83	5.383	tr|Q3UYU2|Q3UYU2_MOUSE	HpaII tinys locus 9c, isoform CRA_a OS=Mus musculus OX=10090 GN=Trmt2a PE=1 SV=1	MOUSE	3
819	4.54	4.54	50.52	28.72	7.958	tr|Q9CPS5|Q9CPS5_MOUSE	26S proteasome non-ATPase regulatory subunit 8 OS=Mus musculus OX=10090 GN=Psmd8 PE=1 SV=2	MOUSE	2
820	4.53	4.53	35.44	15.53	15.53	sp|Q3THG9|AASD1_MOUSE	Alanyl-tRNA editing protein Aarsd1 OS=Mus musculus OX=10090 GN=Aarsd1 PE=1 SV=2	MOUSE	3
821	4.53	4.53	12.4	6.122	6.122	tr|A0A0R4J049|A0A0R4J049_MOUSE	Protein arginine N-methyltransferase 5 OS=Mus musculus OX=10090 GN=Prmt5 PE=1 SV=1	MOUSE	3
822	4.5	4.5	5.545	0.7188	0.4313	tr|S4R2P8|S4R2P8_MOUSE	Baculoviral IAP repeat-containing protein 6 OS=Mus musculus OX=10090 GN=Birc6 PE=1 SV=1	MOUSE	2
823	4.47	4.47	34.18	20.25	20.25	tr|Q561M1|Q561M1_MOUSE	Acp1 protein OS=Mus musculus OX=10090 GN=Acp1 PE=1 SV=1	MOUSE	3
824	4.46	15.24	31.14	22.69	16.43	tr|B1AX58|B1AX58_MOUSE	Plastin-3 OS=Mus musculus OX=10090 GN=Pls3 PE=1 SV=1	MOUSE	11
825	4.44	4.44	47.98	40.91	15.66	tr|Q99JZ4|Q99JZ4_MOUSE	GTP-binding protein SAR1a OS=Mus musculus OX=10090 GN=Sar1a PE=1 SV=1	MOUSE	2
826	4.41	4.41	27.78	9.028	9.028	sp|Q5SUF2|LC7L3_MOUSE	Luc7-like protein 3 OS=Mus musculus OX=10090 GN=Luc7l3 PE=1 SV=1	MOUSE	3
827	4.41	4.41	41.86	23.72	23.72	sp|P67871|CSK2B_MOUSE	Casein kinase II subunit beta OS=Mus musculus OX=10090 GN=Csnk2b PE=1 SV=1	MOUSE	3
828	4.35	4.35	17.5	5.53	2.901	tr|F8VPX1|F8VPX1_MOUSE	Ubiquitin carboxyl-terminal hydrolase 7 OS=Mus musculus OX=10090 GN=Usp7 PE=1 SV=1	MOUSE	2
829	4.33	4.33	30.48	11.97	9.402	sp|P05132|KAPCA_MOUSE	cAMP-dependent protein kinase catalytic subunit alpha OS=Mus musculus OX=10090 GN=Prkaca PE=1 SV=3	MOUSE	3
830	4.32	4.32	20.77	6.038	4.86	tr|Q80XR8|Q80XR8_MOUSE	ARF GTPase-activating protein GIT2 OS=Mus musculus OX=10090 GN=Git2 PE=1 SV=2	MOUSE	2
831	4.31	4.33	38.87	15.38	12.96	sp|O35381|AN32A_MOUSE	Acidic leucine-rich nuclear phosphoprotein 32 family member A OS=Mus musculus OX=10090 GN=Anp32a PE=1 SV=1	MOUSE	3
832	4.31	4.31	22.66	11.46	8.333	tr|A0A1L1STE6|A0A1L1STE6_MOUSE	Isocitrate dehydrogenase [NAD] subunit, mitochondrial OS=Mus musculus OX=10090 GN=Idh3a PE=1 SV=1	NAD	2
833	4.3	4.3	17.22	17.22	7.947	sp|Q9ES74|NEK7_MOUSE	Serine/threonine-protein kinase Nek7 OS=Mus musculus OX=10090 GN=Nek7 PE=1 SV=1	MOUSE	2
834	4.28	4.3	35.97	20.16	11.86	tr|Q6A0C7|Q6A0C7_MOUSE	MKIAA0118 protein (Fragment) OS=Mus musculus OX=10090 GN=Rab21 PE=2 SV=1	MOUSE	2
835	4.25	4.25	44.7	19.48	11.75	sp|Q9Z0P5|TWF2_MOUSE	Twinfilin-2 OS=Mus musculus OX=10090 GN=Twf2 PE=1 SV=1	MOUSE	2
836	4.25	4.25	8.365	8.365	7.034	tr|Q8BVA0|Q8BVA0_MOUSE	Transmembrane glycoprotein NMB OS=Mus musculus OX=10090 GN=Gpnmb PE=1 SV=1	MOUSE	4
837	4.24	4.24	19.16	7.862	7.862	tr|Q9DC13|Q9DC13_MOUSE	Lysosomal membrane glycoprotein 1, isoform CRA_a OS=Mus musculus OX=10090 GN=Lamp1 PE=2 SV=1	MOUSE	3
838	4.23	4.23	14.51	8.929	8.929	tr|B1AU76|B1AU76_MOUSE	Nuclear autoantigenic sperm protein OS=Mus musculus OX=10090 GN=Nasp PE=1 SV=1	MOUSE	3
839	4.22	4.22	31.43	31.43	17.14	tr|Q545K4|Q545K4_MOUSE	Eukaryotic translation initiation factor 6 OS=Mus musculus OX=10090 GN=Eif6 PE=1 SV=1	MOUSE	3
840	4.2	4.2	26.87	10.75	4.415	tr|Q3UDZ8|Q3UDZ8_MOUSE	Uncharacterized protein (Fragment) OS=Mus musculus OX=10090 GN=Mta2 PE=2 SV=1	MOUSE	2
841	4.19	4.2	14.86	7.431	6.139	tr|E9Q9H3|E9Q9H3_MOUSE	DnaJ homolog subfamily C member 2 OS=Mus musculus OX=10090 GN=Dnajc2 PE=1 SV=1	MOUSE	3
842	4.19	4.19	34.76	28.57	14.29	tr|B1AQF4|B1AQF4_MOUSE	Dual-specificity protein phosphatase 3 OS=Mus musculus OX=10090 GN=Dusp3 PE=1 SV=1	MOUSE	2
843	4.18	4.19	6.564	5.019	3.938	tr|Q3UJA1|Q3UJA1_MOUSE	Uncharacterized protein OS=Mus musculus OX=10090 GN=Rrp12 PE=1 SV=1	MOUSE	3
844	4.18	4.18	7.91	2.699	1.758	sp|Q80TM9|NISCH_MOUSE	Nischarin OS=Mus musculus OX=10090 GN=Nisch PE=1 SV=2	MOUSE	2
845	4.18	4.18	28.21	20.51	20.51	sp|Q9D1R9|RL34_MOUSE	60S ribosomal protein L34 OS=Mus musculus OX=10090 GN=Rpl34 PE=1 SV=2	MOUSE	3
846	4.16	4.16	15.6	7.645	2.956	sp|Q8R5H1|UBP15_MOUSE	Ubiquitin carboxyl-terminal hydrolase 15 OS=Mus musculus OX=10090 GN=Usp15 PE=1 SV=1	MOUSE	3
847	4.16	4.16	12.26	4.682	3.233	tr|E9QKA4|E9QKA4_MOUSE	Serine/arginine repetitive matrix protein 1 OS=Mus musculus OX=10090 GN=Srrm1 PE=1 SV=1	MOUSE	2
848	4.16	4.16	35.82	21.89	17.91	sp|Q9R1P3|PSB2_MOUSE	Proteasome subunit beta type-2 OS=Mus musculus OX=10090 GN=Psmb2 PE=1 SV=1	MOUSE	2
849	4.15	4.15	19.87	16.07	5.804	tr|Q3TL72|Q3TL72_MOUSE	NEDD8-activating enzyme E1 catalytic subunit OS=Mus musculus OX=10090 GN=Uba3 PE=1 SV=1	MOUSE	2
850	4.14	4.14	22.96	7.304	5.217	tr|Q3ULP9|Q3ULP9_MOUSE	Uncharacterized protein OS=Mus musculus OX=10090 GN=Fubp3 PE=2 SV=1	MOUSE	2
851	4.14	4.14	13.29	7.753	7.753	tr|Q3TPJ8|Q3TPJ8_MOUSE	Cytoplasmic dynein 1 intermediate chain 2 OS=Mus musculus OX=10090 GN=Dync1i2 PE=1 SV=1	MOUSE	2
852	4.14	4.14	3.361	1.758	1.499	tr|K4DI77|K4DI77_MOUSE	WD repeat-containing protein 81 (Fragment) OS=Mus musculus OX=10090 GN=Wdr81 PE=1 SV=1	MOUSE	2
853	4.13	4.13	11.81	3.504	1.779	tr|D3Z4J3|D3Z4J3_MOUSE	Unconventional myosin-Va OS=Mus musculus OX=10090 GN=Myo5a PE=1 SV=1	MOUSE	2
854	4.13	4.13	25.66	15.63	9.44	tr|Q5HZI8|Q5HZI8_MOUSE	MCG8761 OS=Mus musculus OX=10090 GN=Rfc5 PE=1 SV=1	MOUSE	2
855	4.13	4.13	19.62	10	7.692	tr|Q8K0I5|Q8K0I5_MOUSE	3-hydroxy-3-methylglutaryl coenzyme A synthase OS=Mus musculus OX=10090 GN=Hmgcs1 PE=2 SV=1	MOUSE	2
856	4.11	4.11	30.28	16.51	10.09	tr|Q8CDB3|Q8CDB3_MOUSE	Uncharacterized protein OS=Mus musculus OX=10090 GN=Cd28 PE=2 SV=1	MOUSE	3
857	4.1	4.11	7.498	2.091	1.586	tr|E9QKE4|E9QKE4_MOUSE	Rab3 GTPase-activating protein non-catalytic subunit OS=Mus musculus OX=10090 GN=Rab3gap2 PE=1 SV=1	MOUSE	2
858	4.09	4.09	38.68	31.13	12.26	tr|Q5M9P1|Q5M9P1_MOUSE	MCG115063, isoform CRA_a OS=Mus musculus OX=10090 GN=Rpl36a PE=1 SV=1	MOUSE	2
859	4.08	4.08	10.55	1.69	1.69	sp|Q9Z277|BAZ1B_MOUSE	Tyrosine-protein kinase BAZ1B OS=Mus musculus OX=10090 GN=Baz1b PE=1 SV=2	MOUSE	2
860	4.08	4.08	13.23	3.113	2.043	tr|F8WHR6|F8WHR6_MOUSE	Probable ATP-dependent RNA helicase DDX46 OS=Mus musculus OX=10090 GN=Ddx46 PE=1 SV=1	MOUSE	2
861	4.08	4.08	35.03	18.27	14.72	tr|Q3UKW2|Q3UKW2_MOUSE	Calmodulin-1 OS=Mus musculus OX=10090 GN=Calm1 PE=1 SV=1	MOUSE	3
862	4.07	4.07	29.89	29.89	29.89	sp|Q9D1M4|MCA3_MOUSE	Eukaryotic translation elongation factor 1 epsilon-1 OS=Mus musculus OX=10090 GN=Eef1e1 PE=1 SV=1	MOUSE	5
863	4.07	4.07	41.84	39.8	32.65	sp|Q62426|CYTB_MOUSE	Cystatin-B OS=Mus musculus OX=10090 GN=Cstb PE=1 SV=1	MOUSE	2
864	4.06	4.09	39.5	17.5	14	tr|Q6ZWQ6|Q6ZWQ6_MOUSE	Huntingtin interacting protein 2, isoform CRA_e OS=Mus musculus OX=10090 GN=Ube2k PE=1 SV=1	MOUSE	2
865	4.06	4.06	33.43	15.71	11.71	sp|Q9R1T2|SAE1_MOUSE	SUMO-activating enzyme subunit 1 OS=Mus musculus OX=10090 GN=Sae1 PE=1 SV=1	MOUSE	2
866	4.06	4.06	50	50	18.57	tr|Q52KP0|Q52KP0_MOUSE	MCG13615, isoform CRA_a OS=Mus musculus OX=10090 GN=Rpl38 PE=1 SV=1	MOUSE	2
867	4.05	4.06	15.32	8.266	5.847	tr|Q3UJC3|Q3UJC3_MOUSE	Glycylpeptide N-tetradecanoyltransferase OS=Mus musculus OX=10090 GN=Nmt1 PE=1 SV=1	MOUSE	2
868	4.05	4.05	22.63	12.57	8.101	tr|A0A0R4J107|A0A0R4J107_MOUSE	Acylamino-acid-releasing enzyme (Fragment) OS=Mus musculus OX=10090 GN=Apeh PE=1 SV=1	MOUSE	3
869	4.05	4.05	22.3	9.665	9.665	tr|B2RWB7|B2RWB7_MOUSE	9630033F20Rik protein OS=Mus musculus OX=10090 GN=Tigar PE=1 SV=1	MOUSE	2
870	4.03	4.6	39.39	30.91	13.94	tr|Q4FK36|Q4FK36_MOUSE	Destrin OS=Mus musculus OX=10090 GN=Dstn PE=1 SV=1	MOUSE	3
871	4.02	4.03	23.87	19.37	19.37	tr|Q1WWK3|Q1WWK3_MOUSE	Hist1h1b protein (Fragment) OS=Mus musculus OX=10090 GN=Hist1h1b PE=2 SV=1	MOUSE	3
872	4.02	4.02	29.14	11.51	8.273	tr|Q9CV72|Q9CV72_MOUSE	Uncharacterized protein (Fragment) OS=Mus musculus OX=10090 GN=Krt6b PE=2 SV=1	MOUSE	2
873	4.01	4.3	20.73	9.213	9.213	tr|Q543M7|Q543M7_MOUSE	Importin subunit alpha OS=Mus musculus OX=10090 GN=Kpna3 PE=1 SV=1	MOUSE	3
874	4.01	4.14	16.43	13.54	12.1	tr|A1L3C2|A1L3C2_MOUSE	Polr1c protein OS=Mus musculus OX=10090 GN=Polr1c PE=2 SV=1	MOUSE	3
875	4.01	4.01	18.14	8.372	8.372	sp|P82343|RENBP_MOUSE	N-acylglucosamine 2-epimerase OS=Mus musculus OX=10090 GN=Renbp PE=1 SV=3	MOUSE	2
876	4.01	4.01	19.92	9.544	9.544	tr|Q923F1|Q923F1_MOUSE	Chloride channel, nucleotide-sensitive, 1A OS=Mus musculus OX=10090 GN=Clns1a PE=1 SV=1	MOUSE	2
877	4	72.24	87.86	84.39	82.08	tr|Q4FJV4|Q4FJV4_MOUSE	Annexin OS=Mus musculus OX=10090 GN=Anxa1 PE=1 SV=1	MOUSE	42
878	4	9.95	54.74	54.74	54.74	tr|Q64426|Q64426_MOUSE	Histone H2A (Fragment) OS=Mus musculus domesticus OX=10092 GN=H2A PE=2 SV=1	MOUSE	8
879	4	4.14	18.08	18.08	18.08	tr|Q4G0C5|Q4G0C5_MOUSE	Peptidyl-prolyl cis-trans isomerase OS=Mus musculus OX=10090 GN=Ppih PE=1 SV=1	MOUSE	3
880	4	4	13.14	1.865	1.865	tr|Q3ULS2|Q3ULS2_MOUSE	Structural maintenance of chromosomes protein OS=Mus musculus OX=10090 GN=Smc2 PE=2 SV=1	MOUSE	2
881	4	4	12.77	2.897	2.897	tr|G3X9V2|G3X9V2_MOUSE	Catenin (Cadherin associated protein), delta 1, isoform CRA_a OS=Mus musculus OX=10090 GN=Ctnnd1 PE=1 SV=1	MOUSE	2
882	4	4	18.56	3.588	3.588	tr|A0A0R4J0Z1|A0A0R4J0Z1_MOUSE	Protein disulfide-isomerase A4 OS=Mus musculus OX=10090 GN=Pdia4 PE=1 SV=1	MOUSE	2
883	4	4	11.63	1.75	1.75	tr|Q6IFT3|Q6IFT3_MOUSE	Keratin Kb40 OS=Mus musculus OX=10090 GN=Krt78 PE=2 SV=1	MOUSE	2
884	4	4	9.477	3.678	3.678	tr|B2RTP7|B2RTP7_MOUSE	Krt2 protein OS=Mus musculus OX=10090 GN=Krt2 PE=2 SV=1	MOUSE	2
885	4	4	29.34	7.485	7.485	sp|Q99LB6|MAT2B_MOUSE	Methionine adenosyltransferase 2 subunit beta OS=Mus musculus OX=10090 GN=Mat2b PE=1 SV=1	MOUSE	2
886	4	4	44.44	19.44	19.44	sp|Q8BMJ3|IF1AX_MOUSE	Eukaryotic translation initiation factor 1A, X-chromosomal OS=Mus musculus OX=10090 GN=Eif1ax PE=2 SV=3	MOUSE	3
887	4	4	43.51	27.27	16.88	sp|O70591|PFD2_MOUSE	Prefoldin subunit 2 OS=Mus musculus OX=10090 GN=Pfdn2 PE=1 SV=2	MOUSE	2
888	4	4	13.82	8.401	8.401	tr|Q3KQQ1|Q3KQQ1_MOUSE	Nsfl1c protein (Fragment) OS=Mus musculus OX=10090 GN=Nsfl1c PE=2 SV=1	MOUSE	2
889	4	4	20.08	14.67	14.67	tr|Q9DCT4|Q9DCT4_MOUSE	MCG16714, isoform CRA_a OS=Mus musculus OX=10090 GN=Bud23 PE=1 SV=1	MOUSE	2
890	4	4	10.25	7.35	7.35	tr|Q8CFQ9|Q8CFQ9_MOUSE	Fusion, derived from t(1216) malignant liposarcoma (Human) OS=Mus musculus OX=10090 GN=Fus PE=1 SV=1	MOUSE	2
891	4	4	15.38	11.15	11.15	tr|Q8BMC5|Q8BMC5_MOUSE	Uncharacterized protein OS=Mus musculus OX=10090 GN=Adk PE=2 SV=1	MOUSE	2
892	4	4	28.36	20.15	20.15	tr|Q3UWL8|Q3UWL8_MOUSE	Prefoldin subunit 4 OS=Mus musculus OX=10090 GN=Pfdn4 PE=1 SV=1	MOUSE	2
893	4	4	39.47	27.19	27.19	tr|Q3U9A8|Q3U9A8_MOUSE	SH3 domain-binding glutamic acid-rich-like protein OS=Mus musculus OX=10090 GN=Sh3bgrl PE=2 SV=1	MOUSE	2
894	4	4	12.32	6.982	6.982	tr|Q3TCL6|Q3TCL6_MOUSE	Anthrax toxin receptor OS=Mus musculus OX=10090 GN=Antxr2 PE=1 SV=1	MOUSE	2
895	4	4	12.85	10.44	10.44	sp|Q9WV55|VAPA_MOUSE	Vesicle-associated membrane protein-associated protein A OS=Mus musculus OX=10090 GN=Vapa PE=1 SV=2	MOUSE	2
896	4	4	27.73	27.73	27.73	sp|P62315|SMD1_MOUSE	Small nuclear ribonucleoprotein Sm D1 OS=Mus musculus OX=10090 GN=Snrpd1 PE=1 SV=1	MOUSE	2
897	4	4	37.76	27.55	27.55	sp|P50543|S10AB_MOUSE	Protein S100-A11 OS=Mus musculus OX=10090 GN=S100a11 PE=1 SV=1	MOUSE	3
898	4	4	18.92	18.92	18.92	tr|Q8BTA2|Q8BTA2_MOUSE	Uncharacterized protein OS=Mus musculus OX=10090 GN=Pafah1b2 PE=2 SV=1	MOUSE	3
899	4	4	15.73	15.73	15.73	tr|Q5QJQ9|Q5QJQ9_MOUSE	Cellular nucleic acid binding protein OS=Mus musculus OX=10090 GN=Cnbp PE=2 SV=1	MOUSE	2
900	4	4	25	25	25	tr|Q3ULN5|Q3ULN5_MOUSE	Peptidylprolyl isomerase OS=Mus musculus OX=10090 GN=Fkbp1a PE=2 SV=1	MOUSE	2
901	4	4	30.16	30.16	30.16	sp|P70349|HINT1_MOUSE	Histidine triad nucleotide-binding protein 1 OS=Mus musculus OX=10090 GN=Hint1 PE=1 SV=3	MOUSE	3
902	3.96	3.96	10.84	2.607	2.607	sp|Q9Z1Z0|USO1_MOUSE	General vesicular transport factor p115 OS=Mus musculus OX=10090 GN=Uso1 PE=1 SV=2	MOUSE	2
903	3.96	3.96	15.6	10.4	8.038	tr|Q4V9X1|Q4V9X1_MOUSE	Ribosome biogenesis protein WDR12 OS=Mus musculus OX=10090 GN=Wdr12 PE=1 SV=1	MOUSE	2
904	3.95	3.95	38.36	17.24	11.64	tr|Q9DCE3|Q9DCE3_MOUSE	Phosphomannomutase OS=Mus musculus OX=10090 GN=Pmm2 PE=2 SV=1	MOUSE	2
905	3.92	3.92	18.83	6.581	4.936	sp|Q9CZX0|ELP3_MOUSE	Elongator complex protein 3 OS=Mus musculus OX=10090 GN=Elp3 PE=1 SV=1	MOUSE	2
906	3.91	3.91	25.43	7.731	2.848	tr|H3BKH9|H3BKH9_MOUSE	Rho guanine nucleotide exchange factor 2 OS=Mus musculus OX=10090 GN=Arhgef2 PE=1 SV=1	MOUSE	2
907	3.9	3.91	13.56	5.824	3.411	tr|A2RRK3|A2RRK3_MOUSE	Slk protein OS=Mus musculus OX=10090 GN=Slk PE=2 SV=1	MOUSE	3
908	3.87	3.87	17.23	8.615	5.574	tr|Q68FC6|Q68FC6_MOUSE	Wrd43 protein (Fragment) OS=Mus musculus OX=10090 GN=Wdr43 PE=2 SV=1	MOUSE	2
909	3.85	3.85	30.8	18.3	13.39	sp|Q9D8B3|CHM4B_MOUSE	Charged multivesicular body protein 4b OS=Mus musculus OX=10090 GN=Chmp4b PE=1 SV=2	MOUSE	2
910	3.85	3.85	32.04	19.89	19.89	sp|Q9DB27|MCTS1_MOUSE	Malignant T-cell-amplified sequence 1 OS=Mus musculus OX=10090 GN=Mcts1 PE=1 SV=1	MOUSE	2
911	3.83	3.83	26.26	8.522	5.739	tr|Q6NXX7|Q6NXX7_MOUSE	Abce1 protein (Fragment) OS=Mus musculus OX=10090 GN=Abce1 PE=2 SV=1	MOUSE	3
912	3.83	3.83	24.18	13.19	7.692	tr|G3X926|G3X926_MOUSE	MCG1407, isoform CRA_a OS=Mus musculus OX=10090 GN=Rpf2 PE=1 SV=1	MOUSE	2
913	3.79	3.79	6.075	6.075	5.14	tr|B2RUA5|B2RUA5_MOUSE	SAPS domain family, member 1 OS=Mus musculus OX=10090 GN=Ppp6r1 PE=2 SV=1	MOUSE	2
914	3.78	3.78	12.44	2.099	2.099	tr|Q7TT13|Q7TT13_MOUSE	Mink1 protein OS=Mus musculus OX=10090 GN=Mink1 PE=2 SV=1	MOUSE	3
915	3.78	3.78	25.91	18.98	13.14	tr|Q4FJZ6|Q4FJZ6_MOUSE	Gclm protein OS=Mus musculus OX=10090 GN=Gclm PE=1 SV=1	MOUSE	3
916	3.77	3.78	31.76	11.76	11.76	sp|Q61249|IGBP1_MOUSE	Immunoglobulin-binding protein 1 OS=Mus musculus OX=10090 GN=Igbp1 PE=1 SV=1	MOUSE	3
917	3.77	3.77	20.91	6.654	6.654	tr|Q5FWJ9|Q5FWJ9_MOUSE	Nucleoporin 62 OS=Mus musculus OX=10090 GN=Nup62 PE=1 SV=1	MOUSE	2
918	3.74	3.77	14.56	14.56	14.56	tr|Q99N15|Q99N15_MOUSE	17beta-hydroxysteroid dehydrogenase type 10/short chain L-3-hydroxyacyl-CoA dehydrogenase OS=Mus musculus OX=10090 GN=Hsd17b10 PE=1 SV=1	MOUSE	2
919	3.73	3.73	12.31	6.272	5.207	tr|Q3U9E2|Q3U9E2_MOUSE	Vav 1 oncogene OS=Mus musculus OX=10090 GN=Vav1 PE=1 SV=1	MOUSE	3
920	3.73	3.73	15.22	7.971	7.971	sp|P28063|PSB8_MOUSE	Proteasome subunit beta type-8 OS=Mus musculus OX=10090 GN=Psmb8 PE=1 SV=2	MOUSE	2
921	3.71	3.71	17.91	7.483	5.896	tr|Q3UG68|Q3UG68_MOUSE	Dolichyl-diphosphooligosaccharide--protein glycosyltransferase 48 kDa subunit OS=Mus musculus OX=10090 GN=Ddost PE=2 SV=1	MOUSE	2
922	3.69	3.69	20.5	16.5	16.5	tr|Q8VCG1|Q8VCG1_MOUSE	Deoxyuridine triphosphatase OS=Mus musculus OX=10090 GN=Dut PE=1 SV=1	MOUSE	2
923	3.68	5.94	28.91	10.62	10.62	sp|Q3TWW8|SRSF6_MOUSE	Serine/arginine-rich splicing factor 6 OS=Mus musculus OX=10090 GN=Srsf6 PE=1 SV=1	MOUSE	4
924	3.67	3.67	18.92	14.19	10.14	tr|A0A077S2U6|A0A077S2U6_MOUSE	Lysozyme OS=Mus musculus OX=10090 GN=Lyz2 PE=1 SV=1	MOUSE	2
925	3.66	3.66	12.74	1.058	1.058	sp|Q62261|SPTB2_MOUSE	Spectrin beta chain, non-erythrocytic 1 OS=Mus musculus OX=10090 GN=Sptbn1 PE=1 SV=2	MOUSE	2
926	3.64	3.64	23.68	7.566	7.566	tr|Q3TYJ0|Q3TYJ0_MOUSE	Uncharacterized protein OS=Mus musculus OX=10090 GN=Stub1 PE=2 SV=1	MOUSE	3
927	3.6	3.6	11.49	2.553	1.952	tr|E9QPI5|E9QPI5_MOUSE	Sister chromatid cohesion protein PDS5 homolog A OS=Mus musculus OX=10090 GN=Pds5a PE=1 SV=1	MOUSE	2
928	3.6	3.6	20.25	9.034	9.034	tr|Q8C6E9|Q8C6E9_MOUSE	Uncharacterized protein OS=Mus musculus OX=10090 GN=Pura PE=2 SV=1	MOUSE	2
929	3.59	5	37.7	22.51	22.51	tr|Q9CT19|Q9CT19_MOUSE	Uncharacterized protein (Fragment) OS=Mus musculus OX=10090 GN=Hmgb2 PE=2 SV=3	MOUSE	3
930	3.59	3.59	11.96	4.499	3.374	tr|H7BX01|H7BX01_MOUSE	Dynamin-like 120 kDa protein, mitochondrial OS=Mus musculus OX=10090 GN=Opa1 PE=1 SV=1	MOUSE	2
931	3.58	3.58	14.3	4.106	2.384	tr|Q8K0E2|Q8K0E2_MOUSE	Exocyst complex component 3 OS=Mus musculus OX=10090 GN=Exoc3 PE=1 SV=1	MOUSE	2
932	3.56	4.89	36.86	16	9.429	tr|Q3TIQ3|Q3TIQ3_MOUSE	Uncharacterized protein (Fragment) OS=Mus musculus OX=10090 GN=Pitpna PE=2 SV=1	MOUSE	3
933	3.55	3.55	13.58	4.302	0.8605	tr|Q7TSJ0|Q7TSJ0_MOUSE	DNA (cytosine-5)-methyltransferase OS=Mus musculus OX=10090 GN=Dnmt1 PE=2 SV=1	MOUSE	1
934	3.55	3.55	28.28	23.23	12.63	sp|Q9D0B6|PBDC1_MOUSE	Protein PBDC1 OS=Mus musculus OX=10090 GN=Pbdc1 PE=1 SV=1	MOUSE	2
935	3.53	3.53	19.78	7.742	6.667	sp|Q9D0L8|MCES_MOUSE	mRNA cap guanine-N7 methyltransferase OS=Mus musculus OX=10090 GN=Rnmt PE=1 SV=1	MOUSE	2
936	3.51	3.51	25.79	8.333	4.96	sp|P14576|SRP54_MOUSE	Signal recognition particle 54 kDa protein OS=Mus musculus OX=10090 GN=Srp54 PE=1 SV=2	MOUSE	2
937	3.51	3.51	11.78	3.829	3.829	tr|Q3USC0|Q3USC0_MOUSE	Uncharacterized protein OS=Mus musculus OX=10090 GN=Heatr3 PE=2 SV=1	MOUSE	2
938	3.5	3.5	21.74	16.43	11.59	tr|Q9QYY3|Q9QYY3_MOUSE	Ribosome assembly factor mrt4 (Fragment) OS=Mus musculus OX=10090 GN=mg684 PE=2 SV=1	MOUSE	2
939	3.47	3.47	29.31	13.22	10.06	sp|Q921W4|QORL1_MOUSE	Quinone oxidoreductase-like protein 1 OS=Mus musculus OX=10090 GN=Cryzl1 PE=1 SV=1	MOUSE	2
940	3.47	3.47	6.697	2.986	1.991	sp|Q9Z1T1|AP3B1_MOUSE	AP-3 complex subunit beta-1 OS=Mus musculus OX=10090 GN=Ap3b1 PE=1 SV=2	MOUSE	2
941	3.47	3.47	21.67	5.714	5.714	tr|Q3TYV5|Q3TYV5_MOUSE	2',3'-cyclic-nucleotide 3'-phosphodiesterase OS=Mus musculus OX=10090 GN=Cnp PE=2 SV=1	MOUSE	2
942	3.47	3.47	24.43	11.76	11.76	tr|Q9D3L3|Q9D3L3_MOUSE	Synaptosomal-associated protein OS=Mus musculus OX=10090 GN=Snap23 PE=1 SV=1	MOUSE	2
943	3.46	3.46	12.64	7.807	5.762	sp|Q60960|IMA5_MOUSE	Importin subunit alpha-5 OS=Mus musculus OX=10090 GN=Kpna1 PE=1 SV=2	MOUSE	2
944	3.46	3.46	23.04	15.18	15.18	tr|A3KMJ8|A3KMJ8_MOUSE	Vbp1 protein (Fragment) OS=Mus musculus OX=10090 GN=Vbp1 PE=2 SV=1	MOUSE	2
945	3.44	7.74	20.8	13.5	13.5	sp|O08807|PRDX4_MOUSE	Peroxiredoxin-4 OS=Mus musculus OX=10090 GN=Prdx4 PE=1 SV=1	MOUSE	7
946	3.44	3.57	6.611	2.358	0.8842	sp|Q6ZQ08|CNOT1_MOUSE	CCR4-NOT transcription complex subunit 1 OS=Mus musculus OX=10090 GN=Cnot1 PE=1 SV=2	MOUSE	2
947	3.44	3.44	16.31	3.348	3.348	tr|A0A1B0GRU8|A0A1B0GRU8_MOUSE	Pre-mRNA-processing factor 40 homolog A OS=Mus musculus OX=10090 GN=Prpf40a PE=1 SV=1	MOUSE	2
948	3.44	3.44	8.929	4.058	3.734	tr|Q8CD76|Q8CD76_MOUSE	Kinesin light chain 1 OS=Mus musculus OX=10090 GN=Klc1 PE=1 SV=1	MOUSE	2
949	3.43	3.43	25.24	8.726	8.726	tr|Q3TQP7|Q3TQP7_MOUSE	Uncharacterized protein OS=Mus musculus OX=10090 GN=Acat1 PE=2 SV=1	MOUSE	2
950	3.43	3.43	17.58	5.055	5.055	tr|Q4VBG1|Q4VBG1_MOUSE	DEAD (Asp-Glu-Ala-Asp) box polypeptide 47 OS=Mus musculus OX=10090 GN=Ddx47 PE=2 SV=1	MOUSE	2
951	3.41	6.11	11.95	2.575	1.768	sp|Q80X90|FLNB_MOUSE	Filamin-B OS=Mus musculus OX=10090 GN=Flnb PE=1 SV=3	MOUSE	3
952	3.39	3.39	8.97	1.515	1.515	tr|B9EKR4|B9EKR4_MOUSE	Phosphatidylinositol-3,4, 5-trisphosphate-dependent Rac exchange factor 1 OS=Mus musculus OX=10090 GN=Prex1 PE=2 SV=1	MOUSE	2
953	3.37	3.37	11.01	8.176	8.176	tr|Q3THN2|Q3THN2_MOUSE	Uncharacterized protein OS=Mus musculus OX=10090 GN=Dera PE=2 SV=1	MOUSE	2
954	3.36	3.36	7.86	1.634	1.634	tr|Q5DTQ4|Q5DTQ4_MOUSE	MKIAA4062 protein (Fragment) OS=Mus musculus OX=10090 GN=Diaph1 PE=2 SV=1	MOUSE	2
955	3.36	3.36	7.194	5.242	3.803	sp|Q8C052|MAP1S_MOUSE	Microtubule-associated protein 1S OS=Mus musculus OX=10090 GN=Map1s PE=1 SV=2	MOUSE	3
956	3.36	3.36	24.03	24.03	24.03	tr|Q561N4|Q561N4_MOUSE	MCG1032217 OS=Mus musculus OX=10090 GN=Ube2l3 PE=1 SV=1	MOUSE	2
957	3.35	13.86	39.59	39.59	39.59	tr|J3QP71|J3QP71_MOUSE	Basigin (Fragment) OS=Mus musculus OX=10090 GN=Bsg PE=1 SV=1	MOUSE	8
958	3.35	3.35	19.37	14.74	13.05	sp|Q8VDD8|WASH1_MOUSE	WASH complex subunit 1 OS=Mus musculus OX=10090 GN=Washc1 PE=1 SV=1	MOUSE	4
959	3.35	3.35	10.4	5.458	5.458	sp|P25799|NFKB1_MOUSE	Nuclear factor NF-kappa-B p105 subunit OS=Mus musculus OX=10090 GN=Nfkb1 PE=1 SV=2	MOUSE	3
960	3.35	3.35	23.57	9.506	9.506	tr|A0A1B0GSH8|A0A1B0GSH8_MOUSE	Predicted gene 45808 (Fragment) OS=Mus musculus OX=10090 GN=Gm45808 PE=4 SV=1	MOUSE	2
961	3.35	3.35	6.499	3.846	3.846	tr|Q3UP01|Q3UP01_MOUSE	Uncharacterized protein (Fragment) OS=Mus musculus OX=10090 GN=Lrch1 PE=2 SV=1	MOUSE	2
962	3.33	5.46	24.37	24.37	16.81	tr|Q3THA6|Q3THA6_MOUSE	MCG17902, isoform CRA_a OS=Mus musculus OX=10090 GN=Srsf7 PE=2 SV=1	MOUSE	3
963	3.33	3.33	27.82	12.07	6.299	tr|Q3UGK2|Q3UGK2_MOUSE	Uncharacterized protein OS=Mus musculus OX=10090 GN=Luc7l2 PE=2 SV=1	MOUSE	2
964	3.33	3.33	16.48	4.981	4.981	tr|G5E8N7|G5E8N7_MOUSE	Bifunctional polynucleotide phosphatase/kinase OS=Mus musculus OX=10090 GN=Pnkp PE=1 SV=1	MOUSE	2
965	3.32	3.33	14.18	7.96	7.96	sp|P29452|CASP1_MOUSE	Caspase-1 OS=Mus musculus OX=10090 GN=Casp1 PE=1 SV=1	MOUSE	3
966	3.32	3.32	24.16	7.807	7.807	tr|Q9CZL0|Q9CZL0_MOUSE	Uncharacterized protein OS=Mus musculus OX=10090 GN=Tmed9 PE=2 SV=1	MOUSE	2
967	3.32	3.32	31.72	22.76	17.16	tr|A0A0R4IZW8|A0A0R4IZW8_MOUSE	Calpain small subunit 1 OS=Mus musculus OX=10090 GN=Capns1 PE=1 SV=1	MOUSE	3
968	3.32	3.32	18.23	13.39	8.262	sp|Q99LD9|EI2BB_MOUSE	Translation initiation factor eIF-2B subunit beta OS=Mus musculus OX=10090 GN=Eif2b2 PE=1 SV=1	MOUSE	2
969	3.31	3.31	12.58	1.975	1.975	tr|Q3UHU8|Q3UHU8_MOUSE	General transcription factor II-I OS=Mus musculus OX=10090 GN=Gtf2i PE=1 SV=1	MOUSE	2
970	3.3	3.3	15	12.08	12.08	tr|Q3UN87|Q3UN87_MOUSE	Small nuclear ribonucleoprotein-associated protein OS=Mus musculus OX=10090 GN=Snrpn PE=2 SV=1	MOUSE	2
971	3.28	3.28	25.6	9.569	9.569	tr|D3YTP0|D3YTP0_MOUSE	Metalloreductase STEAP3 (Fragment) OS=Mus musculus OX=10090 GN=Steap3 PE=1 SV=8	MOUSE	3
972	3.27	3.27	14.08	6.26	6.26	sp|Q8BRF7|SCFD1_MOUSE	Sec1 family domain-containing protein 1 OS=Mus musculus OX=10090 GN=Scfd1 PE=1 SV=1	MOUSE	2
973	3.26	3.28	50	15.98	15.98	tr|A2A9X5|A2A9X5_MOUSE	5'(3')-deoxyribonucleotidase, cytosolic type OS=Mus musculus OX=10090 GN=Nt5c PE=1 SV=1	MOUSE	2
974	3.26	3.26	22.08	20.78	20.78	tr|Q8BG13|Q8BG13_MOUSE	RNA-binding protein 3 OS=Mus musculus OX=10090 GN=Rbm3 PE=1 SV=1	MOUSE	2
975	3.25	3.25	16.75	8.252	8.252	tr|Q3U208|Q3U208_MOUSE	Uncharacterized protein OS=Mus musculus OX=10090 GN=Dok2 PE=2 SV=1	MOUSE	3
976	3.25	3.25	12.04	8.759	8.759	tr|Q6A0D9|Q6A0D9_MOUSE	Glucosamine-6-phosphate isomerase (Fragment) OS=Mus musculus OX=10090 GN=Gnpda1 PE=2 SV=1	MOUSE	2
977	3.24	9.44	19.67	14.96	14.96	tr|A0A0R4J008|A0A0R4J008_MOUSE	Histone deacetylase OS=Mus musculus OX=10090 GN=Hdac2 PE=1 SV=1	MOUSE	5
978	3.24	3.24	19.58	6.472	4.854	tr|Q8BP60|Q8BP60_MOUSE	Uncharacterized protein OS=Mus musculus OX=10090 PE=2 SV=1	MOUSE	2
979	3.24	3.24	9.732	7.718	7.718	tr|Q52PE3|Q52PE3_MOUSE	Translocon-associated protein alpha, muscle specific isoform OS=Mus musculus OX=10090 GN=Ssr1 PE=2 SV=1	MOUSE	2
980	3.22	3.22	39.9	21.88	9.135	sp|Q8BY71|HAT1_MOUSE	Histone acetyltransferase type B catalytic subunit OS=Mus musculus OX=10090 GN=Hat1 PE=1 SV=1	MOUSE	2
981	3.2	3.2	26.21	12.72	6.87	tr|A0A0R4J065|A0A0R4J065_MOUSE	Cysteine protease OS=Mus musculus OX=10090 GN=Atg4b PE=1 SV=1	MOUSE	2
982	3.2	3.2	17.57	9.797	9.797	tr|A0A1W2P7X1|A0A1W2P7X1_MOUSE	Predicted gene, 49339 OS=Mus musculus OX=10090 GN=Gm49339 PE=1 SV=1	MOUSE	2
983	3.19	3.19	17.52	10.46	6.326	tr|Q3U0I9|Q3U0I9_MOUSE	Sorting nexin-8 OS=Mus musculus OX=10090 GN=Snx8 PE=1 SV=1	MOUSE	2
984	3.19	3.19	34.8	25.6	19.6	tr|A0A0B4J1E5|A0A0B4J1E5_MOUSE	Uridine-cytidine kinase 2 (Fragment) OS=Mus musculus OX=10090 GN=Uck2 PE=1 SV=1	MOUSE	3
985	3.16	3.16	10.27	1.501	1.501	tr|Q80TU6|Q80TU6_MOUSE	MKIAA0670 protein (Fragment) OS=Mus musculus OX=10090 GN=Acin1 PE=2 SV=1	MOUSE	2
986	3.16	3.16	47.06	17.65	17.65	tr|Q544T5|Q544T5_MOUSE	Dihydrofolate reductase OS=Mus musculus OX=10090 GN=Dhfr PE=1 SV=1	MOUSE	3
987	3.16	3.16	8.173	8.173	8.173	sp|Q3TYX3|SMYD5_MOUSE	SET and MYND domain-containing protein 5 OS=Mus musculus OX=10090 GN=Smyd5 PE=1 SV=2	MOUSE	2
988	3.13	3.13	10.11	2.994	2.063	tr|E9PUU4|E9PUU4_MOUSE	Gem-associated protein 5 OS=Mus musculus OX=10090 GN=Gemin5 PE=1 SV=1	MOUSE	2
989	3.13	3.13	21.83	6.866	5.458	tr|A0A0G2JEP0|A0A0G2JEP0_MOUSE	Fragile X mental retardation syndrome-related protein 1 OS=Mus musculus OX=10090 GN=Fxr1 PE=1 SV=1	MOUSE	2
990	3.12	3.12	10.77	4.762	4.762	sp|P54823|DDX6_MOUSE	Probable ATP-dependent RNA helicase DDX6 OS=Mus musculus OX=10090 GN=Ddx6 PE=1 SV=1	MOUSE	2
991	3.1	3.1	20	7.423	7.423	sp|Q8VEJ4|NLE1_MOUSE	Notchless protein homolog 1 OS=Mus musculus OX=10090 GN=Nle1 PE=1 SV=4	MOUSE	2
992	3.09	3.09	30.91	21.82	21.82	sp|P16254|SRP14_MOUSE	Signal recognition particle 14 kDa protein OS=Mus musculus OX=10090 GN=Srp14 PE=1 SV=1	MOUSE	2
993	3.07	3.07	22.56	8.914	8.914	sp|Q99J77|SIAS_MOUSE	Sialic acid synthase OS=Mus musculus OX=10090 GN=Nans PE=1 SV=1	MOUSE	2
994	3.07	3.07	39.53	32.56	15.12	sp|P20491|FCERG_MOUSE	High affinity immunoglobulin epsilon receptor subunit gamma OS=Mus musculus OX=10090 GN=Fcer1g PE=1 SV=1	MOUSE	2
995	3.07	3.07	7.862	6.289	6.289	sp|Q8R050|ERF3A_MOUSE	Eukaryotic peptide chain release factor GTP-binding subunit ERF3A OS=Mus musculus OX=10090 GN=Gspt1 PE=1 SV=2	MOUSE	3
996	3.06	3.06	12.68	2.439	2.439	tr|A0A0U1RPM2|A0A0U1RPM2_MOUSE	Tyrosine-protein kinase OS=Mus musculus OX=10090 GN=Fes PE=1 SV=1	MOUSE	2
997	3.05	3.05	14.13	8.296	5.83	tr|F7CUP3|F7CUP3_MOUSE	N-acetylglucosamine-6-phosphate deacetylase OS=Mus musculus OX=10090 GN=Amdhd2 PE=1 SV=2	MOUSE	2
998	3.04	3.04	11.7	4.2	2.7	tr|B2RQS6|B2RQS6_MOUSE	Dhx36 protein OS=Mus musculus OX=10090 GN=Dhx36 PE=2 SV=1	MOUSE	2
999	3.04	3.04	17.53	3.734	3.734	tr|Q8BVI7|Q8BVI7_MOUSE	Uncharacterized protein (Fragment) OS=Mus musculus OX=10090 GN=Mtrex PE=2 SV=1	MOUSE	2
1000	3.03	5.33	17.03	6.185	2.759	sp|Q91ZW3|SMCA5_MOUSE	SWI/SNF-related matrix-associated actin-dependent regulator of chromatin subfamily A member 5 OS=Mus musculus OX=10090 GN=Smarca5 PE=1 SV=1	MOUSE	3
1001	3.02	3.02	12.26	1.978	1.978	tr|Q6NZM3|Q6NZM3_MOUSE	Dctn1 protein OS=Mus musculus OX=10090 GN=Dctn1 PE=2 SV=1	MOUSE	2
1002	3.01	3.01	12.92	8.475	8.475	tr|Q8C6Z4|Q8C6Z4_MOUSE	Uncharacterized protein OS=Mus musculus OX=10090 GN=Cd36 PE=2 SV=1	MOUSE	3
1003	3.01	3.01	10.7	4.756	3.831	tr|Q5D0E0|Q5D0E0_MOUSE	Ikbkb protein OS=Mus musculus OX=10090 GN=Ikbkb PE=1 SV=1	MOUSE	2
1004	3.01	3.01	15.61	8.638	8.638	tr|Q3UWX7|Q3UWX7_MOUSE	Uncharacterized protein OS=Mus musculus OX=10090 GN=Tcea1 PE=2 SV=1	MOUSE	3
1005	3.01	3.01	6.66	4.619	4.619	tr|Q3U9R0|Q3U9R0_MOUSE	Uncharacterized protein OS=Mus musculus OX=10090 GN=Adgre1 PE=1 SV=1	MOUSE	2
1006	2.99	2.99	15.22	6.71	4.583	sp|P24527|LKHA4_MOUSE	Leukotriene A-4 hydrolase OS=Mus musculus OX=10090 GN=Lta4h PE=1 SV=4	MOUSE	2
1007	2.99	2.99	10.34	10.34	10.34	tr|Q8C243|Q8C243_MOUSE	Uncharacterized protein OS=Mus musculus OX=10090 GN=Ctsd PE=2 SV=1	MOUSE	2
1008	2.98	5.45	60.16	46.09	40.63	tr|B2RVP5|B2RVP5_MOUSE	Histone H2A OS=Mus musculus OX=10090 GN=H2afv PE=2 SV=1	MOUSE	3
1009	2.96	2.96	20.12	8.023	5	tr|Q3T9X3|Q3T9X3_MOUSE	Dynamin-2 OS=Mus musculus OX=10090 GN=Dnm2 PE=1 SV=1	MOUSE	3
1010	2.95	2.95	29.02	10.98	10.98	sp|P57784|RU2A_MOUSE	U2 small nuclear ribonucleoprotein A' OS=Mus musculus OX=10090 GN=Snrpa1 PE=1 SV=2	MOUSE	2
1011	2.94	2.94	18.18	7.273	7.273	tr|D3Z7P0|D3Z7P0_MOUSE	BRISC and BRCA1-A complex member 2 OS=Mus musculus OX=10090 GN=Babam2 PE=1 SV=3	MOUSE	2
1012	2.89	2.89	12.11	4.447	4.447	sp|Q6PAV2|HERC4_MOUSE	Probable E3 ubiquitin-protein ligase HERC4 OS=Mus musculus OX=10090 GN=Herc4 PE=1 SV=2	MOUSE	3
1013	2.87	2.87	6.832	2.573	2.573	sp|Q8C0D5|EFL1_MOUSE	Elongation factor-like GTPase 1 OS=Mus musculus OX=10090 GN=Efl1 PE=1 SV=1	MOUSE	2
1014	2.86	2.86	6.926	5.844	4.87	sp|Q9D4H1|EXOC2_MOUSE	Exocyst complex component 2 OS=Mus musculus OX=10090 GN=Exoc2 PE=1 SV=1	MOUSE	3
1015	2.86	2.86	15.91	13.18	13.18	sp|O88668|CREG1_MOUSE	Protein CREG1 OS=Mus musculus OX=10090 GN=Creg1 PE=1 SV=1	MOUSE	2
1016	2.84	2.84	11.4	11.4	11.4	tr|Q9D0H1|Q9D0H1_MOUSE	Uncharacterized protein OS=Mus musculus OX=10090 GN=Tyms PE=2 SV=1	MOUSE	2
1017	2.83	7.07	27.59	11.3	8.621	tr|Q3TI63|Q3TI63_MOUSE	Uncharacterized protein OS=Mus musculus OX=10090 GN=Snx1 PE=2 SV=1	MOUSE	4
1018	2.83	2.83	24.09	7.299	7.299	sp|Q8K2Q7|BROX_MOUSE	BRO1 domain-containing protein BROX OS=Mus musculus OX=10090 GN=Brox PE=1 SV=1	MOUSE	3
1019	2.82	2.82	39.59	13.2	13.2	tr|Q3UK81|Q3UK81_MOUSE	Uncharacterized protein (Fragment) OS=Mus musculus OX=10090 GN=Atp6v1d PE=2 SV=1	MOUSE	2
1020	2.81	2.81	15.86	15.86	7.586	tr|Q9CZI5|Q9CZI5_MOUSE	Uncharacterized protein OS=Mus musculus OX=10090 GN=Rps23 PE=2 SV=1	MOUSE	2
1021	2.77	2.77	13.13	5.373	5.373	tr|A0A0R4J1C8|A0A0R4J1C8_MOUSE	Macrosialin OS=Mus musculus OX=10090 GN=Cd68 PE=1 SV=1	MOUSE	2
1022	2.76	2.82	13.44	5.251	3.023	sp|Q6P549|SHIP2_MOUSE	Phosphatidylinositol 3,4,5-trisphosphate 5-phosphatase 2 OS=Mus musculus OX=10090 GN=Inppl1 PE=1 SV=1	MOUSE	3
1023	2.76	2.76	18.09	5.438	3.663	tr|Q6P1Y9|Q6P1Y9_MOUSE	Exocyst complex component 1 OS=Mus musculus OX=10090 GN=Exoc1 PE=1 SV=1	MOUSE	2
1024	2.74	2.74	35.32	17.41	17.41	sp|P11352|GPX1_MOUSE	Glutathione peroxidase 1 OS=Mus musculus OX=10090 GN=Gpx1 PE=1 SV=2	MOUSE	2
1025	2.74	2.74	5.882	3.476	3.476	tr|J3QM81|J3QM81_MOUSE	Ankyrin repeat and zinc finger domain-containing protein 1 OS=Mus musculus OX=10090 GN=Ankzf1 PE=1 SV=1	MOUSE	2
1026	2.72	2.72	5.145	5.145	5.145	tr|Q8BUU7|Q8BUU7_MOUSE	N-acetylgalactosamine kinase OS=Mus musculus OX=10090 GN=Galk2 PE=1 SV=1	MOUSE	2
1027	2.71	2.71	12.67	4.031	4.031	tr|B2RRX2|B2RRX2_MOUSE	Serine/threonine-protein phosphatase OS=Mus musculus OX=10090 GN=Ppp3ca PE=2 SV=1	MOUSE	2
1028	2.7	17.11	95.6	80.5	77.36	tr|A0A0G2JE52|A0A0G2JE52_MOUSE	Ras-related protein Rap-1A OS=Mus musculus OX=10090 GN=Rap1a PE=1 SV=1	MOUSE	8
1029	2.69	2.69	35.24	27.62	27.62	tr|Q56A15|Q56A15_MOUSE	Cytochrome c OS=Mus musculus OX=10090 GN=Cycs PE=1 SV=1	MOUSE	2
1030	2.69	2.69	10.16	10.16	2.674	tr|Q3UY68|Q3UY68_MOUSE	Calcium/calmodulin-dependent protein kinase I OS=Mus musculus OX=10090 GN=Camk1 PE=1 SV=1	MOUSE	1
1031	2.68	2.68	28.09	28.09	28.09	tr|Q545I9|Q545I9_MOUSE	Protein S100 OS=Mus musculus OX=10090 GN=S100a6 PE=1 SV=1	MOUSE	2
1032	2.67	2.67	34.95	12.86	3.155	tr|Q3UJ34|Q3UJ34_MOUSE	MCG19004 OS=Mus musculus OX=10090 GN=Ass1 PE=1 SV=1	MOUSE	1
1033	2.67	2.67	15.03	5.44	5.44	tr|Q4VAA9|Q4VAA9_MOUSE	Methionine aminopeptidase OS=Mus musculus OX=10090 GN=Metap1 PE=1 SV=1	MOUSE	2
1034	2.67	2.67	12.92	11.24	4.494	tr|Q920X9|Q920X9_MOUSE	CD14 antigen (Fragment) OS=Mus musculus OX=10090 GN=CD14 PE=4 SV=1	MOUSE	1
1035	2.64	2.64	24.43	14.7	12.01	sp|Q8BVE3|VATH_MOUSE	V-type proton ATPase subunit H OS=Mus musculus OX=10090 GN=Atp6v1h PE=1 SV=1	MOUSE	4
1036	2.64	2.64	28.96	22.4	15.3	tr|Q9DCC5|Q9DCC5_MOUSE	Cbx3 protein OS=Mus musculus OX=10090 GN=Cbx3 PE=1 SV=1	MOUSE	2
1037	2.62	6.77	29.69	29.69	23.58	tr|Q0PD56|Q0PD56_MOUSE	Rab5B OS=Mus musculus OX=10090 GN=Rab5b PE=2 SV=1	MOUSE	4
1038	2.62	2.62	16.98	7.719	5.832	tr|Q54AJ5|Q54AJ5_MOUSE	MuSC OS=Mus musculus OX=10090 GN=Alcam PE=1 SV=1	MOUSE	2
1039	2.62	2.62	26.94	19.17	12.44	tr|Q54AA2|Q54AA2_MOUSE	Apoptosis-associated speck-like protein containing CARD OS=Mus musculus OX=10090 GN=Pycard PE=1 SV=1	MOUSE	2
1040	2.6	2.6	23.83	9.06	9.06	tr|Q9ERA8|Q9ERA8_MOUSE	ATP synthase subunit gamma OS=Mus musculus OX=10090 GN=Atp5c1 PE=2 SV=1	MOUSE	2
1041	2.6	2.6	18.91	9.742	9.742	tr|Q9D0K3|Q9D0K3_MOUSE	Uncharacterized protein OS=Mus musculus OX=10090 GN=Rfc2 PE=2 SV=1	MOUSE	2
1042	2.59	2.59	17.13	7.639	4.63	sp|Q3UA06|PCH2_MOUSE	Pachytene checkpoint protein 2 homolog OS=Mus musculus OX=10090 GN=Trip13 PE=1 SV=1	MOUSE	2
1043	2.59	2.59	22.49	10.65	5.621	sp|Q9DAR7|DCPS_MOUSE	m7GpppX diphosphatase OS=Mus musculus OX=10090 GN=Dcps PE=1 SV=1	MOUSE	1
1044	2.58	2.58	13.16	3.158	3.158	tr|Q8C6S5|Q8C6S5_MOUSE	Uncharacterized protein OS=Mus musculus OX=10090 GN=Cybb PE=2 SV=1	MOUSE	2
1045	2.58	2.58	23.11	7.197	7.197	sp|Q9EST4|PSMG2_MOUSE	Proteasome assembly chaperone 2 OS=Mus musculus OX=10090 GN=Psmg2 PE=1 SV=1	MOUSE	2
1046	2.57	2.57	9.359	5.128	1.923	sp|Q99KI0|ACON_MOUSE	Aconitate hydratase, mitochondrial OS=Mus musculus OX=10090 GN=Aco2 PE=1 SV=1	MOUSE	1
1047	2.57	2.57	25.31	21.91	12.35	tr|Q3UIT2|Q3UIT2_MOUSE	COP9 (Constitutive photomorphogenic) homolog, subunit 6 (Arabidopsis thaliana), isoform CRA_b OS=Mus musculus OX=10090 GN=Cops6 PE=1 SV=1	MOUSE	2
1048	2.55	2.55	19.77	5.994	4.732	sp|Q9DBR1|XRN2_MOUSE	5'-3' exoribonuclease 2 OS=Mus musculus OX=10090 GN=Xrn2 PE=1 SV=1	MOUSE	3
1049	2.54	2.54	11.55	6.928	6.928	tr|Q3UZJ4|Q3UZJ4_MOUSE	Serine/threonine-protein phosphatase 2A 56 kDa regulatory subunit OS=Mus musculus OX=10090 GN=Ppp2r5e PE=1 SV=1	MOUSE	2
1050	2.52	2.52	16.41	10.46	5.128	sp|Q8K2V6|IPO11_MOUSE	Importin-11 OS=Mus musculus OX=10090 GN=Ipo11 PE=1 SV=1	MOUSE	2
1051	2.51	8.45	26.48	26.03	26.03	sp|P43274|H14_MOUSE	Histone H1.4 OS=Mus musculus OX=10090 GN=Hist1h1e PE=1 SV=2	MOUSE	6
1052	2.51	2.51	27.93	22.52	22.52	tr|Q99JK5|Q99JK5_MOUSE	Eif3j protein OS=Mus musculus OX=10090 GN=Eif3j PE=2 SV=1	MOUSE	2
1053	2.51	2.51	20.9	20.9	20.9	tr|Q542M2|Q542M2_MOUSE	Coatomer protein complex, subunit zeta 1, isoform CRA_c OS=Mus musculus OX=10090 GN=Copz1 PE=1 SV=1	MOUSE	2
1054	2.5	2.5	5.055	4.228	2.39	tr|E9PUW7|E9PUW7_MOUSE	Exportin-7 OS=Mus musculus OX=10090 GN=Xpo7 PE=1 SV=1	MOUSE	2
1055	2.49	5.26	32.66	18.21	15.03	tr|Q3UGB9|Q3UGB9_MOUSE	Uncharacterized protein OS=Mus musculus OX=10090 GN=Cdk2 PE=2 SV=1	MOUSE	3
1056	2.48	2.49	37.16	17.57	7.432	tr|A0A338P7A1|A0A338P7A1_MOUSE	Omega-amidase NIT2 (Fragment) OS=Mus musculus OX=10090 GN=Nit2 PE=1 SV=1	MOUSE	3
1057	2.48	2.48	16.2	7.099	2.16	tr|Q3UB06|Q3UB06_MOUSE	Uncharacterized protein OS=Mus musculus OX=10090 GN=Srpk1 PE=1 SV=1	MOUSE	1
1058	2.47	2.47	15.43	3.143	1.286	tr|Q3UUU2|Q3UUU2_MOUSE	Far upstream element-binding protein 1 OS=Mus musculus OX=10090 GN=Fubp1 PE=1 SV=1	MOUSE	1
1059	2.47	2.47	18.95	10.53	3.421	sp|Q7TNV0|DEK_MOUSE	Protein DEK OS=Mus musculus OX=10090 GN=Dek PE=1 SV=1	MOUSE	1
1060	2.46	2.46	24.43	10.23	8.523	tr|Q3TFA9|Q3TFA9_MOUSE	Uncharacterized protein OS=Mus musculus OX=10090 GN=Tmod3 PE=2 SV=1	MOUSE	2
1061	2.45	2.45	5.991	1.096	1.096	tr|Q4FE56|Q4FE56_MOUSE	Probable ubiquitin carboxyl-terminal hydrolase FAF-X OS=Mus musculus OX=10090 GN=Usp9x PE=1 SV=1	MOUSE	2
1062	2.45	2.45	22.13	7.759	7.759	sp|Q99L27|GMPR2_MOUSE	GMP reductase 2 OS=Mus musculus OX=10090 GN=Gmpr2 PE=1 SV=2	MOUSE	2
1063	2.42	2.42	39.53	34.3	16.28	tr|Q9D6E6|Q9D6E6_MOUSE	Uncharacterized protein OS=Mus musculus OX=10090 PE=2 SV=1	MOUSE	3
1064	2.42	2.42	7.981	5.869	3.991	sp|Q3TIV5|ZC3HF_MOUSE	Zinc finger CCCH domain-containing protein 15 OS=Mus musculus OX=10090 GN=Zc3h15 PE=1 SV=2	MOUSE	1
1065	2.41	4.48	11.09	7.636	4.545	tr|Q3U6B1|Q3U6B1_MOUSE	Uncharacterized protein (Fragment) OS=Mus musculus OX=10090 GN=G3bp2 PE=2 SV=1	MOUSE	2
1066	2.41	3.39	4.33	1.916	0.6897	tr|F8WIE5|F8WIE5_MOUSE	E3 ubiquitin-protein ligase HECTD1 OS=Mus musculus OX=10090 GN=Hectd1 PE=1 SV=1	MOUSE	2
1067	2.41	2.41	10.7	3.608	1.546	tr|Q3UIA5|Q3UIA5_MOUSE	Uncharacterized protein OS=Mus musculus OX=10090 GN=Cul1 PE=2 SV=1	MOUSE	1
1068	2.39	2.39	10.39	4.94	4.94	tr|S4R2D3|S4R2D3_MOUSE	SH3 domain-binding protein 1 OS=Mus musculus OX=10090 GN=Sh3bp1 PE=1 SV=1	MOUSE	2
1069	2.38	2.38	18.22	8	3	tr|A0A0N4SV74|A0A0N4SV74_MOUSE	WASH complex subunit 2 (Fragment) OS=Mus musculus OX=10090 GN=Washc2 PE=1 SV=1	MOUSE	1
1070	2.38	2.38	14.99	11.44	3.542	sp|P70697|DCUP_MOUSE	Uroporphyrinogen decarboxylase OS=Mus musculus OX=10090 GN=Urod PE=1 SV=2	MOUSE	2
1071	2.37	2.37	20.23	9.756	5.452	tr|Q3USE0|Q3USE0_MOUSE	Exocyst complex component 7 OS=Mus musculus OX=10090 GN=Exoc7 PE=2 SV=1	MOUSE	2
1072	2.37	2.37	4.102	4.102	2.734	tr|Q3UQM7|Q3UQM7_MOUSE	Uncharacterized protein OS=Mus musculus OX=10090 GN=Slc7a5 PE=2 SV=1	MOUSE	1
1073	2.36	2.37	14.25	6.553	6.553	tr|B2RSR7|B2RSR7_MOUSE	Glycerol-3-phosphate dehydrogenase [NAD(+)] OS=Mus musculus OX=10090 GN=Gpd1l PE=2 SV=1	NAD(+)	2
1074	2.35	2.36	24.58	10.83	6.667	tr|Q6P905|Q6P905_MOUSE	CD48 antigen OS=Mus musculus OX=10090 GN=Cd48 PE=2 SV=1	MOUSE	1
1075	2.34	2.34	15.42	7.709	7.709	tr|B1AWT3|B1AWT3_MOUSE	Ras-related GTP-binding protein D OS=Mus musculus OX=10090 GN=Rragd PE=1 SV=1	MOUSE	2
1076	2.34	2.34	8.333	4.264	4.264	tr|Q3T9T2|Q3T9T2_MOUSE	Nucleolar complex associated 4 homolog (S. cerevisiae) OS=Mus musculus OX=10090 GN=Noc4l PE=2 SV=1	MOUSE	2
1077	2.33	2.33	31.31	15.15	8.081	tr|Q60I30|Q60I30_MOUSE	Inosine triphosphate pyrophosphatase OS=Mus musculus OX=10090 GN=Itpa PE=1 SV=1	MOUSE	1
1078	2.32	3.74	43.75	27.88	16.35	tr|Q3U4W5|Q3U4W5_MOUSE	RAB6, member RAS oncogene family, isoform CRA_c OS=Mus musculus OX=10090 GN=Rab6a PE=2 SV=1	MOUSE	3
1079	2.29	2.29	10.24	2.008	1.406	tr|D3Z5I1|D3Z5I1_MOUSE	Zinc finger CCCH-type antiviral protein 1 OS=Mus musculus OX=10090 GN=Zc3hav1 PE=1 SV=1	MOUSE	1
1080	2.28	2.28	23.38	10.07	4.317	tr|Q3UYX6|Q3UYX6_MOUSE	Uncharacterized protein OS=Mus musculus OX=10090 GN=Srsf10 PE=2 SV=1	MOUSE	1
1081	2.27	2.27	49.06	15.57	6.132	tr|Q6PDZ3|Q6PDZ3_MOUSE	RAB2A, member RAS oncogene family OS=Mus musculus OX=10090 GN=Rab2a PE=2 SV=1	MOUSE	1
1082	2.27	2.27	8.247	8.247	4.811	sp|Q8VHZ7|IMP4_MOUSE	U3 small nucleolar ribonucleoprotein protein IMP4 OS=Mus musculus OX=10090 GN=Imp4 PE=2 SV=1	MOUSE	1
1083	2.26	2.26	17.96	9.39	1.977	sp|P36916|GNL1_MOUSE	Guanine nucleotide-binding protein-like 1 OS=Mus musculus OX=10090 GN=Gnl1 PE=1 SV=4	MOUSE	1
1084	2.24	2.24	38.12	24.69	9.063	tr|Q544H0|Q544H0_MOUSE	Eukaryotic translation initiation factor 3 subunit G OS=Mus musculus OX=10090 GN=Eif3g PE=1 SV=1	MOUSE	1
1085	2.24	2.24	5.669	5.669	4.082	tr|Q641N9|Q641N9_MOUSE	Importin subunit alpha OS=Mus musculus OX=10090 GN=Kpna2 PE=2 SV=1	MOUSE	1
1086	2.23	2.23	18.63	6.838	3.419	sp|Q6A028|SWP70_MOUSE	Switch-associated protein 70 OS=Mus musculus OX=10090 GN=Swap70 PE=1 SV=2	MOUSE	1
1087	2.22	2.22	19.47	4.482	1.391	tr|Q7TS64|Q7TS64_MOUSE	G protein-coupled receptor kinase OS=Mus musculus OX=10090 GN=Grk2 PE=1 SV=1	MOUSE	1
1088	2.2	2.2	9.903	6.408	6.408	tr|Q91YN2|Q91YN2_MOUSE	Eif2ak2 protein OS=Mus musculus OX=10090 GN=Eif2ak2 PE=2 SV=1	MOUSE	2
1089	2.2	2.2	17.52	17.52	11.68	sp|Q9CQW9|IFM3_MOUSE	Interferon-induced transmembrane protein 3 OS=Mus musculus OX=10090 GN=Ifitm3 PE=1 SV=1	MOUSE	1
1090	2.19	60.03	76.92	72.68	68.17	tr|Q9CXK3|Q9CXK3_MOUSE	Uncharacterized protein OS=Mus musculus OX=10090 GN=Actc1 PE=2 SV=1	MOUSE	100
1091	2.18	2.18	21.77	8.333	5.108	sp|Q8K0C9|GMDS_MOUSE	GDP-mannose 4,6 dehydratase OS=Mus musculus OX=10090 GN=Gmds PE=1 SV=1	MOUSE	1
1092	2.17	2.17	26.34	22.32	6.25	tr|J3QP56|J3QP56_MOUSE	Acyl-protein thioesterase 1 OS=Mus musculus OX=10090 GN=Lypla1 PE=1 SV=1	MOUSE	1
1093	2.17	2.17	19.66	11.72	6.552	sp|Q9CQJ2|PIHD1_MOUSE	PIH1 domain-containing protein 1 OS=Mus musculus OX=10090 GN=Pih1d1 PE=1 SV=1	MOUSE	1
1094	2.17	2.17	18.68	11.72	6.593	tr|Q8C0W8|Q8C0W8_MOUSE	Stx16 protein OS=Mus musculus OX=10090 GN=Stx16 PE=2 SV=1	MOUSE	1
1095	2.16	2.16	6.023	1.467	0.8301	sp|A2AN08|UBR4_MOUSE	E3 ubiquitin-protein ligase UBR4 OS=Mus musculus OX=10090 GN=Ubr4 PE=1 SV=1	MOUSE	3
1096	2.15	2.19	24.92	11.08	4.308	tr|Q3UMP2|Q3UMP2_MOUSE	Uncharacterized protein OS=Mus musculus OX=10090 GN=Hmgcl PE=2 SV=1	MOUSE	1
1097	2.15	2.15	4.713	1.767	0.8837	tr|Q8C2N9|Q8C2N9_MOUSE	Uncharacterized protein OS=Mus musculus OX=10090 GN=Msh6 PE=2 SV=1	MOUSE	1
1098	2.14	2.14	17.22	7.826	2.783	sp|Q8BMK4|CKAP4_MOUSE	Cytoskeleton-associated protein 4 OS=Mus musculus OX=10090 GN=Ckap4 PE=1 SV=2	MOUSE	2
1099	2.14	2.14	9.604	2.401	1.08	tr|E9Q481|E9Q481_MOUSE	Serine/threonine-protein phosphatase 4 regulatory subunit 3A OS=Mus musculus OX=10090 GN=Ppp4r3a PE=1 SV=1	MOUSE	1
1100	2.14	2.14	38.81	12.79	7.763	sp|Q9D1D4|TMEDA_MOUSE	Transmembrane emp24 domain-containing protein 10 OS=Mus musculus OX=10090 GN=Tmed10 PE=1 SV=1	MOUSE	1
1101	2.14	2.14	13.41	9.42	4.71	tr|Q3U3Q3|Q3U3Q3_MOUSE	UTP18, small subunit (SSU) processome component, homolog (Yeast) OS=Mus musculus OX=10090 GN=Utp18 PE=1 SV=1	MOUSE	1
1102	2.14	2.14	10.57	5.894	5.894	tr|Q561M4|Q561M4_MOUSE	Target of myb1 homolog (Chicken) OS=Mus musculus OX=10090 GN=Tom1 PE=2 SV=1	MOUSE	2
1103	2.13	2.13	20.77	2.875	1.597	tr|Q6KAM6|Q6KAM6_MOUSE	MFLJ00369 protein (Fragment) OS=Mus musculus OX=10090 GN=Arhgef1 PE=2 SV=1	MOUSE	1
1104	2.12	2.12	15.76	6.97	4.394	sp|Q9D706|RPAP3_MOUSE	RNA polymerase II-associated protein 3 OS=Mus musculus OX=10090 GN=Rpap3 PE=1 SV=1	MOUSE	1
1105	2.12	2.12	7.822	4.545	3.805	sp|P70268|PKN1_MOUSE	Serine/threonine-protein kinase N1 OS=Mus musculus OX=10090 GN=Pkn1 PE=1 SV=3	MOUSE	3
1106	2.12	2.12	10.53	6.371	4.432	tr|Q9D997|Q9D997_MOUSE	N-acetyl-D-glucosamine kinase OS=Mus musculus OX=10090 GN=Nagk PE=1 SV=1	MOUSE	1
1107	2.11	2.11	11.36	11.36	5.54	tr|Q99L41|Q99L41_MOUSE	Hydroxymethylbilane synthase OS=Mus musculus OX=10090 GN=Hmbs PE=2 SV=1	MOUSE	1
1108	2.1	2.1	11.25	4.551	1.643	sp|Q8K4Z5|SF3A1_MOUSE	Splicing factor 3A subunit 1 OS=Mus musculus OX=10090 GN=Sf3a1 PE=1 SV=1	MOUSE	1
1109	2.1	2.1	19.29	8.122	5.33	tr|A0A0G2JEC4|A0A0G2JEC4_MOUSE	Endophilin-B1 OS=Mus musculus OX=10090 GN=Sh3glb1 PE=1 SV=1	MOUSE	1
1110	2.09	2.09	12.28	4.511	2.13	sp|Q9DBT5|AMPD2_MOUSE	AMP deaminase 2 OS=Mus musculus OX=10090 GN=Ampd2 PE=1 SV=1	MOUSE	1
1111	2.09	2.09	14.9	6.275	3.529	tr|A0A1N9M8A6|A0A1N9M8A6_MOUSE	DCN1-like protein OS=Mus musculus OX=10090 GN=Dcun1d5 PE=1 SV=1	MOUSE	1
1112	2.09	2.09	14.55	14.55	5.909	sp|Q8BFQ8|GALD1_MOUSE	Glutamine amidotransferase-like class 1 domain-containing protein 1 OS=Mus musculus OX=10090 GN=Gatd1 PE=1 SV=1	MOUSE	1
1113	2.08	4.04	34.95	16.99	11.65	tr|Q0PD38|Q0PD38_MOUSE	RAB18, member RAS oncogene family, isoform CRA_a OS=Mus musculus OX=10090 GN=Rab18 PE=1 SV=1	MOUSE	2
1114	2.08	2.08	20.7	5.664	2.614	tr|Q9JJA1|Q9JJA1_MOUSE	Brain cDNA, clone MNCb-6015, similar to Mus musculus zinc finger protein 259 (Zfp259), mRNA OS=Mus musculus OX=10090 GN=Zpr1 PE=2 SV=1	MOUSE	1
1115	2.08	2.08	13.01	5.329	4.232	tr|A0A0G2JGQ4|A0A0G2JGQ4_MOUSE	NEDD8 ultimate buster 1 OS=Mus musculus OX=10090 GN=Nub1 PE=1 SV=1	MOUSE	1
1116	2.07	2.15	12.84	4.776	1.493	tr|B1AYC9|B1AYC9_MOUSE	Amyloid beta (A4) protein-binding, family B, member 1 interacting protein OS=Mus musculus OX=10090 GN=Apbb1ip PE=1 SV=1	MOUSE	1
1117	2.07	2.09	13.37	5.134	1.818	tr|Q80V79|Q80V79_MOUSE	DNA mismatch repair protein OS=Mus musculus OX=10090 GN=Msh2 PE=2 SV=1	MOUSE	1
1118	2.07	2.07	19.6	2.658	2.658	tr|A0A0R4J0W6|A0A0R4J0W6_MOUSE	Leucine rich repeat containing 40, isoform CRA_a OS=Mus musculus OX=10090 GN=Lrrc40 PE=1 SV=1	MOUSE	1
1119	2.07	2.07	10.05	3.954	2.801	tr|Q3TPS9|Q3TPS9_MOUSE	Uncharacterized protein OS=Mus musculus OX=10090 GN=Rap1gds1 PE=2 SV=1	MOUSE	1
1120	2.06	2.08	11.87	5.068	3.461	sp|Q3UQN2|FCHO2_MOUSE	F-BAR domain only protein 2 OS=Mus musculus OX=10090 GN=Fcho2 PE=1 SV=1	MOUSE	1
1121	2.06	2.06	14.8	6.854	2.025	sp|Q8R3C0|MCMBP_MOUSE	Mini-chromosome maintenance complex-binding protein OS=Mus musculus OX=10090 GN=Mcmbp PE=1 SV=1	MOUSE	1
1122	2.06	2.06	6.136	2.118	2.118	tr|E9QNX9|E9QNX9_MOUSE	Tyrosine-protein kinase receptor OS=Mus musculus OX=10090 GN=Igf1r PE=1 SV=1	MOUSE	2
1123	2.06	2.06	28.25	4.933	4.933	tr|Q3TW01|Q3TW01_MOUSE	Uncharacterized protein OS=Mus musculus OX=10090 GN=Rab32 PE=2 SV=1	MOUSE	1
1124	2.06	2.06	15.78	8.021	4.011	tr|A2AWI9|A2AWI9_MOUSE	Endophilin-B2 OS=Mus musculus OX=10090 GN=Sh3glb2 PE=1 SV=1	MOUSE	1
1125	2.06	2.06	9.31	4.655	2.759	tr|Q8CF06|Q8CF06_MOUSE	Uncharacterized protein OS=Mus musculus OX=10090 GN=Ogfr PE=2 SV=1	MOUSE	1
1126	2.06	2.06	11.17	4.715	2.233	tr|Q80X54|Q80X54_MOUSE	Snx4 protein OS=Mus musculus OX=10090 PE=2 SV=1	MOUSE	1
1127	2.06	2.06	3.788	3.03	1.515	sp|P52479|UBP10_MOUSE	Ubiquitin carboxyl-terminal hydrolase 10 OS=Mus musculus OX=10090 GN=Usp10 PE=1 SV=3	MOUSE	1
1128	2.05	2.05	21.63	2.128	2.128	sp|Q3TIX9|SNUT2_MOUSE	U4/U6.U5 tri-snRNP-associated protein 2 OS=Mus musculus OX=10090 GN=Usp39 PE=1 SV=2	MOUSE	1
1129	2.05	2.05	16.87	3.373	3.373	tr|A0A0R4J0P5|A0A0R4J0P5_MOUSE	Proline-serine-threonine phosphatase-interacting protein 1 OS=Mus musculus OX=10090 GN=Pstpip1 PE=1 SV=1	MOUSE	1
1130	2.05	2.05	10.45	4.354	4.354	tr|Q8R3R1|Q8R3R1_MOUSE	Csde1 protein (Fragment) OS=Mus musculus OX=10090 GN=Csde1 PE=2 SV=1	MOUSE	2
1131	2.05	2.05	34.29	15.71	15.71	sp|Q91YN9|BAG2_MOUSE	BAG family molecular chaperone regulator 2 OS=Mus musculus OX=10090 GN=Bag2 PE=1 SV=1	MOUSE	3
1132	2.04	2.04	7.659	0.9756	0.9756	sp|Q9JMH9|MY18A_MOUSE	Unconventional myosin-XVIIIa OS=Mus musculus OX=10090 GN=Myo18a PE=1 SV=2	MOUSE	1
1133	2.04	2.04	18.75	5.859	5.859	tr|Q5I0W0|Q5I0W0_MOUSE	ATP synthase, H+ transporting, mitochondrial F0 complex, subunit b, isoform 1 OS=Mus musculus OX=10090 GN=Atp5f1 PE=1 SV=1	MOUSE	1
1134	2.04	2.04	11.87	2.083	2.083	tr|Q4FK85|Q4FK85_MOUSE	Casp8 protein OS=Mus musculus OX=10090 GN=Casp8 PE=2 SV=1	MOUSE	1
1135	2.04	2.04	6.864	3.23	1.48	tr|E0CZ72|E0CZ72_MOUSE	Kinesin-like protein OS=Mus musculus OX=10090 GN=Kif2a PE=1 SV=1	MOUSE	1
1136	2.04	2.04	6.601	2.949	1.826	tr|B2RQS1|B2RQS1_MOUSE	Striatin-3 OS=Mus musculus OX=10090 GN=Strn3 PE=1 SV=1	MOUSE	1
1137	2.04	2.04	3.191	1.702	1.702	tr|Q3UDP9|Q3UDP9_MOUSE	Solute carrier family 16 (Monocarboxylic acid transporters), member 3, isoform CRA_a OS=Mus musculus OX=10090 GN=Slc16a3 PE=1 SV=1	MOUSE	1
1138	2.03	8.18	29.61	26.21	18.93	tr|Q9CXY0|Q9CXY0_MOUSE	Uncharacterized protein OS=Mus musculus OX=10090 GN=Rala PE=2 SV=1	MOUSE	6
1139	2.03	2.03	14.89	1.965	1.965	tr|Q8C2G0|Q8C2G0_MOUSE	Uncharacterized protein OS=Mus musculus OX=10090 GN=Ptk2b PE=2 SV=1	MOUSE	1
1140	2.03	2.03	11.89	3.566	2.526	tr|G3X920|G3X920_MOUSE	Armadillo repeat containing 8, isoform CRA_b OS=Mus musculus OX=10090 GN=Armc8 PE=1 SV=1	MOUSE	1
1141	2.03	2.03	14.26	1.743	1.743	sp|Q8K2Q9|SHOT1_MOUSE	Shootin-1 OS=Mus musculus OX=10090 GN=Shtn1 PE=1 SV=1	MOUSE	1
1142	2.03	2.03	12.66	3.97	3.97	sp|Q8VE47|UBA5_MOUSE	Ubiquitin-like modifier-activating enzyme 5 OS=Mus musculus OX=10090 GN=Uba5 PE=1 SV=2	MOUSE	1
1143	2.03	2.03	10.91	4	4	sp|Q8BFY6|PEF1_MOUSE	Peflin OS=Mus musculus OX=10090 GN=Pef1 PE=1 SV=1	MOUSE	1
1144	2.02	58.81	82.47	80.22	70.79	tr|B2RSN3|B2RSN3_MOUSE	Tubulin beta chain OS=Mus musculus OX=10090 GN=Tubb2b PE=1 SV=1	MOUSE	74
1145	2.02	16.41	50.4	33.06	24.19	tr|G5E8R2|G5E8R2_MOUSE	Tropomyosin 1, alpha, isoform CRA_k OS=Mus musculus OX=10090 GN=Tpm1 PE=1 SV=1	MOUSE	8
1146	2.02	4.03	20.74	7.901	4.444	tr|Q544E3|Q544E3_MOUSE	Phosphatidylinositol-4-phosphate 5-kinase, type II, alpha OS=Mus musculus OX=10090 GN=Pip4k2a PE=1 SV=1	MOUSE	2
1147	2.02	2.27	22.87	3.704	3.704	tr|Q3UGH8|Q3UGH8_MOUSE	Uncharacterized protein (Fragment) OS=Mus musculus OX=10090 GN=Kpna4 PE=2 SV=1	MOUSE	2
1148	2.02	2.02	25.21	3.683	3.683	tr|D3Z4B2|D3Z4B2_MOUSE	Gamma-soluble NSF attachment protein (Fragment) OS=Mus musculus OX=10090 GN=Napg PE=1 SV=1	MOUSE	1
1149	2.02	2.02	10.06	2.339	1.637	sp|Q9DBY8|NVL_MOUSE	Nuclear valosin-containing protein-like OS=Mus musculus OX=10090 GN=Nvl PE=1 SV=1	MOUSE	1
1150	2.02	2.02	18.39	5.017	5.017	tr|Q80XK7|Q80XK7_MOUSE	Vacuolar protein sorting 33A (Yeast) OS=Mus musculus OX=10090 GN=Vps33a PE=2 SV=1	MOUSE	1
1151	2.02	2.02	6.997	1.722	1.722	tr|G5E8J9|G5E8J9_MOUSE	SCY1-like protein 2 OS=Mus musculus OX=10090 GN=Scyl2 PE=1 SV=1	MOUSE	1
1152	2.02	2.02	14.73	3.101	3.101	tr|Q4ZJB3|Q4ZJB3_MOUSE	LIM and senescent cell antigen-like-containing domain protein OS=Mus musculus OX=10090 GN=Lims1 PE=2 SV=1	MOUSE	1
1153	2.02	2.02	8.637	6.718	6.718	tr|Q3U2K1|Q3U2K1_MOUSE	Uncharacterized protein (Fragment) OS=Mus musculus OX=10090 GN=Prmt3 PE=2 SV=1	MOUSE	3
1154	2.02	2.02	8.353	4.773	4.773	tr|Q3UJM9|Q3UJM9_MOUSE	Uncharacterized protein OS=Mus musculus OX=10090 GN=Irf3 PE=2 SV=1	MOUSE	1
1155	2.02	2.02	9.264	2.375	2.375	sp|Q91XU3|PI42C_MOUSE	Phosphatidylinositol 5-phosphate 4-kinase type-2 gamma OS=Mus musculus OX=10090 GN=Pip4k2c PE=1 SV=1	MOUSE	1
1156	2.02	2.02	8.659	2.793	2.793	sp|Q3UND0|SKAP2_MOUSE	Src kinase-associated phosphoprotein 2 OS=Mus musculus OX=10090 GN=Skap2 PE=1 SV=2	MOUSE	1
1157	2.02	2.02	6.083	3.163	3.163	sp|O54941|SMCE1_MOUSE	SWI/SNF-related matrix-associated actin-dependent regulator of chromatin subfamily E member 1 OS=Mus musculus OX=10090 GN=Smarce1 PE=1 SV=1	MOUSE	1
1158	2.01	15.23	39.42	13.48	13.48	tr|Q4KML7|Q4KML7_MOUSE	Ezrin OS=Mus musculus OX=10090 GN=Ezr PE=1 SV=1	MOUSE	8
1159	2.01	4.31	26.78	11.97	9.402	sp|P68181|KAPCB_MOUSE	cAMP-dependent protein kinase catalytic subunit beta OS=Mus musculus OX=10090 GN=Prkacb PE=1 SV=2	MOUSE	3
1160	2.01	4.01	18	9	9	tr|Q91YS7|Q91YS7_MOUSE	Dual-specificity mitogen-activated protein kinase kinase 2 OS=Mus musculus OX=10090 GN=Map2k2 PE=1 SV=1	MOUSE	4
1161	2.01	3.13	12.22	6.517	6.517	tr|Q922F6|Q922F6_MOUSE	Uncharacterized protein (Fragment) OS=Mus musculus OX=10090 PE=2 SV=1	MOUSE	3
1162	2.01	2.25	9.146	3.811	2.591	sp|Q8R480|NUP85_MOUSE	Nuclear pore complex protein Nup85 OS=Mus musculus OX=10090 GN=Nup85 PE=1 SV=1	MOUSE	1
1163	2.01	2.04	14.37	1.906	1.906	tr|A0A0R4J124|A0A0R4J124_MOUSE	SRSF protein kinase 2 OS=Mus musculus OX=10090 GN=Srpk2 PE=1 SV=1	MOUSE	1
1164	2.01	2.02	15.34	5.31	5.31	tr|Q3TVS6|Q3TVS6_MOUSE	Uncharacterized protein OS=Mus musculus OX=10090 GN=Ctsb PE=2 SV=1	MOUSE	1
1165	2.01	2.01	10.29	1.54	1.54	tr|Q8CI86|Q8CI86_MOUSE	1-phosphatidylinositol 4,5-bisphosphate phosphodiesterase OS=Mus musculus OX=10090 GN=Plcb3 PE=2 SV=1	MOUSE	1
1166	2.01	2.01	6.456	1.03	1.03	tr|Q2HZ94|Q2HZ94_MOUSE	Macrophage mannose receptor 1 OS=Mus musculus OX=10090 GN=Mrc1 PE=1 SV=1	MOUSE	1
1167	2.01	2.01	25.71	8.857	2.286	tr|Q9CZV9|Q9CZV9_MOUSE	Uncharacterized protein OS=Mus musculus OX=10090 GN=Tmem206 PE=2 SV=1	MOUSE	1
1168	2.01	2.01	21.57	6.091	6.091	tr|Q78P93|Q78P93_MOUSE	Acid ceramidase OS=Mus musculus OX=10090 GN=Asah1 PE=1 SV=1	MOUSE	2
1169	2.01	2.01	4.04	0.9324	0.9324	tr|Q6ZQH0|Q6ZQH0_MOUSE	MKIAA0187 protein (Fragment) OS=Mus musculus OX=10090 GN=Bms1 PE=2 SV=1	MOUSE	1
1170	2.01	2.01	7.076	0.9378	0.9378	sp|Q3UMB9|WASC4_MOUSE	WASH complex subunit 4 OS=Mus musculus OX=10090 GN=Washc4 PE=1 SV=2	MOUSE	1
1171	2.01	2.01	16.56	3.311	3.311	tr|Q8CBC8|Q8CBC8_MOUSE	Branched-chain-amino-acid aminotransferase OS=Mus musculus OX=10090 GN=Bcat1 PE=1 SV=1	MOUSE	1
1172	2.01	2.01	5.518	1.211	1.211	tr|B9EHS3|B9EHS3_MOUSE	Inositol hexakisphosphate and diphosphoinositol-pentakisphosphate kinase OS=Mus musculus OX=10090 GN=Ppip5k1 PE=2 SV=1	MOUSE	1
1173	2.01	2.01	10.95	2.882	2.882	sp|Q9EPK2|XRP2_MOUSE	Protein XRP2 OS=Mus musculus OX=10090 GN=Rp2 PE=1 SV=3	MOUSE	1
1174	2.01	2.01	11.48	3.532	3.532	sp|Q9DB77|QCR2_MOUSE	Cytochrome b-c1 complex subunit 2, mitochondrial OS=Mus musculus OX=10090 GN=Uqcrc2 PE=1 SV=1	MOUSE	1
1175	2.01	2.01	7.122	3.709	2.226	sp|D3Z7P3|GLSK_MOUSE	Glutaminase kidney isoform, mitochondrial OS=Mus musculus OX=10090 GN=Gls PE=1 SV=1	MOUSE	1
1176	2.01	2.01	11.91	3.448	3.448	tr|G3UY42|G3UY42_MOUSE	Polyadenylate-binding protein 2 OS=Mus musculus OX=10090 GN=Pabpn1 PE=1 SV=1	MOUSE	1
1177	2.01	2.01	3.602	1.544	1.544	sp|Q6PA06|ATLA2_MOUSE	Atlastin-2 OS=Mus musculus OX=10090 GN=Atl2 PE=1 SV=1	MOUSE	1
1178	2.01	2.01	6.849	4.658	4.658	tr|Q9CT17|Q9CT17_MOUSE	Uncharacterized protein (Fragment) OS=Mus musculus OX=10090 GN=Srsf11 PE=2 SV=1	MOUSE	1
1179	2.01	2.01	5.99	4.427	4.427	tr|Q91VA7|Q91VA7_MOUSE	Isocitrate dehydrogenase [NAD] subunit, mitochondrial OS=Mus musculus OX=10090 GN=Idh3b PE=1 SV=1	NAD	1
1180	2.01	2.01	5.051	2.02	2.02	sp|Q91WC0|SETD3_MOUSE	Actin-histidine N-methyltransferase OS=Mus musculus OX=10090 GN=Setd3 PE=1 SV=1	MOUSE	1
1181	2.01	2.01	15.9	10.77	10.77	sp|Q63829|COMD3_MOUSE	COMM domain-containing protein 3 OS=Mus musculus OX=10090 GN=Commd3 PE=1 SV=1	MOUSE	1
1182	2	115.19	99.2	98.4	98.4	tr|Q4KL81|Q4KL81_MOUSE	Actin, gamma, cytoplasmic 1 OS=Mus musculus OX=10090 GN=Actg1 PE=2 SV=1	MOUSE	197
1183	2	17.1	43.01	34.75	29.45	sp|Q9Z0N2|IF2H_MOUSE	Eukaryotic translation initiation factor 2 subunit 3, Y-linked OS=Mus musculus OX=10090 GN=Eif2s3y PE=1 SV=2	MOUSE	8
1184	2	12.96	65.74	43.52	39.35	tr|Q0PD45|Q0PD45_MOUSE	RAB11a, member RAS oncogene family OS=Mus musculus OX=10090 GN=Rab11a PE=1 SV=1	MOUSE	6
1185	2	12.06	45.6	28.5	28.5	sp|Q62159|RHOC_MOUSE	Rho-related GTP-binding protein RhoC OS=Mus musculus OX=10090 GN=Rhoc PE=1 SV=2	MOUSE	6
1186	2	8.51	54.41	47.79	47.79	sp|P02301|H3C_MOUSE	Histone H3.3C OS=Mus musculus OX=10090 GN=H3f3c PE=3 SV=3	MOUSE	6
1187	2	8.51	48.15	48.15	48.15	tr|A1L0V4|A1L0V4_MOUSE	Histone H3 (Fragment) OS=Mus musculus OX=10090 GN=Hist1h3i PE=2 SV=1	MOUSE	6
1188	2	7.4	42	17.5	17.5	tr|Q4FJL0|Q4FJL0_MOUSE	RAB10, member RAS oncogene family OS=Mus musculus OX=10090 GN=Rab10 PE=1 SV=1	MOUSE	4
1189	2	6	16.01	7.221	5.338	sp|P04104|K2C1_MOUSE	Keratin, type II cytoskeletal 1 OS=Mus musculus OX=10090 GN=Krt1 PE=1 SV=4	MOUSE	3
1190	2	4.28	7.359	4.862	3.811	tr|Q5F258|Q5F258_MOUSE	ARF GTPase-activating protein GIT1 OS=Mus musculus OX=10090 GN=Git1 PE=1 SV=1	MOUSE	2
1191	2	3.94	21.82	8.081	5.051	tr|Q6ZWS7|Q6ZWS7_MOUSE	Uncharacterized protein OS=Mus musculus OX=10090 GN=Camk2g PE=2 SV=1	MOUSE	3
1192	2	2.43	12.26	3.585	2.453	sp|Q3TIR3|RIC8A_MOUSE	Synembryn-A OS=Mus musculus OX=10090 GN=Ric8a PE=1 SV=2	MOUSE	1
1193	2	2.13	16.56	11.78	11.78	sp|Q9CPX6|ATG3_MOUSE	Ubiquitin-like-conjugating enzyme ATG3 OS=Mus musculus OX=10090 GN=Atg3 PE=1 SV=1	MOUSE	3
1194	2	2	19.42	2.558	2.558	tr|B7ZMW4|B7ZMW4_MOUSE	X99384 protein OS=Mus musculus OX=10090 GN=Pald1 PE=2 SV=1	MOUSE	1
1195	2	2	13.32	1.917	1.917	sp|Q80YR5|SAFB2_MOUSE	Scaffold attachment factor B2 OS=Mus musculus OX=10090 GN=Safb2 PE=1 SV=2	MOUSE	1
1196	2	2	7.397	0.4213	0.4213	sp|Q6P4T2|U520_MOUSE	U5 small nuclear ribonucleoprotein 200 kDa helicase OS=Mus musculus OX=10090 GN=Snrnp200 PE=1 SV=1	MOUSE	1
1197	2	2	10.49	1.543	1.543	tr|Q1HDU4|Q1HDU4_MOUSE	ArhGAP9 OS=Mus musculus OX=10090 GN=Arhgap9 PE=1 SV=1	MOUSE	1
1198	2	2	11.57	2.208	2.208	tr|E9QPR5|E9QPR5_MOUSE	Serine/threonine-protein phosphatase 4 regulatory subunit 1 OS=Mus musculus OX=10090 GN=Ppp4r1 PE=1 SV=1	MOUSE	2
1199	2	2	12.7	1.608	1.608	tr|B9EI26|B9EI26_MOUSE	Rho GTPase activating protein 25 OS=Mus musculus OX=10090 GN=Arhgap25 PE=2 SV=1	MOUSE	1
1200	2	2	20.74	3.409	3.409	sp|Q3UCV8|OTUL_MOUSE	Ubiquitin thioesterase otulin OS=Mus musculus OX=10090 GN=Otulin PE=1 SV=1	MOUSE	1
1201	2	2	8.168	1.435	1.435	tr|Q5DTH1|Q5DTH1_MOUSE	MKIAA4216 protein (Fragment) OS=Mus musculus OX=10090 GN=Ube3a PE=2 SV=1	MOUSE	1
1202	2	2	14.5	2.26	2.26	sp|Q8VED5|K2C79_MOUSE	Keratin, type II cytoskeletal 79 OS=Mus musculus OX=10090 GN=Krt79 PE=1 SV=2	MOUSE	1
1203	2	2	14.13	3.467	3.467	tr|Q921W2|Q921W2_MOUSE	Nucleolysin TIAR OS=Mus musculus OX=10090 GN=Tial1 PE=1 SV=1	MOUSE	1
1204	2	2	12.32	3.442	3.442	tr|D3YYT1|D3YYT1_MOUSE	Putative oxidoreductase GLYR1 OS=Mus musculus OX=10090 GN=Glyr1 PE=1 SV=1	MOUSE	1
1205	2	2	45.38	15.97	15.97	tr|A0A0J9YU43|A0A0J9YU43_MOUSE	Linker for activation of T-cells family member 2 OS=Mus musculus OX=10090 GN=Lat2 PE=1 SV=1	MOUSE	1
1206	2	2	8.369	2.119	2.119	sp|Q99KD5|UN45A_MOUSE	Protein unc-45 homolog A OS=Mus musculus OX=10090 GN=Unc45a PE=1 SV=2	MOUSE	1
1207	2	2	17.53	3.571	3.571	sp|Q80ZV0|RNH2B_MOUSE	Ribonuclease H2 subunit B OS=Mus musculus OX=10090 GN=Rnaseh2b PE=1 SV=2	MOUSE	1
1208	2	2	18.52	12.04	6.019	tr|Q9DCY1|Q9DCY1_MOUSE	Peptidyl-prolyl cis-trans isomerase OS=Mus musculus OX=10090 GN=Ppib PE=1 SV=1	MOUSE	1
1209	2	2	14.25	3.44	3.44	tr|Q6P3Z1|Q6P3Z1_MOUSE	Sfrs12 protein (Fragment) OS=Mus musculus OX=10090 GN=Srek1 PE=2 SV=1	MOUSE	1
1210	2	2	12.18	4.404	4.404	tr|Q3U2P8|Q3U2P8_MOUSE	Uncharacterized protein OS=Mus musculus OX=10090 GN=Mapkapk2 PE=1 SV=1	MOUSE	1
1211	2	2	26.06	8.511	8.511	tr|F8WJG3|F8WJG3_MOUSE	Transformer-2 protein homolog beta OS=Mus musculus OX=10090 GN=Tra2b PE=1 SV=1	MOUSE	1
1212	2	2	4.17	1.101	1.101	tr|E9QLA5|E9QLA5_MOUSE	Inverted formin-2 OS=Mus musculus OX=10090 GN=Inf2 PE=1 SV=1	MOUSE	1
1213	2	2	12.36	4.119	4.119	sp|Q9DBG5|PLIN3_MOUSE	Perilipin-3 OS=Mus musculus OX=10090 GN=Plin3 PE=1 SV=1	MOUSE	1
1214	2	2	9.091	1.923	1.923	sp|Q9D0N7|CAF1B_MOUSE	Chromatin assembly factor 1 subunit B OS=Mus musculus OX=10090 GN=Chaf1b PE=1 SV=1	MOUSE	1
1215	2	2	5.664	1.66	1.66	sp|Q8K224|NAT10_MOUSE	RNA cytidine acetyltransferase OS=Mus musculus OX=10090 GN=Nat10 PE=1 SV=1	MOUSE	1
1216	2	2	12.63	3.608	3.608	sp|Q08288|LYAR_MOUSE	Cell growth-regulating nucleolar protein OS=Mus musculus OX=10090 GN=Lyar PE=1 SV=2	MOUSE	1
1217	2	2	8.553	2.138	2.138	tr|Q546G4|Q546G4_MOUSE	Albumin 1 OS=Mus musculus OX=10090 GN=Alb PE=1 SV=1	MOUSE	2
1218	2	2	6.212	1.97	1.97	tr|Q3UT02|Q3UT02_MOUSE	Uncharacterized protein OS=Mus musculus OX=10090 GN=Larp4 PE=2 SV=1	MOUSE	1
1219	2	2	8.63	3.002	3.002	tr|Q3U5Y3|Q3U5Y3_MOUSE	Uncharacterized protein OS=Mus musculus OX=10090 GN=Lcp2 PE=2 SV=1	MOUSE	1
1220	2	2	30.72	10.24	10.24	tr|Q3U0J1|Q3U0J1_MOUSE	Peptidyl-prolyl cis-trans isomerase OS=Mus musculus OX=10090 GN=Ppil1 PE=2 SV=1	MOUSE	1
1221	2	2	4.467	1.26	1.26	tr|G5E8R4|G5E8R4_MOUSE	SAPS domain family, member 3, isoform CRA_c OS=Mus musculus OX=10090 GN=Ppp6r3 PE=1 SV=1	MOUSE	1
1222	2	2	8.65	3.586	3.586	tr|G1UCX4|G1UCX4_MOUSE	Synoviocyte proliferation-associated in collagen-induced arthritis 1 OS=Mus musculus OX=10090 GN=Saal1 PE=2 SV=1	MOUSE	1
1223	2	2	5.531	1.747	1.747	tr|A0A0R4J0J5|A0A0R4J0J5_MOUSE	Integrator complex subunit 9 OS=Mus musculus OX=10090 GN=Ints9 PE=1 SV=1	MOUSE	1
1224	2	2	4.677	2.09	2.09	sp|Q8BLR5|PSD4_MOUSE	PH and SEC7 domain-containing protein 4 OS=Mus musculus OX=10090 GN=Psd4 PE=1 SV=1	MOUSE	1
1225	2	2	14.37	3.976	3.976	sp|P40336|VP26A_MOUSE	Vacuolar protein sorting-associated protein 26A OS=Mus musculus OX=10090 GN=Vps26a PE=1 SV=1	MOUSE	1
1226	2	2	20.81	8.671	8.671	tr|Q9CTC0|Q9CTC0_MOUSE	Uncharacterized protein (Fragment) OS=Mus musculus OX=10090 GN=Pwp1 PE=2 SV=1	MOUSE	1
1227	2	2	17.14	12.14	12.14	tr|Q9CRH1|Q9CRH1_MOUSE	Uncharacterized protein OS=Mus musculus OX=10090 GN=Ptges3 PE=2 SV=2	MOUSE	1
1228	2	2	14.2	8.642	8.642	tr|Q8R0H0|Q8R0H0_MOUSE	Polr2e protein OS=Mus musculus OX=10090 GN=Polr2e PE=2 SV=1	MOUSE	1
1229	2	2	5.682	2.083	2.083	tr|Q8BNS6|Q8BNS6_MOUSE	Beta-hexosaminidase OS=Mus musculus OX=10090 GN=Hexa PE=2 SV=1	MOUSE	1
1230	2	2	9.565	4.348	4.348	tr|Q80U88|Q80U88_MOUSE	MKIAA0038 protein (Fragment) OS=Mus musculus OX=10090 GN=mKIAA0038 PE=4 SV=3	MOUSE	1
1231	2	2	7.88	3.804	3.804	tr|Q3U3C4|Q3U3C4_MOUSE	Uncharacterized protein OS=Mus musculus OX=10090 GN=Sh3gl1 PE=2 SV=1	MOUSE	1
1232	2	2	5.06	3.274	3.274	tr|F8WIK5|F8WIK5_MOUSE	Pleckstrin homology domain-containing family A member 2 (Fragment) OS=Mus musculus OX=10090 GN=Plekha2 PE=1 SV=8	MOUSE	1
1233	2	2	8.095	4.762	4.762	tr|E9QN99|E9QN99_MOUSE	Protein ABHD14B OS=Mus musculus OX=10090 GN=Abhd14b PE=1 SV=1	MOUSE	1
1234	2	2	11.25	7.717	7.717	tr|E0CX19|E0CX19_MOUSE	3-hydroxyisobutyryl-CoA hydrolase, mitochondrial OS=Mus musculus OX=10090 GN=Hibch PE=1 SV=1	MOUSE	1
1235	2	2	10.78	4.902	4.902	tr|B9VGS6|B9VGS6_9GAMR	Truncated gag-pol polyprotein OS=Mus musculus mobilized endogenous polytropic provirus OX=590745 GN=gag PE=4 SV=2	9GAMR	1
1236	2	2	22.46	12.32	12.32	tr|B1ASE2|B1ASE2_MOUSE	ATP synthase, H+-transporting, mitochondrial F0 complex, subunit D (Fragment) OS=Mus musculus OX=10090 GN=Atp5h PE=1 SV=1	MOUSE	1
1237	2	2	16.34	7.843	7.843	sp|Q9D898|ARP5L_MOUSE	Actin-related protein 2/3 complex subunit 5-like protein OS=Mus musculus OX=10090 GN=Arpc5l PE=1 SV=1	MOUSE	1
1238	2	2	31.31	20.2	20.2	sp|Q99LT0|DPY30_MOUSE	Protein dpy-30 homolog OS=Mus musculus OX=10090 GN=Dpy30 PE=1 SV=1	MOUSE	1
1239	2	2	9.005	5.213	5.213	sp|Q8VHN8|TIRR_MOUSE	Tudor-interacting repair regulator protein OS=Mus musculus OX=10090 GN=Nudt16l1 PE=1 SV=2	MOUSE	1
1240	2	2	5.177	3.27	3.27	sp|Q8CG76|ARK72_MOUSE	Aflatoxin B1 aldehyde reductase member 2 OS=Mus musculus OX=10090 GN=Akr7a2 PE=1 SV=3	MOUSE	1
1241	2	2	5.899	3.09	3.09	sp|Q3UE37|UBE2Z_MOUSE	Ubiquitin-conjugating enzyme E2 Z OS=Mus musculus OX=10090 GN=Ube2z PE=1 SV=2	MOUSE	1
1242	2	2	9.639	4.819	4.819	sp|A0A0B4J1G0|FCGR4_MOUSE	Low affinity immunoglobulin gamma Fc region receptor IV OS=Mus musculus OX=10090 GN=Fcgr4 PE=1 SV=1	MOUSE	1
1243	2	2	16.98	16.98	16.98	tr|Q9DAS3|Q9DAS3_MOUSE	Uncharacterized protein OS=Mus musculus OX=10090 PE=2 SV=1	MOUSE	1
1244	2	2	13.16	13.16	13.16	tr|Q8BP68|Q8BP68_MOUSE	Uncharacterized protein OS=Mus musculus OX=10090 GN=Ninj1 PE=2 SV=1	MOUSE	1
1245	2	2	21.95	21.95	21.95	tr|Q5M9N6|Q5M9N6_MOUSE	Rpl37a protein OS=Mus musculus OX=10090 GN=Rpl37a PE=2 SV=1	MOUSE	1
1246	2	2	5.769	5.769	5.769	tr|Q5EM20|Q5EM20_MOUSE	Presenilin (Fragment) OS=Mus musculus OX=10090 GN=Psen2 PE=2 SV=1	MOUSE	1
1247	2	2	7.895	7.895	7.895	tr|Q58E29|Q58E29_MOUSE	Proteolipid protein 2 OS=Mus musculus OX=10090 GN=Plp2 PE=2 SV=1	MOUSE	1
1248	2	2	5	5	5	tr|Q3UWX1|Q3UWX1_MOUSE	Uncharacterized protein (Fragment) OS=Mus musculus OX=10090 GN=Txndc5 PE=2 SV=1	MOUSE	1
1249	2	2	4.906	4.906	4.906	tr|Q3UK41|Q3UK41_MOUSE	Uncharacterized protein OS=Mus musculus OX=10090 GN=Nelfa PE=2 SV=1	MOUSE	1
1250	2	2	22.64	22.64	22.64	tr|H7BWX9|H7BWX9_MOUSE	Small ubiquitin-related modifier 2 OS=Mus musculus OX=10090 GN=Sumo2 PE=1 SV=1	MOUSE	1
1251	2	2	6.579	6.579	6.579	tr|D3Z7D2|D3Z7D2_MOUSE	tRNA (guanine-N(7)-)-methyltransferase OS=Mus musculus OX=10090 GN=Mettl1 PE=1 SV=1	MOUSE	1
1252	2	2	4.709	4.709	4.709	tr|A2BHN6|A2BHN6_MOUSE	F-box only protein 3 OS=Mus musculus OX=10090 GN=Fbxo3 PE=1 SV=1	MOUSE	1
1253	2	2	15.13	15.13	15.13	tr|A0A2I3BRZ8|A0A2I3BRZ8_MOUSE	Glucosamine 6-phosphate N-acetyltransferase (Fragment) OS=Mus musculus OX=10090 GN=Gnpnat1 PE=1 SV=1	MOUSE	1
1254	2	2	7.609	7.609	7.609	sp|Q9D8Y7|TP8L2_MOUSE	Tumor necrosis factor alpha-induced protein 8-like protein 2 OS=Mus musculus OX=10090 GN=Tnfaip8l2 PE=1 SV=1	MOUSE	1
1255	2	2	1.982	1.982	1.982	sp|Q9D2G2|ODO2_MOUSE	Dihydrolipoyllysine-residue succinyltransferase component of 2-oxoglutarate dehydrogenase complex, mitochondrial OS=Mus musculus OX=10090 GN=Dlst PE=1 SV=1	MOUSE	1
1256	2	2	6.667	6.667	6.667	sp|Q9D0R8|LSM12_MOUSE	Protein LSM12 homolog OS=Mus musculus OX=10090 GN=Lsm12 PE=1 SV=1	MOUSE	1
1257	2	2	10.66	10.66	10.66	sp|Q9CZH3|PSMG3_MOUSE	Proteasome assembly chaperone 3 OS=Mus musculus OX=10090 GN=Psmg3 PE=1 SV=1	MOUSE	1
1258	2	2	8.065	8.065	8.065	sp|Q9CPS7|PNO1_MOUSE	RNA-binding protein PNO1 OS=Mus musculus OX=10090 GN=Pno1 PE=1 SV=1	MOUSE	1
1259	2	2	9.924	9.924	9.924	sp|Q8BIG7|CMTD1_MOUSE	Catechol O-methyltransferase domain-containing protein 1 OS=Mus musculus OX=10090 GN=Comtd1 PE=1 SV=1	MOUSE	1
1260	2	2	8.092	8.092	8.092	sp|Q80VJ3|DNPH1_MOUSE	2'-deoxynucleoside 5'-phosphate N-hydrolase 1 OS=Mus musculus OX=10090 GN=Dnph1 PE=1 SV=2	MOUSE	1
1261	2	2	2.985	2.985	2.985	sp|O35654|DPOD2_MOUSE	DNA polymerase delta subunit 2 OS=Mus musculus OX=10090 GN=Pold2 PE=1 SV=2	MOUSE	1
1262	1.96	2	6.667	2.602	2.602	tr|Q8C788|Q8C788_MOUSE	Sorting nexin OS=Mus musculus OX=10090 GN=Snx18 PE=1 SV=1	MOUSE	1
1263	1.96	2	45.22	28.7	28.7	sp|P99027|RLA2_MOUSE	60S acidic ribosomal protein P2 OS=Mus musculus OX=10090 GN=Rplp2 PE=1 SV=3	MOUSE	1
1264	1.95	3.62	17.58	7.85	7.85	sp|P70303|PYRG2_MOUSE	CTP synthase 2 OS=Mus musculus OX=10090 GN=Ctps2 PE=1 SV=1	MOUSE	3
1265	1.95	1.95	14.98	7.22	3.791	tr|Z4YKB8|Z4YKB8_MOUSE	Heterochromatin protein 1-binding protein 3 OS=Mus musculus OX=10090 GN=Hp1bp3 PE=1 SV=1	MOUSE	2
1266	1.92	1.92	20.67	4.469	4.469	sp|Q99JT9|MTND_MOUSE	1,2-dihydroxy-3-keto-5-methylthiopentene dioxygenase OS=Mus musculus OX=10090 GN=Adi1 PE=1 SV=1	MOUSE	1
1267	1.91	9.79	18.9	9.402	7.123	tr|Q8VCE0|Q8VCE0_MOUSE	Sodium/potassium-transporting ATPase subunit alpha OS=Mus musculus OX=10090 GN=Atp1a3 PE=1 SV=1	MOUSE	5
1268	1.89	1.89	7.514	0.7225	0.7225	tr|M4TKR7|M4TKR7_MOUSE	Tyrosine-protein kinase receptor OS=Mus musculus OX=10090 GN=Insr PE=2 SV=1	MOUSE	1
1269	1.88	1.88	20.09	4.688	4.688	tr|A2RS68|A2RS68_MOUSE	Small nuclear ribonucleoprotein 70 (U1) OS=Mus musculus OX=10090 GN=Snrnp70 PE=2 SV=1	MOUSE	2
1270	1.88	1.88	5.821	2.433	1.564	tr|A0A0R4J254|A0A0R4J254_MOUSE	Exportin-4 OS=Mus musculus OX=10090 GN=Xpo4 PE=1 SV=1	MOUSE	1
1271	1.86	1.86	4.49	0.7981	0.4988	tr|F8VQ05|F8VQ05_MOUSE	FRY-like transcription coactivator OS=Mus musculus OX=10090 GN=Fryl PE=1 SV=1	MOUSE	1
1272	1.85	1.85	13.65	3.901	3.901	sp|Q3UEB3|PUF60_MOUSE	Poly(U)-binding-splicing factor PUF60 OS=Mus musculus OX=10090 GN=Puf60 PE=1 SV=2	MOUSE	1
1273	1.85	1.85	5.323	2.471	2.471	tr|Q3URN5|Q3URN5_MOUSE	Uncharacterized protein OS=Mus musculus OX=10090 GN=Aatf PE=2 SV=1	MOUSE	1
1274	1.85	1.85	11.01	3.976	3.976	tr|A0A0R4J2B2|A0A0R4J2B2_MOUSE	BTB/POZ domain-containing protein KCTD12 OS=Mus musculus OX=10090 GN=Kctd12 PE=1 SV=1	MOUSE	1
1275	1.85	1.85	12.88	9.442	9.442	tr|Q9D927|Q9D927_MOUSE	Uncharacterized protein OS=Mus musculus OX=10090 GN=1810009N02Rik PE=2 SV=1	MOUSE	1
1276	1.85	1.85	2.83	2.83	2.83	tr|D3YTU2|D3YTU2_MOUSE	Prolyl 3-hydroxylase OGFOD1 OS=Mus musculus OX=10090 GN=Ogfod1 PE=1 SV=1	MOUSE	1
1277	1.84	1.84	6.25	2.303	2.303	tr|Q3UE06|Q3UE06_MOUSE	Uncharacterized protein OS=Mus musculus OX=10090 GN=Nploc4 PE=2 SV=1	MOUSE	1
1278	1.84	1.84	8.007	2.215	2.215	sp|Q8CFI7|RPB2_MOUSE	DNA-directed RNA polymerase II subunit RPB2 OS=Mus musculus OX=10090 GN=Polr2b PE=1 SV=2	MOUSE	2
1279	1.82	38.08	49.7	37.08	31.76	sp|Q62095|DDX3Y_MOUSE	ATP-dependent RNA helicase DDX3Y OS=Mus musculus OX=10090 GN=Ddx3y PE=1 SV=2	MOUSE	21
1280	1.82	1.82	4.878	0.9146	0.9146	tr|A0A0K6FKS8|A0A0K6FKS8_9HOMO	Striatin [Mus musculus] OS=Rhizoctonia solani OX=456999 GN=RSOLAG22IIIB_00045 PE=4 SV=1	Mus musculus	1
1281	1.82	1.82	4.348	4.348	4.348	tr|Q8C988|Q8C988_MOUSE	Uncharacterized protein OS=Mus musculus OX=10090 PE=2 SV=1	MOUSE	1
1282	1.81	1.81	23.75	2.395	2.395	tr|Q58E59|Q58E59_MOUSE	Splicing factor 3a, subunit 3 OS=Mus musculus OX=10090 GN=Sf3a3 PE=1 SV=1	MOUSE	1
1283	1.81	1.81	14.55	4.04	4.04	sp|Q8K124|PKHO2_MOUSE	Pleckstrin homology domain-containing family O member 2 OS=Mus musculus OX=10090 GN=Plekho2 PE=1 SV=1	MOUSE	2
1284	1.8	1.8	28.62	4.615	4.615	tr|A0A0R4J195|A0A0R4J195_MOUSE	Regulation of nuclear pre-mRNA domain-containing protein 1B OS=Mus musculus OX=10090 GN=Rprd1b PE=1 SV=1	MOUSE	1
1285	1.79	1.79	12.46	9.855	6.377	sp|Q9DCZ1|GMPR1_MOUSE	GMP reductase 1 OS=Mus musculus OX=10090 GN=Gmpr PE=1 SV=1	MOUSE	1
1286	1.79	1.79	14.29	9.89	9.89	sp|P09528|FRIH_MOUSE	Ferritin heavy chain OS=Mus musculus OX=10090 GN=Fth1 PE=1 SV=2	MOUSE	2
1287	1.78	1.78	4.978	3.66	2.196	tr|Q3UUI1|Q3UUI1_MOUSE	Uncharacterized protein OS=Mus musculus OX=10090 GN=Nln PE=2 SV=1	MOUSE	1
1288	1.77	1.77	10.71	1.353	1.353	tr|Q8R2R0|Q8R2R0_MOUSE	Exosome component 10 OS=Mus musculus OX=10090 GN=Exosc10 PE=2 SV=1	MOUSE	1
1289	1.77	1.77	10.53	0.8333	0.8333	tr|D3Z3M7|D3Z3M7_MOUSE	CAP-Gly domain-containing linker protein 1 OS=Mus musculus OX=10090 GN=Clip1 PE=1 SV=1	MOUSE	1
1290	1.77	1.77	13.73	7.563	7.563	tr|Q8K3G7|Q8K3G7_MOUSE	Reticulon OS=Mus musculus OX=10090 GN=Rtn4 PE=2 SV=1	MOUSE	2
1291	1.77	1.77	20.25	4.294	4.294	sp|Q8C0M9|ASGL1_MOUSE	Isoaspartyl peptidase/L-asparaginase OS=Mus musculus OX=10090 GN=Asrgl1 PE=1 SV=1	MOUSE	1
1292	1.75	21.79	60.55	47.09	36.09	sp|P62141|PP1B_MOUSE	Serine/threonine-protein phosphatase PP1-beta catalytic subunit OS=Mus musculus OX=10090 GN=Ppp1cb PE=1 SV=3	MOUSE	13
1293	1.74	1.74	7.834	0.7391	0.7391	tr|Q6ZQ33|Q6ZQ33_MOUSE	MKIAA0857 protein (Fragment) OS=Mus musculus OX=10090 GN=Rab11fip5 PE=2 SV=1	MOUSE	1
1294	1.74	1.74	15.02	5.119	5.119	tr|Q3TKQ3|Q3TKQ3_MOUSE	Exosome component 2 OS=Mus musculus OX=10090 GN=Exosc2 PE=1 SV=1	MOUSE	1
1295	1.74	1.74	15.03	4.902	4.902	sp|Q9D903|EBP2_MOUSE	Probable rRNA-processing protein EBP2 OS=Mus musculus OX=10090 GN=Ebna1bp2 PE=2 SV=1	MOUSE	1
1296	1.74	1.74	7.595	5.907	5.907	sp|P0C6B7|IGSF6_MOUSE	Immunoglobulin superfamily member 6 OS=Mus musculus OX=10090 GN=Igsf6 PE=2 SV=1	MOUSE	1
1297	1.71	3.72	30.86	15.24	5.39	tr|F7DEU6|F7DEU6_MOUSE	Inosine-5'-monophosphate dehydrogenase OS=Mus musculus OX=10090 GN=Impdh1 PE=1 SV=2	MOUSE	2
1298	1.71	1.71	13.64	3.589	3.589	tr|Q9DBU8|Q9DBU8_MOUSE	Uncharacterized protein OS=Mus musculus OX=10090 GN=Ap3m1 PE=2 SV=1	MOUSE	1
1299	1.7	1.71	10.06	1.939	1.939	sp|Q99LG0|UBP16_MOUSE	Ubiquitin carboxyl-terminal hydrolase 16 OS=Mus musculus OX=10090 GN=Usp16 PE=1 SV=2	MOUSE	1
1300	1.7	1.7	3.788	3.788	3.788	tr|Q3TDL0|Q3TDL0_MOUSE	Uncharacterized protein OS=Mus musculus OX=10090 GN=Cops7b PE=2 SV=1	MOUSE	1
1301	1.69	1.69	31.06	18.94	11.36	tr|Q9CU14|Q9CU14_MOUSE	Uncharacterized protein (Fragment) OS=Mus musculus OX=10090 GN=Snx3 PE=2 SV=1	MOUSE	2
1302	1.68	1.68	12.28	3.896	1.771	tr|Q3U2Z5|Q3U2Z5_MOUSE	Uncharacterized protein OS=Mus musculus OX=10090 GN=Eps8 PE=2 SV=1	MOUSE	1
1303	1.68	1.68	8.434	4.418	4.418	tr|Q8BT06|Q8BT06_MOUSE	Tetraspanin OS=Mus musculus OX=10090 GN=Cd63 PE=2 SV=1	MOUSE	1
1304	1.67	1.67	12.16	7.027	4.865	tr|Q9CY29|Q9CY29_MOUSE	Uncharacterized protein OS=Mus musculus OX=10090 GN=Psmd4 PE=2 SV=1	MOUSE	1
1305	1.66	9.68	24.43	23.53	23.53	tr|Q3U292|Q3U292_MOUSE	Uncharacterized protein OS=Mus musculus OX=10090 GN=Hist1h1d PE=2 SV=1	MOUSE	5
1306	1.66	8.17	27.53	18.99	16.77	tr|Q8BIV6|Q8BIV6_MOUSE	Uncharacterized protein OS=Mus musculus OX=10090 GN=Akr1b10 PE=2 SV=1	MOUSE	4
1307	1.66	1.66	49.67	8.497	8.497	tr|Q6P8V7|Q6P8V7_MOUSE	Proline synthetase co-transcribed OS=Mus musculus OX=10090 GN=Plpbp PE=1 SV=1	MOUSE	1
1308	1.65	1.65	5.036	1.568	1.568	tr|A0A1S6GWJ7|A0A1S6GWJ7_MOUSE	Uncharacterized protein OS=Mus musculus OX=10090 GN=Pi4ka PE=2 SV=1	MOUSE	2
1309	1.65	1.65	13.66	2.64	1.708	sp|Q3UM18|LSG1_MOUSE	Large subunit GTPase 1 homolog OS=Mus musculus OX=10090 GN=Lsg1 PE=1 SV=2	MOUSE	1
1310	1.65	1.65	20.58	16.25	3.971	tr|Q9D066|Q9D066_MOUSE	Inositol-1-monophosphatase OS=Mus musculus OX=10090 GN=Impa1 PE=2 SV=1	MOUSE	1
1311	1.64	2.41	10.96	4.501	2.153	tr|D3Z061|D3Z061_MOUSE	Ubiquitin-like modifier-activating enzyme 6 OS=Mus musculus OX=10090 GN=Uba6 PE=1 SV=1	MOUSE	2
1312	1.64	1.64	10.8	5.041	3.189	tr|B2RQV1|B2RQV1_MOUSE	RIKEN cDNA C330023M02, isoform CRA_a OS=Mus musculus OX=10090 GN=Naa25 PE=2 SV=1	MOUSE	2
1313	1.62	1.62	19.63	4.673	4.673	tr|A2AUR3|A2AUR3_MOUSE	Phosphotriesterase-related protein (Fragment) OS=Mus musculus OX=10090 GN=Pter PE=1 SV=2	MOUSE	1
1314	1.61	1.61	21.67	5	2.692	tr|Q2M4H5|Q2M4H5_MOUSE	Cullin 5 OS=Mus musculus OX=10090 GN=Cul5 PE=3 SV=1	MOUSE	2
1315	1.61	1.61	10.02	1.366	1.366	tr|Q3UZ27|Q3UZ27_MOUSE	Uncharacterized protein OS=Mus musculus OX=10090 GN=Aldh18a1 PE=2 SV=1	MOUSE	1
1316	1.59	1.61	5.603	5.603	3.017	tr|Q4FK57|Q4FK57_MOUSE	Ero1l protein OS=Mus musculus OX=10090 GN=Ero1l PE=1 SV=1	MOUSE	1
1317	1.58	52.2	70.6	70.38	70.16	tr|Q52L87|Q52L87_MOUSE	Tubulin alpha chain OS=Mus musculus OX=10090 GN=Tuba1c PE=1 SV=1	MOUSE	63
1318	1.57	1.57	4.748	4.748	3.561	tr|A0A1B0GT92|A0A1B0GT92_MOUSE	Glycogen [starch] synthase OS=Mus musculus OX=10090 GN=Gys1 PE=1 SV=1	MOUSE	1
1319	1.56	1.56	13.12	0.9282	0.565	tr|E9Q447|E9Q447_MOUSE	Spectrin alpha chain, non-erythrocytic 1 OS=Mus musculus OX=10090 GN=Sptan1 PE=1 SV=1	MOUSE	1
1320	1.55	1.55	24.42	3.3	3.3	tr|Q3V4B3|Q3V4B3_MOUSE	Uncharacterized protein OS=Mus musculus OX=10090 GN=Vta1 PE=2 SV=1	MOUSE	1
1321	1.55	1.55	11.55	11.55	3.971	sp|P70677|CASP3_MOUSE	Caspase-3 OS=Mus musculus OX=10090 GN=Casp3 PE=1 SV=1	MOUSE	1
1322	1.55	1.55	5.988	5.988	5.988	tr|B2KGA7|B2KGA7_MOUSE	Protein archease OS=Mus musculus OX=10090 GN=Zbtb8os PE=1 SV=1	MOUSE	1
1323	1.54	1.54	16.48	5.747	5.747	tr|Q5ND50|Q5ND50_MOUSE	Adapter molecule crk OS=Mus musculus OX=10090 GN=Crk PE=1 SV=2	MOUSE	1
1324	1.53	1.53	18.48	9.677	5.865	tr|Q8CBU3|Q8CBU3_MOUSE	Uncharacterized protein OS=Mus musculus OX=10090 PE=2 SV=1	MOUSE	1
1325	1.52	1.52	37.93	10.92	10.92	sp|O54984|ASNA_MOUSE	ATPase Asna1 OS=Mus musculus OX=10090 GN=Asna1 PE=1 SV=2	MOUSE	3
1326	1.52	1.52	4.611	1.441	0.7205	tr|F8VPK5|F8VPK5_MOUSE	Rho-associated protein kinase OS=Mus musculus OX=10090 GN=Rock2 PE=1 SV=1	MOUSE	1
1327	1.52	1.52	8.723	2.336	2.336	sp|Q8BMF4|ODP2_MOUSE	Dihydrolipoyllysine-residue acetyltransferase component of pyruvate dehydrogenase complex, mitochondrial OS=Mus musculus OX=10090 GN=Dlat PE=1 SV=2	MOUSE	1
1328	1.5	1.5	13.69	1.475	0.9016	sp|G5E829|AT2B1_MOUSE	Plasma membrane calcium-transporting ATPase 1 OS=Mus musculus OX=10090 GN=Atp2b1 PE=1 SV=1	MOUSE	1
1329	1.5	1.5	20.11	5.63	2.145	tr|Q3THS8|Q3THS8_MOUSE	Uncharacterized protein OS=Mus musculus OX=10090 GN=Rcl1 PE=2 SV=1	MOUSE	1
1330	1.5	1.5	5.806	5.806	3.871	tr|B2RRZ7|B2RRZ7_MOUSE	TNFRSF1A-associated via death domain OS=Mus musculus OX=10090 GN=Tradd PE=1 SV=1	MOUSE	1
1331	1.49	1.49	5.473	5.473	5.473	tr|Q0PD48|Q0PD48_MOUSE	MCG116026, isoform CRA_a OS=Mus musculus OX=10090 GN=Rab9 PE=1 SV=1	MOUSE	1
1332	1.47	1.47	8.257	4.718	4.718	sp|Q8BMS1|ECHA_MOUSE	Trifunctional enzyme subunit alpha, mitochondrial OS=Mus musculus OX=10090 GN=Hadha PE=1 SV=1	MOUSE	1
1333	1.47	1.47	15.1	10.68	3.646	sp|Q8BWM0|PGES2_MOUSE	Prostaglandin E synthase 2 OS=Mus musculus OX=10090 GN=Ptges2 PE=1 SV=3	MOUSE	1
1334	1.46	1.46	8.799	3.553	3.553	sp|Q8N7N5|DCAF8_MOUSE	DDB1- and CUL4-associated factor 8 OS=Mus musculus OX=10090 GN=Dcaf8 PE=1 SV=1	MOUSE	1
1335	1.46	1.46	10.87	7.729	3.382	tr|C6EQH3|C6EQH3_MOUSE	Succinate--CoA ligase [GDP-forming] subunit beta, mitochondrial OS=Mus musculus OX=10090 GN=Suclg2 PE=2 SV=1	GDP-forming	1
1336	1.46	1.46	8.519	4.444	4.444	tr|Q99KL9|Q99KL9_MOUSE	Replication protein A2 OS=Mus musculus OX=10090 GN=Rpa2 PE=2 SV=1	MOUSE	1
1337	1.43	1.43	5.966	1.158	1.158	tr|A2AHK0|A2AHK0_MOUSE	Diacylglycerol kinase OS=Mus musculus OX=10090 GN=Dgkz PE=1 SV=1	MOUSE	1
1338	1.43	1.43	9.516	2.097	2.097	tr|A0A1L1SS10|A0A1L1SS10_MOUSE	Kelch-like ECH-associated protein 1 OS=Mus musculus OX=10090 GN=Keap1 PE=1 SV=1	MOUSE	1
1339	1.43	1.43	20.11	8.046	8.046	tr|I7ARF1|I7ARF1_MOUSE	CD300 antigen like family member F transcript variant 3 OS=Mus musculus OX=10090 GN=Cd300lf PE=2 SV=1	MOUSE	2
1340	1.42	1.44	6.004	1.689	1.689	tr|Q3UJS6|Q3UJS6_MOUSE	Uncharacterized protein OS=Mus musculus OX=10090 GN=Cpne3 PE=2 SV=1	MOUSE	1
1341	1.41	5.67	17.38	10	8.095	tr|D3YTQ3|D3YTQ3_MOUSE	Heterogeneous nuclear ribonucleoprotein D-like OS=Mus musculus OX=10090 GN=Hnrnpdl PE=1 SV=1	MOUSE	3
1342	1.41	1.42	28.14	14.29	3.896	tr|Q3TKG5|Q3TKG5_MOUSE	H/ACA ribonucleoprotein complex subunit OS=Mus musculus OX=10090 GN=Gar1 PE=2 SV=1	MOUSE	1
1343	1.41	1.41	8.233	0.76	0.76	tr|E9Q368|E9Q368_MOUSE	TAR RNA-binding protein 1 OS=Mus musculus OX=10090 GN=Tarbp1 PE=1 SV=1	MOUSE	1
1344	1.39	3.38	27.44	4.651	4.651	sp|P03995|GFAP_MOUSE	Glial fibrillary acidic protein OS=Mus musculus OX=10090 GN=Gfap PE=1 SV=4	MOUSE	2
1345	1.39	1.39	26.4	14.4	4	sp|P70122|SBDS_MOUSE	Ribosome maturation protein SBDS OS=Mus musculus OX=10090 GN=Sbds PE=1 SV=4	MOUSE	1
1346	1.39	1.39	8.8	1.6	1.6	tr|E0CYH4|E0CYH4_MOUSE	WD repeat-containing protein 26 OS=Mus musculus OX=10090 GN=Wdr26 PE=1 SV=1	MOUSE	1
1347	1.38	7.81	38.1	38.1	22.22	tr|Q9D091|Q9D091_MOUSE	GTPase NRas OS=Mus musculus OX=10090 GN=Nras PE=1 SV=1	MOUSE	4
1348	1.38	1.38	9.211	2.368	2.368	sp|Q8BGA5|KRR1_MOUSE	KRR1 small subunit processome component homolog OS=Mus musculus OX=10090 GN=Krr1 PE=2 SV=1	MOUSE	1
1349	1.36	1.36	11.96	11.96	4.118	tr|Q921Q6|Q921Q6_MOUSE	Entpd1 protein OS=Mus musculus OX=10090 GN=Entpd1 PE=2 SV=1	MOUSE	1
1350	1.36	1.36	9.055	9.055	4.724	tr|Q8K4K8|Q8K4K8_MOUSE	Antioxidant protein OS=Mus musculus OX=10090 PE=4 SV=1	MOUSE	1
1351	1.35	4.4	6.993	6.993	6.993	sp|Q80VD1|FA98B_MOUSE	Protein FAM98B OS=Mus musculus OX=10090 GN=Fam98b PE=1 SV=1	MOUSE	3
1352	1.35	1.35	9.605	3.816	1.842	sp|Q921N6|DDX27_MOUSE	Probable ATP-dependent RNA helicase DDX27 OS=Mus musculus OX=10090 GN=Ddx27 PE=1 SV=3	MOUSE	1
1353	1.35	1.35	11.01	1.835	1.835	sp|Q9CZV8|FXL20_MOUSE	F-box/LRR-repeat protein 20 OS=Mus musculus OX=10090 GN=Fbxl20 PE=1 SV=3	MOUSE	1
1354	1.35	1.35	14.06	6.39	6.39	tr|Q3UK38|Q3UK38_MOUSE	rRNA adenine N(6)-methyltransferase OS=Mus musculus OX=10090 GN=Dimt1 PE=2 SV=1	MOUSE	2
1355	1.34	1.34	13.33	13.33	10.56	sp|Q8BTZ7|GMPPB_MOUSE	Mannose-1-phosphate guanyltransferase beta OS=Mus musculus OX=10090 GN=Gmppb PE=1 SV=1	MOUSE	2
1356	1.33	2.05	7.319	5.115	1.587	sp|Q8K1X4|NCKPL_MOUSE	Nck-associated protein 1-like OS=Mus musculus OX=10090 GN=Nckap1l PE=1 SV=1	MOUSE	2
1357	1.31	1.31	3.073	3.073	3.073	tr|Q8K2C1|Q8K2C1_MOUSE	Aamp protein OS=Mus musculus OX=10090 GN=Aamp PE=2 SV=1	MOUSE	1
1358	1.3	1.31	6.439	3.409	3.409	sp|Q99JF8|PSIP1_MOUSE	PC4 and SFRS1-interacting protein OS=Mus musculus OX=10090 GN=Psip1 PE=1 SV=1	MOUSE	1
1359	1.3	1.3	45.96	11.62	11.62	sp|Q6P069|SORCN_MOUSE	Sorcin OS=Mus musculus OX=10090 GN=Sri PE=1 SV=1	MOUSE	2
1360	1.3	1.3	21.65	18.18	18.18	sp|Q9WTL7|LYPA2_MOUSE	Acyl-protein thioesterase 2 OS=Mus musculus OX=10090 GN=Lypla2 PE=1 SV=1	MOUSE	2
1361	1.3	1.3	10.09	3.155	3.155	RRRRRtr|Q8VIJ7|Q8VIJ7_MOUSE	REVERSED Retinol dehydrogenase type 1 OS=Mus musculus OX=10090 GN=Rdh1 PE=2 SV=1	MOUSE	1
1362	1.29	3.44	16.35	3.359	3.359	tr|B7ZNK9|B7ZNK9_MOUSE	Spata5 protein OS=Mus musculus OX=10090 GN=Spata5 PE=2 SV=1	MOUSE	2
1363	1.28	1.28	6.998	2.947	2.947	tr|D3YUV1|D3YUV1_MOUSE	Nuclear receptor-binding protein OS=Mus musculus OX=10090 GN=Nrbp1 PE=1 SV=1	MOUSE	1
1364	1.27	1.27	13.09	5.363	1.42	sp|Q99ME9|NOG1_MOUSE	Nucleolar GTP-binding protein 1 OS=Mus musculus OX=10090 GN=Gtpbp4 PE=1 SV=3	MOUSE	1
1365	1.27	1.27	10.85	5.106	5.106	tr|A0A1S6GWG3|A0A1S6GWG3_MOUSE	Uncharacterized protein OS=Mus musculus OX=10090 GN=Adrm1 PE=2 SV=1	MOUSE	2
1366	1.27	1.27	8.205	2.906	2.906	tr|Q3UGF2|Q3UGF2_MOUSE	Histone acetyltransferase (Fragment) OS=Mus musculus OX=10090 GN=Kat7 PE=2 SV=1	MOUSE	1
1367	1.25	1.25	9.615	2.273	1.573	sp|Q99MS7|EH1L1_MOUSE	EH domain-binding protein 1-like protein 1 OS=Mus musculus OX=10090 GN=Ehbp1l1 PE=1 SV=1	MOUSE	2
1368	1.25	1.25	11.58	6.276	2.092	sp|Q8CHW4|EI2BE_MOUSE	Translation initiation factor eIF-2B subunit epsilon OS=Mus musculus OX=10090 GN=Eif2b5 PE=1 SV=1	MOUSE	1
1369	1.25	1.25	23.82	7.059	3.529	sp|Q8BFZ9|ERLN2_MOUSE	Erlin-2 OS=Mus musculus OX=10090 GN=Erlin2 PE=1 SV=1	MOUSE	1
1370	1.24	1.24	11.61	1.518	1.518	sp|Q8VDP4|CCAR2_MOUSE	Cell cycle and apoptosis regulator protein 2 OS=Mus musculus OX=10090 GN=Ccar2 PE=1 SV=2	MOUSE	1
1371	1.23	1.23	16.77	4.79	2.994	sp|Q9D0C4|TRM5_MOUSE	tRNA (guanine(37)-N1)-methyltransferase OS=Mus musculus OX=10090 GN=Trmt5 PE=1 SV=1	MOUSE	1
1372	1.23	1.23	14.95	11.21	2.181	tr|Q5HZI6|Q5HZI6_MOUSE	Tissue specific transplantation antigen P35B OS=Mus musculus OX=10090 GN=Tsta3 PE=1 SV=1	MOUSE	1
1373	1.21	1.22	16.3	8.811	8.811	tr|Q7JD03|Q7JD03_MOUSE	Cytochrome c oxidase subunit 2 OS=Mus musculus domesticus OX=10092 GN=COX2 PE=3 SV=1	MOUSE	1
1374	1.21	1.21	15.64	7.381	7.381	sp|Q3TGW2|EEPD1_MOUSE	Endonuclease/exonuclease/phosphatase family domain-containing protein 1 OS=Mus musculus OX=10090 GN=Eepd1 PE=1 SV=1	MOUSE	3
1375	1.21	1.21	13.16	11.59	6.09	sp|Q61009|SCRB1_MOUSE	Scavenger receptor class B member 1 OS=Mus musculus OX=10090 GN=Scarb1 PE=1 SV=1	MOUSE	1
1376	1.2	1.21	24.14	17.24	17.24	tr|F7CAT9|F7CAT9_MOUSE	WD repeat domain phosphoinositide-interacting protein 4 (Fragment) OS=Mus musculus OX=10090 GN=Wdr45 PE=1 SV=1	MOUSE	2
1377	1.2	1.2	23.28	2.138	2.138	sp|P45952|ACADM_MOUSE	Medium-chain specific acyl-CoA dehydrogenase, mitochondrial OS=Mus musculus OX=10090 GN=Acadm PE=1 SV=1	MOUSE	1
1378	1.2	1.2	14.49	6.413	6.413	tr|Q3U1I8|Q3U1I8_MOUSE	Uncharacterized protein OS=Mus musculus OX=10090 GN=Mknk1 PE=2 SV=1	MOUSE	1
1379	1.18	1.18	6.776	0.9965	0.6976	sp|Q6P5D8|SMHD1_MOUSE	Structural maintenance of chromosomes flexible hinge domain-containing protein 1 OS=Mus musculus OX=10090 GN=Smchd1 PE=1 SV=2	MOUSE	1
1380	1.18	1.18	11.05	3.399	3.399	sp|Q8BY89|CTL2_MOUSE	Choline transporter-like protein 2 OS=Mus musculus OX=10090 GN=Slc44a2 PE=1 SV=2	MOUSE	2
1381	1.17	1.17	1.911	1.911	1.911	tr|D3YWJ4|D3YWJ4_MOUSE	Protein farnesyltransferase subunit beta OS=Mus musculus OX=10090 GN=Fntb PE=1 SV=1	MOUSE	1
1382	1.13	1.13	12.65	2.735	1.368	tr|S4R2B0|S4R2B0_MOUSE	RNA-binding protein 25 (Fragment) OS=Mus musculus OX=10090 GN=Rbm25 PE=1 SV=1	MOUSE	1
1383	1.12	1.12	11.95	2.467	2.467	tr|Q91XI2|Q91XI2_MOUSE	Catalase OS=Mus musculus OX=10090 GN=Cat PE=2 SV=1	MOUSE	1
1384	1.11	1.11	8.929	4.167	1.488	sp|Q9D2R0|AACS_MOUSE	Acetoacetyl-CoA synthetase OS=Mus musculus OX=10090 GN=Aacs PE=1 SV=1	MOUSE	1
1385	1.11	1.11	7.238	2.413	1.689	sp|Q8C0L8|COG5_MOUSE	Conserved oligomeric Golgi complex subunit 5 OS=Mus musculus OX=10090 GN=Cog5 PE=1 SV=3	MOUSE	1
1386	1.1	1.1	10.63	3.543	1.449	sp|Q8CAA7|PGM2L_MOUSE	Glucose 1,6-bisphosphate synthase OS=Mus musculus OX=10090 GN=Pgm2l1 PE=1 SV=1	MOUSE	1
1387	1.1	1.1	11.72	5.861	5.861	sp|Q8BTW3|EXOS6_MOUSE	Exosome complex component MTR3 OS=Mus musculus OX=10090 GN=Exosc6 PE=1 SV=1	MOUSE	1
1388	1.09	5.59	16.41	12.33	10.91	tr|O92809|O92809_MLVAB	p120 polyprotein OS=Abelson murine leukemia virus OX=11788 GN=gag-abl PE=4 SV=2	MLVAB	4
1389	1.09	1.09	8.018	2.116	0.8909	tr|B2RY27|B2RY27_MOUSE	MCG125789, isoform CRA_a OS=Mus musculus OX=10090 GN=Taok3 PE=2 SV=1	MOUSE	1
1390	1.08	1.08	25.6	3.498	2.226	tr|Q3UPF7|Q3UPF7_MOUSE	Tyrosine-protein kinase OS=Mus musculus OX=10090 GN=Syk PE=1 SV=1	MOUSE	1
1391	1.07	1.07	9.29	3.552	3.552	tr|Q91YL8|Q91YL8_MOUSE	Rtcd1 protein OS=Mus musculus OX=10090 GN=Rtca PE=2 SV=1	MOUSE	1
1392	1.06	1.06	3.509	3.509	3.509	tr|Q91VJ9|Q91VJ9_MOUSE	1-acyl-sn-glycerol-3-phosphate acyltransferase OS=Mus musculus OX=10090 GN=Agpat1 PE=2 SV=1	MOUSE	1
1393	1.05	1.05	6.747	1.41	0.6042	RRRRRsp|Q62209|SYCP1_MOUSE	REVERSED Synaptonemal complex protein 1 OS=Mus musculus OX=10090 GN=Sycp1 PE=1 SV=2	MOUSE	1
1394	1.05	1.05	40.59	21.78	11.88	tr|Q8CFZ0|Q8CFZ0_MOUSE	SUMO-conjugating enzyme UBC9 OS=Mus musculus OX=10090 GN=Ube2i PE=1 SV=1	MOUSE	1
1395	1.05	1.05	3.788	3.788	3.788	tr|Q9D297|Q9D297_MOUSE	Transcription factor OS=Mus musculus OX=10090 GN=Tfdp1 PE=2 SV=1	MOUSE	1
1396	1.04	1.04	13.35	2.669	2.669	sp|Q9D8T2|GSDMD_MOUSE	Gasdermin-D OS=Mus musculus OX=10090 GN=Gsdmdc1 PE=1 SV=1	MOUSE	1
1397	1.03	1.03	25	15.63	9.375	sp|Q9D0T1|NH2L1_MOUSE	NHP2-like protein 1 OS=Mus musculus OX=10090 GN=Snu13 PE=1 SV=4	MOUSE	1
1398	1.02	1.02	8.585	0.7208	0.7208	tr|E9QNY9|E9QNY9_MOUSE	CLIP-associating protein 1 OS=Mus musculus OX=10090 GN=Clasp1 PE=1 SV=2	MOUSE	1
1399	1.01	1.01	16.36	2.727	2.727	tr|Q9DD05|Q9DD05_MOUSE	Delta-aminolevulinic acid dehydratase OS=Mus musculus OX=10090 GN=Alad PE=2 SV=1	MOUSE	1
1400	1.01	1.01	7.927	1.524	1.524	sp|Q60855|RIPK1_MOUSE	Receptor-interacting serine/threonine-protein kinase 1 OS=Mus musculus OX=10090 GN=Ripk1 PE=1 SV=1	MOUSE	1
1401	1.01	1.01	18.52	5.093	5.093	tr|Q8BRQ6|Q8BRQ6_MOUSE	Uncharacterized protein OS=Mus musculus OX=10090 GN=Dnajc9 PE=2 SV=1	MOUSE	1
1402	1.01	1.01	7.051	3.846	3.846	tr|B2RTE3|B2RTE3_MOUSE	MCG17981 OS=Mus musculus OX=10090 GN=Prpf38a PE=2 SV=1	MOUSE	1
1403	1	1	11.46	1.365	1.365	tr|Q5DTP8|Q5DTP8_MOUSE	MKIAA4074 protein (Fragment) OS=Mus musculus OX=10090 GN=Sipa1 PE=2 SV=1	MOUSE	1
1404	1	1	5.943	5.943	5.943	tr|Q5SU72|Q5SU72_MOUSE	E3 ubiquitin/ISG15 ligase TRIM25 OS=Mus musculus OX=10090 GN=Trim25 PE=1 SV=1	MOUSE	2
