# Supplementary material for: Delivering Antisense Oligonucleotides across the Blood‐Brain Barrier by Tumor Cell‐Derived Small Apoptotic Bodies
Source: Adv Sci (Weinh). 2021 May 4;8(13):2004929. doi: 10.1002/advs.202004929 (PMC8261483; doi:10.1002/advs.202004929)
Supplement: Supplementary file 7 — Supporting Table 3 [file ADVS-8-2004929-s006.xlsx]

## Sheet: 4t1 abs ProteinSummary
N	Unused	Total	%Cov	%Cov(50)	%Cov(95)	Accession	Name	Species	Peptides(95%)
1	106.33	106.33	82.75	73.78	63.05	sp|P58252|EF2_MOUSE	Elongation factor 2 OS=Mus musculus OX=10090 GN=Eef2 PE=1 SV=2	MOUSE	77
2	104.83	104.83	98.4	97.07	95.47	tr|B2RRX1|B2RRX1_MOUSE	Actin, beta OS=Mus musculus OX=10090 GN=Actb PE=2 SV=1	MOUSE	148
3	102.44	102.44	74.31	66.3	63.12	tr|Q71LX8|Q71LX8_MOUSE	Heat shock protein 84b OS=Mus musculus OX=10090 GN=Hsp90ab1 PE=1 SV=1	MOUSE	75
4	87.99	87.99	82.3	80.04	78.34	sp|P52480|KPYM_MOUSE	Pyruvate kinase PKM OS=Mus musculus OX=10090 GN=Pkm PE=1 SV=4	MOUSE	58
5	86.43	86.43	86.69	78.17	75.08	tr|Q3UBA6|Q3UBA6_MOUSE	Uncharacterized protein OS=Mus musculus OX=10090 GN=Hspa8 PE=2 SV=1	MOUSE	70
6	84.87	84.87	37.78	28.95	23.61	tr|B9EKP5|B9EKP5_MOUSE	Filamin, alpha OS=Mus musculus OX=10090 GN=Flna PE=2 SV=1	MOUSE	44
7	77.95	77.95	48.59	44.49	43.45	tr|Q3U2W2|Q3U2W2_MOUSE	MYB binding protein (P160) 1a, isoform CRA_b OS=Mus musculus OX=10090 GN=Mybbp1a PE=1 SV=1	MOUSE	44
8	76.46	76.46	75.75	67.38	66.95	tr|Q5FWJ3|Q5FWJ3_MOUSE	Vimentin OS=Mus musculus OX=10090 GN=Vim PE=1 SV=1	MOUSE	51
9	76.06	76.06	85.36	85.36	85.36	sp|P99024|TBB5_MOUSE	Tubulin beta-5 chain OS=Mus musculus OX=10090 GN=Tubb5 PE=1 SV=1	MOUSE	80
10	75.6	75.6	87.02	81.71	74.04	tr|Q542G9|Q542G9_MOUSE	Annexin OS=Mus musculus OX=10090 GN=Anxa2 PE=1 SV=1	MOUSE	48
11	71.73	71.73	89.86	83.41	83.41	tr|Q5FW97|Q5FW97_MOUSE	Enolase 1, alpha non-neuron OS=Mus musculus OX=10090 GN=EG433182 PE=1 SV=1	MOUSE	65
12	68.59	68.59	62.1	54.54	50.47	tr|B9EHN0|B9EHN0_MOUSE	Ubiquitin-activating enzyme E1, Chr X OS=Mus musculus OX=10090 GN=Uba1 PE=1 SV=1	MOUSE	43
13	60.74	60.74	85.98	80	73.83	tr|Q542X7|Q542X7_MOUSE	Chaperonin subunit 2 (Beta), isoform CRA_a OS=Mus musculus OX=10090 GN=Cct2 PE=1 SV=1	MOUSE	35
14	60.47	60.47	39.64	27.96	20	sp|Q8VDD5|MYH9_MOUSE	Myosin-9 OS=Mus musculus OX=10090 GN=Myh9 PE=1 SV=4	MOUSE	37
15	56.68	60.69	62.29	51.91	48.24	tr|Q9DC41|Q9DC41_MOUSE	Uncharacterized protein OS=Mus musculus OX=10090 GN=Hspa5 PE=2 SV=1	MOUSE	46
16	56.54	56.54	60.99	47.58	39.57	tr|A1BN54|A1BN54_MOUSE	Alpha actinin 1a OS=Mus musculus OX=10090 GN=Actn1 PE=1 SV=1	MOUSE	30
17	55.88	55.88	78.94	78.94	73.84	sp|P05213|TBA1B_MOUSE	Tubulin alpha-1B chain OS=Mus musculus OX=10090 GN=Tuba1b PE=1 SV=2	MOUSE	58
18	54.8	54.8	84.42	73.65	69.2	tr|Q564F4|Q564F4_MOUSE	T-complex protein 1 subunit delta OS=Mus musculus OX=10090 GN=Cct4 PE=1 SV=1	MOUSE	36
19	54.72	54.72	78.55	71.96	61.15	sp|Q9CWJ9|PUR9_MOUSE	Bifunctional purine biosynthesis protein PURH OS=Mus musculus OX=10090 GN=Atic PE=1 SV=2	MOUSE	29
20	54.4	54.4	82.08	73.7	67.63	tr|Q4FJV4|Q4FJV4_MOUSE	Annexin OS=Mus musculus OX=10090 GN=Anxa1 PE=1 SV=1	MOUSE	29
21	53.81	53.81	62.37	50.37	43.93	tr|F8WIT2|F8WIT2_MOUSE	Annexin OS=Mus musculus OX=10090 GN=Anxa6 PE=1 SV=1	MOUSE	31
22	53.43	53.43	67.75	61.62	57.12	tr|Q6A0F1|Q6A0F1_MOUSE	MKIAA0002 protein (Fragment) OS=Mus musculus OX=10090 GN=Cct8 PE=2 SV=1	MOUSE	29
23	51.72	51.94	89.34	84.64	76.8	sp|P48036|ANXA5_MOUSE	Annexin A5 OS=Mus musculus OX=10090 GN=Anxa5 PE=1 SV=1	MOUSE	37
24	51.64	51.64	58.65	46.92	43.01	sp|P48678|LMNA_MOUSE	Prelamin-A/C OS=Mus musculus OX=10090 GN=Lmna PE=1 SV=2	MOUSE	24
25	50.51	52.57	73.94	70.06	65.8	sp|P80316|TCPE_MOUSE	T-complex protein 1 subunit epsilon OS=Mus musculus OX=10090 GN=Cct5 PE=1 SV=1	MOUSE	36
26	50.37	50.37	87.99	87.39	83.18	tr|D2KHZ9|D2KHZ9_MOUSE	Glyceraldehyde-3-phosphate dehydrogenase OS=Mus musculus OX=10090 GN=GAPDH PE=2 SV=1	MOUSE	54
27	49.99	49.99	73.03	66.06	58.53	tr|Q3U4U6|Q3U4U6_MOUSE	T-complex protein 1 subunit gamma OS=Mus musculus OX=10090 GN=Cct3 PE=1 SV=1	MOUSE	33
28	49.85	49.85	43.57	25.05	22.45	tr|Q80UW7|Q80UW7_MOUSE	IQ motif containing GTPase activating protein 1 OS=Mus musculus OX=10090 GN=Iqgap1 PE=2 SV=1	MOUSE	27
29	49.42	49.42	68.2	62.87	61.03	tr|Q3TIJ7|Q3TIJ7_MOUSE	T-complex protein 1 subunit eta OS=Mus musculus OX=10090 GN=Cct7 PE=1 SV=1	MOUSE	33
30	48.86	48.86	71	69.91	68.18	tr|Q58E64|Q58E64_MOUSE	Elongation factor 1-alpha OS=Mus musculus OX=10090 GN=Eef1a1 PE=1 SV=1	MOUSE	34
31	48.74	48.74	88.73	81.77	77.22	sp|P09411|PGK1_MOUSE	Phosphoglycerate kinase 1 OS=Mus musculus OX=10090 GN=Pgk1 PE=1 SV=4	MOUSE	33
32	46.66	88.68	69.44	63.98	58.94	tr|Q80Y52|Q80Y52_MOUSE	Heat shock protein 90, alpha (Cytosolic), class A member 1 OS=Mus musculus OX=10090 GN=Hsp90aa1 PE=1 SV=2	MOUSE	54
33	46.28	46.28	45.12	30.81	29.54	sp|Q8BKC5|IPO5_MOUSE	Importin-5 OS=Mus musculus OX=10090 GN=Ipo5 PE=1 SV=3	MOUSE	29
34	45.69	45.69	61.04	49.5	47.77	sp|Q01853|TERA_MOUSE	Transitional endoplasmic reticulum ATPase OS=Mus musculus OX=10090 GN=Vcp PE=1 SV=4	MOUSE	26
35	45.58	45.58	61.53	45.41	41.77	sp|P26041|MOES_MOUSE	Moesin OS=Mus musculus OX=10090 GN=Msn PE=1 SV=3	MOUSE	28
36	44.05	44.05	46.63	30.64	27.63	tr|Q7TPT7|Q7TPT7_MOUSE	Valyl-tRNA synthetase OS=Mus musculus OX=10090 GN=Vars PE=2 SV=1	MOUSE	25
37	43.95	43.95	73.3	64.57	49.04	sp|P63038|CH60_MOUSE	60 kDa heat shock protein, mitochondrial OS=Mus musculus OX=10090 GN=Hspd1 PE=1 SV=1	MOUSE	24
38	43.2	43.2	23.19	10.03	7.343	sp|Q9JHU4|DYHC1_MOUSE	Cytoplasmic dynein 1 heavy chain 1 OS=Mus musculus OX=10090 GN=Dync1h1 PE=1 SV=2	MOUSE	23
39	43.13	43.13	55.77	49.27	44.72	tr|Q8BTS0|Q8BTS0_MOUSE	DEAD (Asp-Glu-Ala-Asp) box polypeptide 5 OS=Mus musculus OX=10090 GN=Ddx5 PE=1 SV=1	MOUSE	26
40	42.8	42.8	70.13	69.19	64.65	sp|P56480|ATPB_MOUSE	ATP synthase subunit beta, mitochondrial OS=Mus musculus OX=10090 GN=Atp5f1b PE=1 SV=2	MOUSE	29
41	41.91	41.91	65.51	56.39	45.07	tr|Q8K1X5|Q8K1X5_MOUSE	EH-domain containing 1 (Fragment) OS=Mus musculus OX=10090 GN=Ehd1 PE=2 SV=2	MOUSE	20
42	41.91	41.91	60.45	51.6	46.7	tr|Q52KG9|Q52KG9_MOUSE	Chaperonin containing Tcp1, subunit 6a (Zeta) OS=Mus musculus OX=10090 GN=Cct6a PE=2 SV=1	MOUSE	22
43	40.19	40.19	65.56	52.92	51.56	tr|Q3UAT9|Q3UAT9_MOUSE	Inosine-5'-monophosphate dehydrogenase OS=Mus musculus OX=10090 GN=Impdh2 PE=1 SV=1	MOUSE	22
44	39.1	39.1	27.72	15.97	10.66	sp|P19096|FAS_MOUSE	Fatty acid synthase OS=Mus musculus OX=10090 GN=Fasn PE=1 SV=2	MOUSE	21
45	39.07	39.07	80.12	69.58	65.06	tr|Q564E2|Q564E2_MOUSE	L-lactate dehydrogenase OS=Mus musculus OX=10090 GN=Ldha PE=1 SV=1	MOUSE	22
46	38.11	38.11	78.95	68.88	60.87	tr|Q4FZK2|Q4FZK2_MOUSE	Eukaryotic translation elongation factor 1 gamma OS=Mus musculus OX=10090 GN=Eef1g PE=1 SV=1	MOUSE	20
47	37.5	37.5	51.66	37.83	34.29	tr|Q3TFE8|Q3TFE8_MOUSE	Uncharacterized protein OS=Mus musculus OX=10090 GN=Kpnb1 PE=2 SV=1	MOUSE	24
48	37.43	37.43	71.1	64.64	55.51	tr|Q545X8|Q545X8_MOUSE	40S ribosomal protein S4 OS=Mus musculus OX=10090 GN=Rps4x PE=1 SV=1	MOUSE	22
49	37.23	37.23	47.39	35.33	28.49	sp|Q62470|ITA3_MOUSE	Integrin alpha-3 OS=Mus musculus OX=10090 GN=Itga3 PE=1 SV=1	MOUSE	23
50	37.02	37.02	37.48	29.28	29.14	tr|Q8CD23|Q8CD23_MOUSE	Uncharacterized protein OS=Mus musculus OX=10090 GN=Ncl PE=2 SV=1	MOUSE	22
51	36.85	36.85	52.75	36.75	28.13	tr|Q8C290|Q8C290_MOUSE	Uncharacterized protein OS=Mus musculus OX=10090 GN=Hnrnpu PE=2 SV=1	MOUSE	26
52	36.85	36.85	46.1	34.52	32.34	tr|Q80Y09|Q80Y09_MOUSE	Pdcd6ip protein OS=Mus musculus OX=10090 GN=Pdcd6ip PE=2 SV=1	MOUSE	19
53	36.63	36.63	38.56	32.87	24.93	sp|Q6P5F9|XPO1_MOUSE	Exportin-1 OS=Mus musculus OX=10090 GN=Xpo1 PE=1 SV=1	MOUSE	20
54	36.14	38.23	62.41	53.96	48.74	sp|P11983|TCPA_MOUSE	T-complex protein 1 subunit alpha OS=Mus musculus OX=10090 GN=Tcp1 PE=1 SV=3	MOUSE	23
55	35.28	35.28	78.85	71.98	60.99	tr|Q5FWB7|Q5FWB7_MOUSE	Fructose-bisphosphate aldolase OS=Mus musculus OX=10090 GN=Aldoa PE=1 SV=1	MOUSE	19
56	35.11	35.11	61.96	51.69	49.12	sp|P40142|TKT_MOUSE	Transketolase OS=Mus musculus OX=10090 GN=Tkt PE=1 SV=1	MOUSE	21
57	34.97	34.97	51.79	43.68	43.68	tr|Q564E8|Q564E8_MOUSE	Ribosomal protein L4 OS=Mus musculus OX=10090 GN=Rpl4 PE=1 SV=1	MOUSE	20
58	34.83	34.83	60.15	46.21	40	sp|Q9D0I9|SYRC_MOUSE	Arginine--tRNA ligase, cytoplasmic OS=Mus musculus OX=10090 GN=Rars PE=1 SV=2	MOUSE	19
59	34.76	34.76	57.04	47.28	44.09	sp|Q61753|SERA_MOUSE	D-3-phosphoglycerate dehydrogenase OS=Mus musculus OX=10090 GN=Phgdh PE=1 SV=3	MOUSE	19
60	34.63	34.64	28.9	21.63	20.44	tr|B9EIU1|B9EIU1_MOUSE	Glutamyl-prolyl-tRNA synthetase OS=Mus musculus OX=10090 GN=Eprs PE=2 SV=1	MOUSE	21
61	34.34	34.34	74.63	59.36	57.64	tr|Q5F2A7|Q5F2A7_MOUSE	Uncharacterized protein OS=Mus musculus OX=10090 GN=Eif4a1 PE=1 SV=1	MOUSE	22
62	34.23	34.23	50.76	44.06	41.25	tr|Q3UXP2|Q3UXP2_MOUSE	RuvB-like helicase OS=Mus musculus OX=10090 GN=Ruvbl2 PE=2 SV=1	MOUSE	18
63	34.03	34.03	44.49	34.19	28.94	sp|Q9ERK4|XPO2_MOUSE	Exportin-2 OS=Mus musculus OX=10090 GN=Cse1l PE=1 SV=1	MOUSE	16
64	33.63	33.63	26.56	14.59	11.82	tr|Q80TM2|Q80TM2_MOUSE	MKIAA1027 protein (Fragment) OS=Mus musculus OX=10090 GN=Tln1 PE=2 SV=4	MOUSE	18
65	33.57	37.48	56.12	38.37	31.02	sp|P11679|K2C8_MOUSE	Keratin, type II cytoskeletal 8 OS=Mus musculus OX=10090 GN=Krt8 PE=1 SV=4	MOUSE	17
66	33.17	33.17	54.25	50.99	41.59	sp|Q03265|ATPA_MOUSE	ATP synthase subunit alpha, mitochondrial OS=Mus musculus OX=10090 GN=Atp5f1a PE=1 SV=1	MOUSE	19
67	33.1	33.1	54.76	40.75	33.05	tr|Q3TW74|Q3TW74_MOUSE	Uncharacterized protein OS=Mus musculus OX=10090 GN=Mthfd1 PE=2 SV=1	MOUSE	18
68	32.84	32.84	76.38	75.38	71.86	sp|P35700|PRDX1_MOUSE	Peroxiredoxin-1 OS=Mus musculus OX=10090 GN=Prdx1 PE=1 SV=1	MOUSE	20
69	32.34	32.34	60	49.11	39.8	sp|P27773|PDIA3_MOUSE	Protein disulfide-isomerase A3 OS=Mus musculus OX=10090 GN=Pdia3 PE=1 SV=2	MOUSE	16
70	32.25	32.25	54.75	51.33	47.53	sp|P10852|4F2_MOUSE	4F2 cell-surface antigen heavy chain OS=Mus musculus OX=10090 GN=Slc3a2 PE=1 SV=1	MOUSE	16
71	31.84	31.84	49.44	31.64	27.44	tr|A0A1S6GWJ8|A0A1S6GWJ8_MOUSE	Uncharacterized protein OS=Mus musculus OX=10090 GN=Hnrnpm PE=2 SV=1	MOUSE	16
72	31.58	31.58	36.22	32.85	26.11	sp|Q9EPL8|IPO7_MOUSE	Importin-7 OS=Mus musculus OX=10090 GN=Ipo7 PE=1 SV=2	MOUSE	19
73	31.28	31.28	77.55	61.63	59.18	sp|P63101|1433Z_MOUSE	14-3-3 protein zeta/delta OS=Mus musculus OX=10090 GN=Ywhaz PE=1 SV=1	MOUSE	18
74	30.95	30.95	66.3	57.41	48.15	tr|Q5M9N8|Q5M9N8_MOUSE	Ribosomal protein L7 OS=Mus musculus OX=10090 GN=Rpl7 PE=1 SV=1	MOUSE	19
75	30.72	30.72	62.59	50.52	44.58	sp|O08553|DPYL2_MOUSE	Dihydropyrimidinase-related protein 2 OS=Mus musculus OX=10090 GN=Dpysl2 PE=1 SV=2	MOUSE	16
76	30.71	35.41	41.15	37.03	25.31	tr|Q91V38|Q91V38_MOUSE	Heat shock protein 90, beta (Grp94), member 1 OS=Mus musculus OX=10090 GN=Hsp90b1 PE=2 SV=1	MOUSE	19
77	30.65	30.65	91.17	85.17	80.44	sp|P68040|RACK1_MOUSE	Receptor of activated protein C kinase 1 OS=Mus musculus OX=10090 GN=Rack1 PE=1 SV=3	MOUSE	20
78	30.55	30.55	57.92	55.08	49.17	sp|P05784|K1C18_MOUSE	Keratin, type I cytoskeletal 18 OS=Mus musculus OX=10090 GN=Krt18 PE=1 SV=5	MOUSE	18
79	30.49	30.49	46.37	32.93	24.56	tr|Q3TXV1|Q3TXV1_MOUSE	26S proteasome non-ATPase regulatory subunit 2 OS=Mus musculus OX=10090 GN=Psmd2 PE=2 SV=1	MOUSE	17
80	30.37	30.37	93.9	87.2	82.93	tr|Q3UAJ1|Q3UAJ1_MOUSE	Peptidyl-prolyl cis-trans isomerase OS=Mus musculus OX=10090 GN=Ppia PE=2 SV=1	MOUSE	26
81	29.57	29.57	22.92	6.523	5.137	sp|Q9QXS1|PLEC_MOUSE	Plectin OS=Mus musculus OX=10090 GN=Plec PE=1 SV=3	MOUSE	14
82	29.47	29.47	45.84	41.09	39.22	sp|Q76MZ3|2AAA_MOUSE	Serine/threonine-protein phosphatase 2A 65 kDa regulatory subunit A alpha isoform OS=Mus musculus OX=10090 GN=Ppp2r1a PE=1 SV=3	MOUSE	16
83	28.95	29.01	33.48	17.26	13.02	sp|P23116|EIF3A_MOUSE	Eukaryotic translation initiation factor 3 subunit A OS=Mus musculus OX=10090 GN=Eif3a PE=1 SV=5	MOUSE	14
84	28.92	28.92	39.22	30.7	21.3	sp|P09055|ITB1_MOUSE	Integrin beta-1 OS=Mus musculus OX=10090 GN=Itgb1 PE=1 SV=1	MOUSE	15
85	28.5	28.5	53.35	39.77	35.56	tr|Q3USZ5|Q3USZ5_MOUSE	Uncharacterized protein (Fragment) OS=Mus musculus OX=10090 GN=Nop56 PE=2 SV=1	MOUSE	15
86	28.41	28.41	63.72	58.04	47.95	tr|Q5FWB6|Q5FWB6_MOUSE	60S acidic ribosomal protein P0 OS=Mus musculus OX=10090 GN=Rplp0 PE=2 SV=1	MOUSE	15
87	28.39	28.39	71.19	67.46	67.12	tr|B2CY77|B2CY77_MOUSE	Laminin receptor (Fragment) OS=Mus musculus OX=10090 GN=Rpsa PE=2 SV=1	MOUSE	17
88	27.85	27.85	58.62	42.19	39.35	tr|Q3TS38|Q3TS38_MOUSE	UDP-glucose 6-dehydrogenase OS=Mus musculus OX=10090 GN=Ugdh PE=1 SV=1	MOUSE	14
89	27.82	27.82	35.84	21.17	18.16	sp|Q9WTI7|MYO1C_MOUSE	Unconventional myosin-Ic OS=Mus musculus OX=10090 GN=Myo1c PE=1 SV=2	MOUSE	15
90	27.49	27.49	47.77	36.54	28.88	tr|A0A0R4J259|A0A0R4J259_MOUSE	Heterogeneous nuclear ribonucleoprotein Q OS=Mus musculus OX=10090 GN=Syncrip PE=1 SV=1	MOUSE	13
91	26.64	26.64	32.1	26.63	25.33	tr|Q99L75|Q99L75_MOUSE	Heat shock protein 4 OS=Mus musculus OX=10090 GN=Hspa4 PE=2 SV=1	MOUSE	14
92	26.59	26.59	47	36.85	32.51	tr|Q91V28|Q91V28_MOUSE	6-phosphogluconate dehydrogenase, decarboxylating OS=Mus musculus OX=10090 GN=Pgd PE=2 SV=1	MOUSE	13
93	26.4	26.4	31.22	21.46	18.62	sp|Q6ZQ38|CAND1_MOUSE	Cullin-associated NEDD8-dissociated protein 1 OS=Mus musculus OX=10090 GN=Cand1 PE=1 SV=2	MOUSE	15
94	26.38	26.38	44.34	31.29	20.6	tr|Q3U8U8|Q3U8U8_MOUSE	Polyadenylate-binding protein OS=Mus musculus OX=10090 GN=Pabpc1 PE=2 SV=1	MOUSE	12
95	26.31	26.31	60.54	48.92	46.76	tr|Q543K5|Q543K5_MOUSE	Phosphoserine aminotransferase OS=Mus musculus OX=10090 GN=Psat1 PE=1 SV=1	MOUSE	14
96	26.02	26.02	22.98	6.966	5.127	tr|E9Q616|E9Q616_MOUSE	AHNAK nucleoprotein (desmoyokin) OS=Mus musculus OX=10090 GN=Ahnak PE=1 SV=1	MOUSE	13
97	25.98	25.98	65.43	63.79	59.67	tr|Q5YLW3|Q5YLW3_MOUSE	Ribosomal protein S3 OS=Mus musculus OX=10090 GN=Rps3 PE=1 SV=1	MOUSE	15
98	25.78	25.78	53.79	53.41	45.45	tr|Q564F3|Q564F3_MOUSE	40S ribosomal protein S3a OS=Mus musculus OX=10090 GN=Rps3a1 PE=1 SV=1	MOUSE	16
99	25.45	27.97	39.88	30.66	27.64	tr|Q3TQX5|Q3TQX5_MOUSE	Uncharacterized protein OS=Mus musculus OX=10090 GN=Ddx3x PE=1 SV=1	MOUSE	17
100	25.4	25.4	60	55.9	53.01	sp|Q9Z2X1|HNRPF_MOUSE	Heterogeneous nuclear ribonucleoprotein F OS=Mus musculus OX=10090 GN=Hnrnpf PE=1 SV=3	MOUSE	15
101	25.37	25.37	42.89	42.89	35.99	tr|Q5FWJ5|Q5FWJ5_MOUSE	Hnrpk protein OS=Mus musculus OX=10090 GN=Hnrnpk PE=2 SV=1	MOUSE	14
102	25.34	25.38	36.52	26.66	25.33	sp|P38647|GRP75_MOUSE	Stress-70 protein, mitochondrial OS=Mus musculus OX=10090 GN=Hspa9 PE=1 SV=3	MOUSE	14
103	24.97	51.77	81.43	73.83	71.81	tr|Q3UMM1|Q3UMM1_MOUSE	Tubulin beta chain OS=Mus musculus OX=10090 GN=Tubb6 PE=1 SV=1	MOUSE	47
104	24.85	24.85	83.5	65.05	58.25	tr|B2RTM0|B2RTM0_MOUSE	Histone H4 OS=Mus musculus OX=10090 GN=Hist2h4 PE=1 SV=1	MOUSE	21
105	24.68	24.68	36.68	27.51	20.98	tr|Q3TRJ1|Q3TRJ1_MOUSE	Vacuolar protein sorting-associated protein 35 OS=Mus musculus OX=10090 GN=Vps35 PE=1 SV=1	MOUSE	12
106	24.45	24.45	61.09	52.56	44.37	tr|Q58EU3|Q58EU3_MOUSE	MCG12811, isoform CRA_b OS=Mus musculus OX=10090 GN=Rps2 PE=1 SV=1	MOUSE	13
107	24.36	26.46	60.5	47.34	44.83	sp|P97429|ANXA4_MOUSE	Annexin A4 OS=Mus musculus OX=10090 GN=Anxa4 PE=1 SV=4	MOUSE	13
108	24.17	24.17	59.59	51.37	44.52	tr|Q5U438|Q5U438_MOUSE	Nucleophosmin 1 OS=Mus musculus OX=10090 GN=Npm1 PE=2 SV=1	MOUSE	17
109	23.96	23.96	31.53	22.35	19.91	tr|Q3UK39|Q3UK39_MOUSE	DNA helicase OS=Mus musculus OX=10090 GN=Mcm2 PE=2 SV=1	MOUSE	13
110	23.8	23.8	50.36	38.38	28.57	tr|B2RRH9|B2RRH9_MOUSE	Guanine monphosphate synthetase OS=Mus musculus OX=10090 GN=Gmps PE=1 SV=1	MOUSE	13
111	23.61	23.61	41.78	22.07	14.17	tr|Q3V117|Q3V117_MOUSE	ATP-citrate synthase OS=Mus musculus OX=10090 GN=Acly PE=1 SV=1	MOUSE	13
112	23.5	23.5	59.06	53.65	40.47	sp|Q9DCL9|PUR6_MOUSE	Multifunctional protein ADE2 OS=Mus musculus OX=10090 GN=Paics PE=1 SV=4	MOUSE	12
113	23.47	27.6	24.21	11.72	6.303	sp|Q80X90|FLNB_MOUSE	Filamin-B OS=Mus musculus OX=10090 GN=Flnb PE=1 SV=3	MOUSE	12
114	23.28	23.28	34.98	26.47	21.81	sp|Q9CZD3|GARS_MOUSE	Glycine--tRNA ligase OS=Mus musculus OX=10090 GN=Gars PE=1 SV=1	MOUSE	14
115	23.22	23.22	37.12	29.11	24.7	sp|Q8R1F1|NIBL1_MOUSE	Niban-like protein 1 OS=Mus musculus OX=10090 GN=Fam129b PE=1 SV=2	MOUSE	11
116	23.1	23.1	64.21	51.52	39.59	tr|Q3UMW2|Q3UMW2_MOUSE	Uncharacterized protein OS=Mus musculus OX=10090 GN=Pa2g4 PE=2 SV=1	MOUSE	14
117	23.1	23.1	55.19	52.22	48.15	tr|Q80UT7|Q80UT7_MOUSE	Rpl7a protein (Fragment) OS=Mus musculus OX=10090 GN=Rpl7a PE=2 SV=1	MOUSE	14
118	22.92	22.92	49.31	36.63	32.28	tr|Q3UDR2|Q3UDR2_MOUSE	Protein disulfide-isomerase (Fragment) OS=Mus musculus OX=10090 GN=P4hb PE=2 SV=1	MOUSE	13
119	22.82	22.82	47.6	26.56	18.63	tr|Q9CWZ5|Q9CWZ5_MOUSE	Uncharacterized protein OS=Mus musculus OX=10090 GN=Ddx21 PE=2 SV=2	MOUSE	12
120	22.75	22.75	32.37	22.2	18.5	tr|G3X8Y3|G3X8Y3_MOUSE	N-alpha-acetyltransferase 15, NatA auxiliary subunit OS=Mus musculus OX=10090 GN=Naa15 PE=1 SV=1	MOUSE	13
121	22.51	22.51	19.77	12.45	11.08	tr|Q5SXR6|Q5SXR6_MOUSE	Clathrin heavy chain OS=Mus musculus OX=10090 GN=Cltc PE=1 SV=1	MOUSE	13
122	22.39	22.39	62.44	44.39	40.16	tr|G5E924|G5E924_MOUSE	Heterogeneous nuclear ribonucleoprotein L (Fragment) OS=Mus musculus OX=10090 GN=Hnrnpl PE=1 SV=1	MOUSE	15
123	22.33	22.33	55.21	52.68	47.04	sp|P08752|GNAI2_MOUSE	Guanine nucleotide-binding protein G(i) subunit alpha-2 OS=Mus musculus OX=10090 GN=Gnai2 PE=1 SV=5	MOUSE	12
124	22.2	22.2	62.88	52.17	42.47	sp|P17751|TPIS_MOUSE	Triosephosphate isomerase OS=Mus musculus OX=10090 GN=Tpi1 PE=1 SV=4	MOUSE	14
125	22.13	22.13	58.33	58.33	45.83	tr|Q3ULW0|Q3ULW0_MOUSE	GTP-binding nuclear protein Ran OS=Mus musculus OX=10090 GN=Ran PE=2 SV=1	MOUSE	11
126	22.1	22.1	61.63	54.63	45.37	tr|Q8BGJ5|Q8BGJ5_MOUSE	MCG13402, isoform CRA_a OS=Mus musculus OX=10090 GN=Ptbp1 PE=1 SV=1	MOUSE	12
127	22.05	22.05	18.83	10.59	8.279	tr|E9QAI5|E9QAI5_MOUSE	CAD protein OS=Mus musculus OX=10090 GN=Cad PE=1 SV=1	MOUSE	12
128	21.9	22.49	40.47	27.4	23.09	tr|Q3UDI8|Q3UDI8_MOUSE	DNA replication licensing factor MCM7 OS=Mus musculus OX=10090 GN=Mcm7 PE=2 SV=1	MOUSE	14
129	21.36	21.36	51.01	34.81	28.18	tr|Q3THQ5|Q3THQ5_MOUSE	Uncharacterized protein OS=Mus musculus OX=10090 GN=Stip1 PE=2 SV=1	MOUSE	12
130	21.29	21.29	92.53	82.57	64.32	tr|Q542F1|Q542F1_MOUSE	Chloride intracellular channel protein OS=Mus musculus OX=10090 GN=Clic1 PE=1 SV=1	MOUSE	15
131	21.22	21.22	31.28	10.93	8.639	sp|Q01320|TOP2A_MOUSE	DNA topoisomerase 2-alpha OS=Mus musculus OX=10090 GN=Top2a PE=1 SV=2	MOUSE	10
132	21.21	21.21	49.78	39.04	30.92	tr|Q3UJN2|Q3UJN2_MOUSE	RuvB-like helicase OS=Mus musculus OX=10090 GN=Ruvbl1 PE=2 SV=1	MOUSE	10
133	21.14	21.14	43.87	29.16	20.9	sp|Q8BML9|SYQ_MOUSE	Glutamine--tRNA ligase OS=Mus musculus OX=10090 GN=Qars PE=1 SV=1	MOUSE	11
134	21.05	21.05	31.26	19.31	14.95	sp|Q61768|KINH_MOUSE	Kinesin-1 heavy chain OS=Mus musculus OX=10090 GN=Kif5b PE=1 SV=3	MOUSE	12
135	20.87	20.87	58.85	48.09	38.52	tr|Q3ULF7|Q3ULF7_MOUSE	MCG1196 OS=Mus musculus OX=10090 GN=Actr3 PE=1 SV=1	MOUSE	11
136	20.79	20.79	74.07	53.87	53.87	sp|P11440|CDK1_MOUSE	Cyclin-dependent kinase 1 OS=Mus musculus OX=10090 GN=Cdk1 PE=1 SV=3	MOUSE	13
137	20.65	20.65	60.83	60.83	48.85	tr|Q5XJF6|Q5XJF6_MOUSE	Ribosomal protein OS=Mus musculus OX=10090 GN=Rpl10a PE=1 SV=1	MOUSE	10
138	20.55	20.55	76.19	64.29	46.03	sp|Q64475|H2B1B_MOUSE	Histone H2B type 1-B OS=Mus musculus OX=10090 GN=Hist1h2bb PE=1 SV=3	MOUSE	34
139	20.34	20.34	34.06	29.41	19.6	sp|Q64737|PUR2_MOUSE	Trifunctional purine biosynthetic protein adenosine-3 OS=Mus musculus OX=10090 GN=Gart PE=1 SV=3	MOUSE	11
140	20.33	20.34	52.37	37.44	28.44	tr|Q8BK73|Q8BK73_MOUSE	Uncharacterized protein OS=Mus musculus OX=10090 GN=Psmd11 PE=2 SV=1	MOUSE	9
141	20.29	20.29	63.31	47.93	40.83	sp|P08249|MDHM_MOUSE	Malate dehydrogenase, mitochondrial OS=Mus musculus OX=10090 GN=Mdh2 PE=1 SV=3	MOUSE	11
142	20.19	20.19	78.74	70.87	66.93	tr|Q3U7Z6|Q3U7Z6_MOUSE	Phosphoglycerate mutase OS=Mus musculus OX=10090 GN=Pgam1 PE=1 SV=1	MOUSE	14
143	20.16	20.16	51.93	34.7	31.88	tr|Q14AQ1|Q14AQ1_MOUSE	Proteasome (Prosome, macropain) 26S subunit, ATPase, 6 OS=Mus musculus OX=10090 GN=Psmc6 PE=1 SV=1	MOUSE	11
144	20.14	20.14	18.63	10.21	8.708	tr|A0A240FAT1|A0A240FAT1_MOUSE	Putative gag-pro-pol polyprotein OS=Mus musculus OX=10090 PE=4 SV=1	MOUSE	10
145	20.14	20.14	31.89	20.03	18.91	tr|Q8R2P8|Q8R2P8_MOUSE	Lysine--tRNA ligase OS=Mus musculus OX=10090 GN=Kars PE=1 SV=1	MOUSE	10
146	20.12	20.12	61.48	61.48	51.94	tr|Q3THL7|Q3THL7_MOUSE	Uncharacterized protein OS=Mus musculus OX=10090 GN=Vdac1 PE=2 SV=1	MOUSE	11
147	20.09	20.09	55.96	47.37	45.15	tr|B2M1R7|B2M1R7_MOUSE	Poly(rC)-binding protein 2 OS=Mus musculus OX=10090 GN=Pcbp2 PE=1 SV=1	MOUSE	10
148	20.03	20.03	77.11	72.89	69.88	tr|Q544Y7|Q544Y7_MOUSE	Cofilin 1, non-muscle OS=Mus musculus OX=10090 GN=Cfl1 PE=2 SV=1	MOUSE	11
149	20	20	51.32	39.81	35.73	tr|Q8BV87|Q8BV87_MOUSE	Uncharacterized protein OS=Mus musculus OX=10090 GN=Serpinh1 PE=2 SV=1	MOUSE	11
150	19.93	19.93	57.58	54.04	54.04	sp|Q61171|PRDX2_MOUSE	Peroxiredoxin-2 OS=Mus musculus OX=10090 GN=Prdx2 PE=1 SV=3	MOUSE	11
151	19.89	19.89	46.32	34.53	27.58	tr|Q8BVQ9|Q8BVQ9_MOUSE	26S proteasome regulatory subunit 7 OS=Mus musculus OX=10090 GN=Psmc2 PE=1 SV=1	MOUSE	10
152	19.87	19.87	20.41	10.11	6.299	tr|E9Q390|E9Q390_MOUSE	Myoferlin OS=Mus musculus OX=10090 GN=Myof PE=1 SV=2	MOUSE	10
153	19.28	19.28	36.66	34.66	34.66	tr|Q5RKP0|Q5RKP0_MOUSE	Vat1 protein (Fragment) OS=Mus musculus OX=10090 GN=Vat1 PE=2 SV=1	MOUSE	11
154	19.07	19.07	55.42	39.28	28.43	tr|Q564E6|Q564E6_MOUSE	Sjogren syndrome antigen B, isoform CRA_a OS=Mus musculus OX=10090 GN=Ssb PE=1 SV=1	MOUSE	9
155	19.04	19.04	58.55	53.95	48.03	tr|Q561N5|Q561N5_MOUSE	MCG23000, isoform CRA_b OS=Mus musculus OX=10090 GN=Rps18 PE=2 SV=1	MOUSE	11
156	18.99	18.99	15.19	9.291	7.91	tr|E9Q9E1|E9Q9E1_MOUSE	Eukaryotic translation initiation factor 4 gamma 1 OS=Mus musculus OX=10090 GN=Eif4g1 PE=1 SV=1	MOUSE	11
157	18.87	18.91	50.56	31.24	29.21	tr|Q3UIG0|Q3UIG0_MOUSE	Eukaryotic translation initiation factor 3 subunit E OS=Mus musculus OX=10090 GN=Eif3e PE=1 SV=1	MOUSE	10
158	18.83	18.83	74.34	53.17	40.48	tr|Q4FJQ6|Q4FJQ6_MOUSE	Serine (Or cysteine) peptidase inhibitor, clade B, member 6a, isoform CRA_a OS=Mus musculus OX=10090 GN=Serpinb6a PE=1 SV=1	MOUSE	13
159	18.76	18.76	33.93	22.42	16.55	tr|Q5EBP9|Q5EBP9_MOUSE	Tripartite motif-containing 28 OS=Mus musculus OX=10090 GN=Trim28 PE=2 SV=1	MOUSE	8
160	18.5	18.5	47.37	34.35	31.3	tr|Q8BTW2|Q8BTW2_MOUSE	Eukaryotic translation initiation factor 3 subunit F OS=Mus musculus OX=10090 GN=Eif3f PE=2 SV=1	MOUSE	10
161	18.36	18.36	30.47	21.61	16.76	sp|Q9D0R2|SYTC_MOUSE	Threonine--tRNA ligase, cytoplasmic OS=Mus musculus OX=10090 GN=Tars PE=1 SV=2	MOUSE	10
162	18.25	18.25	40.03	23.78	21.12	tr|Q5DTS8|Q5DTS8_MOUSE	DNA helicase (Fragment) OS=Mus musculus OX=10090 GN=Mcm4 PE=2 SV=1	MOUSE	10
163	18.16	18.16	63.39	57.63	54.24	tr|H3BKH6|H3BKH6_MOUSE	S-formylglutathione hydrolase OS=Mus musculus OX=10090 GN=Esd PE=1 SV=1	MOUSE	12
164	18.1	20.19	60.68	43.65	35.6	tr|Q8C1X9|Q8C1X9_MOUSE	Annexin OS=Mus musculus OX=10090 GN=Anxa3 PE=2 SV=1	MOUSE	10
165	17.65	17.65	45.29	42.06	35	tr|Q3U9V4|Q3U9V4_MOUSE	Guanine nucleotide binding protein, beta 2, isoform CRA_a OS=Mus musculus OX=10090 GN=Gnb2 PE=1 SV=1	MOUSE	9
166	17.58	17.58	62.81	56.28	46.73	sp|Q9WVA4|TAGL2_MOUSE	Transgelin-2 OS=Mus musculus OX=10090 GN=Tagln2 PE=1 SV=4	MOUSE	10
167	17.5	17.5	46.01	22.85	19.41	tr|B1AX58|B1AX58_MOUSE	Plastin-3 OS=Mus musculus OX=10090 GN=Pls3 PE=1 SV=1	MOUSE	10
168	17.48	17.48	53.48	41.44	41.18	sp|Q99JX4|EIF3M_MOUSE	Eukaryotic translation initiation factor 3 subunit M OS=Mus musculus OX=10090 GN=Eif3m PE=1 SV=1	MOUSE	9
169	17.46	19.09	14.19	6.664	5.017	tr|Q3UHQ5|Q3UHQ5_MOUSE	Uncharacterized protein OS=Mus musculus OX=10090 GN=Gcn1l1 PE=2 SV=1	MOUSE	10
170	17.41	21.54	48.52	38.35	37.08	tr|Q8C2Q7|Q8C2Q7_MOUSE	Heterogeneous nuclear ribonucleoprotein H OS=Mus musculus OX=10090 GN=Hnrnph1 PE=1 SV=1	MOUSE	13
171	17.4	17.41	34.2	28.98	26.37	tr|Q8BSH9|Q8BSH9_MOUSE	Nucleosome assembly protein 1-like 1 OS=Mus musculus OX=10090 GN=Nap1l1 PE=1 SV=1	MOUSE	9
172	17.24	17.24	69.23	52.45	52.45	sp|P27661|H2AX_MOUSE	Histone H2AX OS=Mus musculus OX=10090 GN=H2afx PE=1 SV=2	MOUSE	16
173	17.04	17.04	37.39	16.57	14.62	tr|Q542I2|Q542I2_MOUSE	DNA helicase OS=Mus musculus OX=10090 GN=Mcm6 PE=1 SV=1	MOUSE	9
174	16.98	16.98	48.78	34.38	29.34	tr|Q0VEE0|Q0VEE0_MOUSE	5' nucleotidase, ecto OS=Mus musculus OX=10090 GN=Nt5e PE=1 SV=1	MOUSE	12
175	16.74	18.82	32.87	19.46	16.08	sp|Q61699|HS105_MOUSE	Heat shock protein 105 kDa OS=Mus musculus OX=10090 GN=Hsph1 PE=1 SV=2	MOUSE	10
176	16.72	16.72	35.59	29.26	20.31	sp|P30416|FKBP4_MOUSE	Peptidyl-prolyl cis-trans isomerase FKBP4 OS=Mus musculus OX=10090 GN=Fkbp4 PE=1 SV=5	MOUSE	8
177	16.69	16.69	24.39	20.3	15.3	tr|A0A0R4J1E2|A0A0R4J1E2_MOUSE	Elongation factor 1-delta OS=Mus musculus OX=10090 GN=Eef1d PE=1 SV=1	MOUSE	9
178	16.67	21	72.55	62.75	56.08	tr|Q5SS40|Q5SS40_MOUSE	Tyrosine 3-monooxygenase/tryptophan 5-monooxygenase activation protein, epsilon polypeptide, isoform CRA_c OS=Mus musculus OX=10090 GN=Ywhae PE=1 SV=1	MOUSE	15
179	16.66	16.67	64.66	57.6	51.59	sp|Q9CQ65|MTAP_MOUSE	S-methyl-5'-thioadenosine phosphorylase OS=Mus musculus OX=10090 GN=Mtap PE=1 SV=1	MOUSE	12
180	16.64	16.64	73.89	72.78	61.67	sp|P08030|APT_MOUSE	Adenine phosphoribosyltransferase OS=Mus musculus OX=10090 GN=Aprt PE=1 SV=2	MOUSE	9
181	16.48	16.48	83.57	83.57	77.14	tr|Q5SX50|Q5SX50_MOUSE	Profilin OS=Mus musculus OX=10090 GN=Pfn1 PE=1 SV=1	MOUSE	11
182	16.43	16.43	32	18.36	13.43	sp|Q3TXS7|PSMD1_MOUSE	26S proteasome non-ATPase regulatory subunit 1 OS=Mus musculus OX=10090 GN=Psmd1 PE=1 SV=1	MOUSE	9
183	16.43	16.43	35.9	19.62	17.18	sp|P13020|GELS_MOUSE	Gelsolin OS=Mus musculus OX=10090 GN=Gsn PE=1 SV=3	MOUSE	8
184	16.41	16.41	68.46	65.77	55.03	tr|A0A0A0MQM0|A0A0A0MQM0_MOUSE	Eukaryotic translation initiation factor 5A (Fragment) OS=Mus musculus OX=10090 GN=Eif5a PE=1 SV=1	MOUSE	9
185	16.32	16.71	48.08	36.54	31.97	tr|A0A1S6GWH1|A0A1S6GWH1_MOUSE	Uncharacterized protein OS=Mus musculus OX=10090 GN=Psmc5 PE=2 SV=1	MOUSE	10
186	16.07	16.07	72.16	55.15	51.03	tr|Q4FZE6|Q4FZE6_MOUSE	40S ribosomal protein S7 OS=Mus musculus OX=10090 GN=Rps7 PE=2 SV=1	MOUSE	10
187	16.03	20.04	71.95	44.72	44.72	tr|A2A5N2|A2A5N2_MOUSE	Tyrosine 3-monooxygenase/tryptophan 5-monooxygenase activation protein, beta polypeptide OS=Mus musculus OX=10090 GN=Ywhab PE=2 SV=1	MOUSE	11
188	15.99	15.99	66.3	58.56	58.56	sp|P84078|ARF1_MOUSE	ADP-ribosylation factor 1 OS=Mus musculus OX=10090 GN=Arf1 PE=1 SV=2	MOUSE	9
189	15.86	15.86	41.04	25.5	23.71	tr|Q3TKG4|Q3TKG4_MOUSE	Uncharacterized protein (Fragment) OS=Mus musculus OX=10090 GN=Psmc3 PE=2 SV=1	MOUSE	11
190	15.81	15.81	33.69	23.84	23.84	sp|P06745|G6PI_MOUSE	Glucose-6-phosphate isomerase OS=Mus musculus OX=10090 GN=Gpi PE=1 SV=4	MOUSE	11
191	15.79	15.79	75.89	56.7	56.7	tr|Q53ZU7|Q53ZU7_MOUSE	Peroxiredoxin 6 OS=Mus musculus OX=10090 GN=Prdx6 PE=2 SV=1	MOUSE	10
192	15.75	15.75	44.7	31.79	31.79	tr|Q8BSZ8|Q8BSZ8_MOUSE	Uncharacterized protein OS=Mus musculus OX=10090 GN=Srm PE=2 SV=1	MOUSE	8
193	15.55	15.55	19.27	9.468	9.468	sp|Q924C1|XPO5_MOUSE	Exportin-5 OS=Mus musculus OX=10090 GN=Xpo5 PE=1 SV=1	MOUSE	8
194	15.53	15.53	38.19	33.8	24.54	tr|Q3U5U5|Q3U5U5_MOUSE	Adenosylhomocysteinase OS=Mus musculus OX=10090 PE=2 SV=1	MOUSE	8
195	15.49	15.49	26.94	26.94	26.48	sp|P43274|H14_MOUSE	Histone H1.4 OS=Mus musculus OX=10090 GN=Hist1h1e PE=1 SV=2	MOUSE	11
196	15.36	19.72	51.86	31.29	20.79	sp|Q9DCV7|K2C7_MOUSE	Keratin, type II cytoskeletal 7 OS=Mus musculus OX=10090 GN=Krt7 PE=1 SV=1	MOUSE	10
197	15.29	15.29	41.45	34.18	34.18	tr|O55107|O55107_MOUSE	Basigin (Fragment) OS=Mus musculus OX=10090 GN=Bsg PE=2 SV=1	MOUSE	9
198	15.27	15.27	32.05	23.18	15.45	sp|Q8VIJ6|SFPQ_MOUSE	Splicing factor, proline- and glutamine-rich OS=Mus musculus OX=10090 GN=Sfpq PE=1 SV=1	MOUSE	7
199	15.23	15.23	45.95	43.58	34.46	tr|Q3UCH0|Q3UCH0_MOUSE	60S ribosomal protein L6 OS=Mus musculus OX=10090 GN=Rpl6 PE=1 SV=1	MOUSE	10
200	15.13	15.13	43.41	28.74	25.45	tr|Q3U6P5|Q3U6P5_MOUSE	Uncharacterized protein OS=Mus musculus OX=10090 GN=Hnrnpc PE=2 SV=1	MOUSE	10
201	15.03	15.03	39.18	26.31	21.83	tr|Q8C483|Q8C483_MOUSE	Serine--tRNA ligase, cytoplasmic OS=Mus musculus OX=10090 GN=Sars PE=1 SV=1	MOUSE	8
202	15.01	15.01	47.39	41.23	41.23	sp|P47963|RL13_MOUSE	60S ribosomal protein L13 OS=Mus musculus OX=10090 GN=Rpl13 PE=1 SV=3	MOUSE	12
203	14.92	14.92	48.79	41.52	16.67	tr|Q3U8W0|Q3U8W0_MOUSE	Uncharacterized protein OS=Mus musculus OX=10090 GN=Ppp1ca PE=2 SV=1	MOUSE	7
204	14.82	14.82	68.23	44.79	44.27	tr|Q5EBQ6|Q5EBQ6_MOUSE	MCG10266, isoform CRA_a OS=Mus musculus OX=10090 GN=Rpl9 PE=1 SV=1	MOUSE	11
205	14.79	16.96	36.38	27.24	22.66	sp|P97384|ANX11_MOUSE	Annexin A11 OS=Mus musculus OX=10090 GN=Anxa11 PE=1 SV=2	MOUSE	9
206	14.77	14.77	40.19	30.49	21.36	tr|Q790Y8|Q790Y8_MOUSE	Glucose-6-phosphate 1-dehydrogenase OS=Mus musculus OX=10090 GN=G6pdx PE=1 SV=1	MOUSE	8
207	14.75	14.75	55.02	46.37	39.79	tr|Q4FK49|Q4FK49_MOUSE	Pyp protein OS=Mus musculus OX=10090 GN=Ppa1 PE=1 SV=1	MOUSE	8
208	14.73	39.95	51.64	37.72	30.7	tr|Q3ULT2|Q3ULT2_MOUSE	Actinin alpha 4 OS=Mus musculus OX=10090 GN=Actn4 PE=1 SV=1	MOUSE	24
209	14.65	14.65	53.01	38.97	34.38	tr|Q99LB4|Q99LB4_MOUSE	Capping protein (Actin filament), gelsolin-like OS=Mus musculus OX=10090 GN=Capg PE=1 SV=1	MOUSE	11
210	14.61	14.61	48.91	39.25	36.14	tr|A1L3B8|A1L3B8_MOUSE	Proteasome (Prosome, macropain) 26S subunit, non-ATPase, 7 OS=Mus musculus OX=10090 GN=Psmd7 PE=1 SV=1	MOUSE	8
211	14.57	14.57	28.92	19.32	16.89	tr|Q545R0|Q545R0_MOUSE	Catenin (Cadherin associated protein), alpha 1 OS=Mus musculus OX=10090 GN=Ctnna1 PE=1 SV=1	MOUSE	9
212	14.53	14.53	34.45	32.77	32.77	tr|Q0VG47|Q0VG47_MOUSE	Heterogeneous nuclear ribonucleoprotein A3 OS=Mus musculus OX=10090 GN=Hnrnpa3 PE=2 SV=1	MOUSE	8
213	14.3	14.3	68.89	61.48	61.48	sp|P16045|LEG1_MOUSE	Galectin-1 OS=Mus musculus OX=10090 GN=Lgals1 PE=1 SV=3	MOUSE	17
214	14.26	14.26	60.1	50	37.98	tr|Q497E9|Q497E9_MOUSE	40S ribosomal protein S8 OS=Mus musculus OX=10090 GN=Rps8 PE=1 SV=1	MOUSE	8
215	14.09	14.09	45.94	38.37	27.79	tr|Q52L97|Q52L97_MOUSE	Importin subunit alpha OS=Mus musculus OX=10090 GN=Kpna2 PE=1 SV=1	MOUSE	8
216	14.08	14.08	29.78	23.69	16.58	sp|P70698|PYRG1_MOUSE	CTP synthase 1 OS=Mus musculus OX=10090 GN=Ctps1 PE=1 SV=2	MOUSE	7
217	13.93	13.93	42.09	36.48	33.67	tr|Q80UL3|Q80UL3_MOUSE	Galactokinase 1 OS=Mus musculus OX=10090 GN=Galk1 PE=2 SV=1	MOUSE	8
218	13.86	28.51	43.52	30.55	25.43	tr|Q4KML7|Q4KML7_MOUSE	Ezrin OS=Mus musculus OX=10090 GN=Ezr PE=1 SV=1	MOUSE	17
219	13.86	13.86	35.86	31.01	31.01	tr|Q3UVJ2|Q3UVJ2_MOUSE	Adenylyl cyclase-associated protein OS=Mus musculus OX=10090 GN=Cap1 PE=2 SV=1	MOUSE	8
220	13.82	13.82	45.28	26.73	26.73	tr|Q3UPD5|Q3UPD5_MOUSE	Uncharacterized protein OS=Mus musculus OX=10090 GN=Prps1 PE=2 SV=1	MOUSE	9
221	13.81	17.94	62.46	36.14	36.14	tr|F6YY69|F6YY69_MOUSE	14-3-3 protein theta (Fragment) OS=Mus musculus OX=10090 GN=Ywhaq PE=1 SV=1	MOUSE	10
222	13.81	13.81	42.89	34.27	28.02	sp|Q9CZU6|CISY_MOUSE	Citrate synthase, mitochondrial OS=Mus musculus OX=10090 GN=Cs PE=1 SV=1	MOUSE	8
223	13.79	13.79	18.98	10.65	9.127	tr|Q3U4M7|Q3U4M7_MOUSE	Uncharacterized protein OS=Mus musculus OX=10090 GN=Tpp2 PE=2 SV=1	MOUSE	7
224	13.78	13.78	37.94	26.75	26.75	tr|B9EIE9|B9EIE9_MOUSE	Adenylosuccinate synthetase isozyme 2 OS=Mus musculus OX=10090 GN=Adss PE=1 SV=1	MOUSE	8
225	13.75	13.75	17.72	15.82	12.78	sp|Q3UYV9|NCBP1_MOUSE	Nuclear cap-binding protein subunit 1 OS=Mus musculus OX=10090 GN=Ncbp1 PE=1 SV=2	MOUSE	8
226	13.67	13.67	47.82	28.48	22.66	tr|Q544K9|Q544K9_MOUSE	Uridine monophosphate synthetase OS=Mus musculus OX=10090 GN=Umps PE=1 SV=1	MOUSE	8
227	13.42	13.42	66.36	45.87	45.87	tr|Q3UJS2|Q3UJS2_MOUSE	Uncharacterized protein OS=Mus musculus OX=10090 GN=Fbl PE=2 SV=1	MOUSE	9
228	13.34	13.34	69.05	57.14	39.52	sp|P19157|GSTP1_MOUSE	Glutathione S-transferase P 1 OS=Mus musculus OX=10090 GN=Gstp1 PE=1 SV=2	MOUSE	8
229	13.32	13.32	50.93	43.46	37.85	tr|Q3THJ6|Q3THJ6_MOUSE	Uncharacterized protein OS=Mus musculus OX=10090 PE=2 SV=1	MOUSE	8
230	13.31	13.31	39.65	21.75	21.75	tr|Q544Z3|Q544Z3_MOUSE	Heterogeneous nuclear ribonucleoprotein A/B, isoform CRA_c OS=Mus musculus OX=10090 GN=Hnrnpab PE=1 SV=1	MOUSE	7
231	13.29	13.29	39.36	30.85	30.85	tr|Q642K1|Q642K1_MOUSE	Ribosomal protein L18 OS=Mus musculus OX=10090 GN=Rpl18 PE=2 SV=1	MOUSE	8
232	13.24	13.24	20.57	15.52	14.29	tr|Q3UZH2|Q3UZH2_MOUSE	DNA helicase OS=Mus musculus OX=10090 GN=Mcm3 PE=2 SV=1	MOUSE	8
233	13.22	13.22	32.03	24.22	18.16	tr|Q3UPA3|Q3UPA3_MOUSE	Rab GDP dissociation inhibitor (Fragment) OS=Mus musculus OX=10090 GN=Gdi2 PE=2 SV=1	MOUSE	8
234	13.2	15.59	33.46	21.44	19.96	tr|Q3TM70|Q3TM70_MOUSE	EH-domain containing 4 OS=Mus musculus OX=10090 GN=Ehd4 PE=1 SV=1	MOUSE	9
235	13.2	13.2	26.2	13.66	13.66	tr|Q543B9|Q543B9_MOUSE	Prolyl endopeptidase OS=Mus musculus OX=10090 GN=Prep PE=1 SV=1	MOUSE	7
236	13.16	13.16	40.45	33.71	26.52	tr|Q3THH1|Q3THH1_MOUSE	Uncharacterized protein OS=Mus musculus OX=10090 GN=Pdia6 PE=2 SV=1	MOUSE	7
237	13.09	13.09	74.71	66.28	38.7	tr|Q542J9|Q542J9_MOUSE	Proliferating cell nuclear antigen OS=Mus musculus OX=10090 GN=Pcna PE=1 SV=1	MOUSE	10
238	13.07	13.07	27.8	18.47	18.47	sp|Q6DFW4|NOP58_MOUSE	Nucleolar protein 58 OS=Mus musculus OX=10090 GN=Nop58 PE=1 SV=1	MOUSE	7
239	13	13.06	45.33	25.78	23.23	sp|O88569|ROA2_MOUSE	Heterogeneous nuclear ribonucleoproteins A2/B1 OS=Mus musculus OX=10090 GN=Hnrnpa2b1 PE=1 SV=2	MOUSE	7
240	12.87	12.87	25.63	15.56	13.98	tr|Q8CC06|Q8CC06_MOUSE	Uncharacterized protein OS=Mus musculus OX=10090 GN=Itga6 PE=2 SV=1	MOUSE	10
241	12.84	12.84	40.52	36.36	27.79	tr|B1AT82|B1AT82_MOUSE	MCG6846, isoform CRA_c OS=Mus musculus OX=10090 GN=Prpsap1 PE=1 SV=1	MOUSE	7
242	12.79	12.79	33.99	18.26	18.26	tr|E9PUD2|E9PUD2_MOUSE	Dynamin-1-like protein OS=Mus musculus OX=10090 GN=Dnm1l PE=1 SV=1	MOUSE	7
243	12.75	12.75	40.25	25	20.76	tr|Q3UIJ2|Q3UIJ2_MOUSE	Uncharacterized protein OS=Mus musculus OX=10090 GN=Eif2s3x PE=2 SV=1	MOUSE	6
244	12.75	12.75	49.42	41.25	30.74	sp|P62918|RL8_MOUSE	60S ribosomal protein L8 OS=Mus musculus OX=10090 GN=Rpl8 PE=1 SV=2	MOUSE	7
245	12.73	12.73	40.54	30	23.24	sp|Q9CR16|PPID_MOUSE	Peptidyl-prolyl cis-trans isomerase D OS=Mus musculus OX=10090 GN=Ppid PE=1 SV=3	MOUSE	7
246	12.68	12.68	55.16	47.74	44.52	sp|O35593|PSDE_MOUSE	26S proteasome non-ATPase regulatory subunit 14 OS=Mus musculus OX=10090 GN=Psmd14 PE=1 SV=2	MOUSE	8
247	12.66	12.66	71.54	50.19	50.19	tr|E9PZF0|E9PZF0_MOUSE	Nucleoside diphosphate kinase OS=Mus musculus OX=10090 GN=Gm20390 PE=3 SV=1	MOUSE	10
248	12.41	12.41	44.3	28.48	25.32	tr|Q3UDY1|Q3UDY1_MOUSE	MCG6067, isoform CRA_b OS=Mus musculus OX=10090 GN=Akr1b3 PE=1 SV=1	MOUSE	6
249	12.4	12.4	34.19	26.23	17.1	tr|Q3T9L0|Q3T9L0_MOUSE	Uncharacterized protein OS=Mus musculus OX=10090 GN=Ddx39 PE=2 SV=1	MOUSE	6
250	12.36	12.36	32.7	25.3	21	sp|Q91VK1|BZW2_MOUSE	Basic leucine zipper and W2 domain-containing protein 2 OS=Mus musculus OX=10090 GN=Bzw2 PE=1 SV=1	MOUSE	7
251	12.33	13.31	26.27	15.96	12.2	sp|Q68FL6|SYMC_MOUSE	Methionine--tRNA ligase, cytoplasmic OS=Mus musculus OX=10090 GN=Mars PE=1 SV=1	MOUSE	8
252	12.31	12.31	20.86	8.589	8.589	tr|G5E866|G5E866_MOUSE	Splicing factor 3B subunit 1 OS=Mus musculus OX=10090 GN=Sf3b1 PE=1 SV=1	MOUSE	8
253	12.31	12.31	55.23	47.09	38.37	tr|Q5CZY9|Q5CZY9_MOUSE	Rps16 protein OS=Mus musculus OX=10090 GN=Rps16 PE=2 SV=1	MOUSE	7
254	12.29	12.31	40.45	26.8	23.33	tr|Q3UB90|Q3UB90_MOUSE	Uncharacterized protein OS=Mus musculus OX=10090 GN=Rpl3 PE=2 SV=1	MOUSE	7
255	12.22	12.22	30.22	23.53	17.44	sp|Q61553|FSCN1_MOUSE	Fascin OS=Mus musculus OX=10090 GN=Fscn1 PE=1 SV=4	MOUSE	6
256	12.18	12.18	41.27	38.23	32.41	sp|P42208|SEPT2_MOUSE	Septin-2 OS=Mus musculus OX=10090 GN=Sept2 PE=1 SV=2	MOUSE	7
257	12.15	12.15	35.07	18.69	18.69	tr|Q544B1|Q544B1_MOUSE	Aldehyde dehydrogenase 2, mitochondrial, isoform CRA_b OS=Mus musculus OX=10090 GN=Aldh2 PE=1 SV=1	MOUSE	7
258	12.14	12.14	48.15	48.15	37.04	tr|Q3TJ39|Q3TJ39_MOUSE	RAB5C, member RAS oncogene family, isoform CRA_a OS=Mus musculus OX=10090 GN=Rab5c PE=1 SV=1	MOUSE	6
259	12.09	12.63	25.95	22.16	15.15	tr|Q3TF40|Q3TF40_MOUSE	Uncharacterized protein (Fragment) OS=Mus musculus OX=10090 GN=Nono PE=2 SV=1	MOUSE	7
260	11.94	24.72	36.04	27.15	21.47	tr|Q3U741|Q3U741_MOUSE	DEAD (Asp-Glu-Ala-Asp) box polypeptide 17, isoform CRA_a OS=Mus musculus OX=10090 GN=Ddx17 PE=1 SV=1	MOUSE	13
261	11.9	11.9	47.02	43.05	35.1	tr|O70569|O70569_MOUSE	Ribosomal protein S14 OS=Mus musculus OX=10090 GN=rps14 PE=3 SV=1	MOUSE	10
262	11.82	11.82	20.41	12.2	8.293	sp|Q3UPL0|SC31A_MOUSE	Protein transport protein Sec31A OS=Mus musculus OX=10090 GN=Sec31a PE=1 SV=2	MOUSE	7
263	11.76	11.76	39.85	38.58	29.95	tr|Q5SW83|Q5SW83_MOUSE	Actin-related protein 2 OS=Mus musculus OX=10090 GN=Actr2 PE=1 SV=1	MOUSE	7
264	11.68	11.68	22.5	13.94	10.87	sp|Q8R1B4|EIF3C_MOUSE	Eukaryotic translation initiation factor 3 subunit C OS=Mus musculus OX=10090 GN=Eif3c PE=1 SV=1	MOUSE	6
265	11.66	11.68	67.32	54.86	45.53	sp|Q9CQ60|6PGL_MOUSE	6-phosphogluconolactonase OS=Mus musculus OX=10090 GN=Pgls PE=1 SV=1	MOUSE	6
266	11.58	11.58	54.97	42.38	37.75	tr|Q5BLJ7|Q5BLJ7_MOUSE	MCG10205 OS=Mus musculus OX=10090 GN=Rps13 PE=1 SV=1	MOUSE	6
267	11.47	11.47	36.11	25.99	19.64	sp|Q8BJY1|PSMD5_MOUSE	26S proteasome non-ATPase regulatory subunit 5 OS=Mus musculus OX=10090 GN=Psmd5 PE=1 SV=4	MOUSE	6
268	11.45	11.45	31.82	31.82	25.25	tr|Q3TJF2|Q3TJF2_MOUSE	Obg-like ATPase 1 OS=Mus musculus OX=10090 GN=Ola1 PE=2 SV=1	MOUSE	7
269	11.43	11.43	57.86	36.12	21.74	tr|Q3V235|Q3V235_MOUSE	Prohibitin 2 OS=Mus musculus OX=10090 GN=Phb2 PE=1 SV=1	MOUSE	6
270	11.36	11.36	54.32	33.81	33.81	tr|Q8VED4|Q8VED4_MOUSE	Serine/threonine-protein phosphatase OS=Mus musculus OX=10090 GN=Ppp2cb PE=2 SV=1	MOUSE	7
271	11.28	11.28	58.85	35.65	26.08	tr|Q569X4|Q569X4_MOUSE	Proteasome (Prosome, macropain) 26S subunit, ATPase, 4 OS=Mus musculus OX=10090 GN=Psmc4 PE=2 SV=1	MOUSE	5
272	11.15	11.15	30.11	16.61	10.4	sp|O70194|EIF3D_MOUSE	Eukaryotic translation initiation factor 3 subunit D OS=Mus musculus OX=10090 GN=Eif3d PE=1 SV=2	MOUSE	5
273	11.1	12.05	51.36	33.41	24.32	tr|Q542I9|Q542I9_MOUSE	MCG122657 OS=Mus musculus OX=10090 GN=Psmc1 PE=1 SV=1	MOUSE	7
274	11.09	11.09	80.75	70.05	53.48	tr|Q5EBQ2|Q5EBQ2_MOUSE	MCG7941, isoform CRA_f OS=Mus musculus OX=10090 GN=Pebp1 PE=1 SV=1	MOUSE	5
275	11.04	11.04	45.45	37.5	35.8	tr|Q3THJ0|Q3THJ0_MOUSE	60S ribosomal protein L18a OS=Mus musculus OX=10090 GN=Rpl18a PE=2 SV=1	MOUSE	7
276	11.03	11.03	60.85	43.87	40.57	tr|Q0PD65|Q0PD65_MOUSE	RAB2, member RAS oncogene family OS=Mus musculus OX=10090 GN=Rab2a PE=1 SV=1	MOUSE	6
277	10.95	10.95	65.19	46.96	33.15	tr|A0A1W2P768|A0A1W2P768_MOUSE	Histone H3.2 OS=Mus musculus OX=10090 GN=Hist2h3c1 PE=1 SV=1	MOUSE	12
278	10.91	11.44	43.85	37.5	23.41	sp|Q99KP6|PRP19_MOUSE	Pre-mRNA-processing factor 19 OS=Mus musculus OX=10090 GN=Prpf19 PE=1 SV=1	MOUSE	5
279	10.91	10.91	31.29	17.18	13.61	tr|Q3TG12|Q3TG12_MOUSE	Uncharacterized protein (Fragment) OS=Mus musculus OX=10090 GN=Farsb PE=2 SV=1	MOUSE	6
280	10.81	10.81	50.46	35.08	30.15	tr|Q3T9Y8|Q3T9Y8_MOUSE	Eukaryotic translation initiation factor 3 subunit I OS=Mus musculus OX=10090 GN=Eif3i PE=2 SV=1	MOUSE	6
281	10.8	15.36	50.41	43.09	32.93	sp|P68510|1433F_MOUSE	14-3-3 protein eta OS=Mus musculus OX=10090 GN=Ywhah PE=1 SV=2	MOUSE	9
282	10.8	10.8	16.12	9.951	9.046	sp|Q05D44|IF2P_MOUSE	Eukaryotic translation initiation factor 5B OS=Mus musculus OX=10090 GN=Eif5b PE=1 SV=2	MOUSE	6
283	10.77	10.77	61.81	44.72	44.72	tr|Q3UWS9|Q3UWS9_MOUSE	Peroxiredoxin (Fragment) OS=Mus musculus OX=10090 GN=Prdx5 PE=2 SV=1	MOUSE	7
284	10.73	10.73	26.73	12.69	7.127	sp|Q8BFY9|TNPO1_MOUSE	Transportin-1 OS=Mus musculus OX=10090 GN=Tnpo1 PE=1 SV=2	MOUSE	6
285	10.73	10.73	35.96	28.51	21.93	tr|Q3TLX9|Q3TLX9_MOUSE	Acid sphingomyelinase-like phosphodiesterase OS=Mus musculus OX=10090 GN=Smpdl3b PE=1 SV=1	MOUSE	7
286	10.71	10.71	23.54	12.59	8.598	sp|P17426|AP2A1_MOUSE	AP-2 complex subunit alpha-1 OS=Mus musculus OX=10090 GN=Ap2a1 PE=1 SV=1	MOUSE	6
287	10.7	10.7	60.64	32.18	20.48	tr|B2RT97|B2RT97_MOUSE	Proteasome (Prosome, macropain) 26S subunit, non-ATPase, 13 OS=Mus musculus OX=10090 GN=Psmd13 PE=1 SV=1	MOUSE	5
288	10.67	10.67	28.05	16.32	9.381	sp|Q64727|VINC_MOUSE	Vinculin OS=Mus musculus OX=10090 GN=Vcl PE=1 SV=4	MOUSE	6
289	10.66	10.66	40.63	30.63	30.63	tr|Q3UW40|Q3UW40_MOUSE	Uncharacterized protein OS=Mus musculus OX=10090 GN=Rpl24 PE=2 SV=1	MOUSE	10
290	10.6	10.6	51.03	31.44	19.59	sp|Q6ZWN5|RS9_MOUSE	40S ribosomal protein S9 OS=Mus musculus OX=10090 GN=Rps9 PE=1 SV=3	MOUSE	7
291	10.51	10.51	34.81	16.38	16.38	tr|Q7TQ39|Q7TQ39_MOUSE	Gag protein OS=Mus musculus OX=10090 GN=gag PE=4 SV=1	MOUSE	6
292	10.49	10.49	20.97	9.083	7.725	tr|Q7TSZ3|Q7TSZ3_MOUSE	Leucyl-tRNA synthetase OS=Mus musculus OX=10090 GN=Lars PE=2 SV=1	MOUSE	6
293	10.46	10.46	42.31	27.95	25.38	tr|Q3UXI9|Q3UXI9_MOUSE	Uncharacterized protein OS=Mus musculus OX=10090 GN=Ilf2 PE=2 SV=1	MOUSE	5
294	10.42	10.42	55.24	38.31	29.03	tr|D3Z2H9|D3Z2H9_MOUSE	Tropomyosin 3, related sequence 7 OS=Mus musculus OX=10090 GN=Tpm3-rs7 PE=3 SV=1	MOUSE	7
295	10.4	10.4	16.38	8.65	8.65	tr|Q542D9|Q542D9_MOUSE	Transferrin receptor, isoform CRA_a OS=Mus musculus OX=10090 GN=Tfrc PE=1 SV=1	MOUSE	6
296	10.37	10.37	30.31	17.01	10.72	tr|Q8CIJ3|Q8CIJ3_MOUSE	Eukaryotic translation initiation factor 3 subunit B OS=Mus musculus OX=10090 GN=Eif3b PE=2 SV=1	MOUSE	7
297	10.28	10.28	27.33	19.12	11.53	tr|Q05DR5|Q05DR5_MOUSE	FACT complex subunit SSRP1 (Fragment) OS=Mus musculus OX=10090 GN=Ssrp1 PE=2 SV=1	MOUSE	6
298	10.28	10.28	38.57	24.57	21.14	tr|B2RUC7|B2RUC7_MOUSE	Serine/threonine kinase receptor associated protein OS=Mus musculus OX=10090 GN=Strap PE=1 SV=1	MOUSE	5
299	10.26	10.28	65.91	65.91	58.33	tr|Q6ZWZ6|Q6ZWZ6_MOUSE	40S ribosomal protein S12 OS=Mus musculus OX=10090 GN=Rps12-ps3 PE=1 SV=1	MOUSE	8
300	10.23	12.26	31.27	23.94	19.72	sp|Q60668|HNRPD_MOUSE	Heterogeneous nuclear ribonucleoprotein D0 OS=Mus musculus OX=10090 GN=Hnrnpd PE=1 SV=2	MOUSE	6
301	10.2	10.2	45.59	38.24	34.8	tr|Q5M8Q0|Q5M8Q0_MOUSE	Ribosomal protein L15 OS=Mus musculus OX=10090 GN=Rpl15 PE=2 SV=1	MOUSE	6
302	10.15	10.15	26.18	8.623	7.15	tr|Q5SWR1|Q5SWR1_MOUSE	AP complex subunit beta OS=Mus musculus OX=10090 GN=Ap2b1 PE=2 SV=1	MOUSE	6
303	10.15	10.15	38.21	20.74	19.21	tr|E9PYI8|E9PYI8_MOUSE	Ubiquitin carboxyl-terminal hydrolase 14 OS=Mus musculus OX=10090 GN=Usp14 PE=1 SV=1	MOUSE	6
304	10.12	10.61	17.56	11.18	6.562	sp|Q8VI75|IPO4_MOUSE	Importin-4 OS=Mus musculus OX=10090 GN=Ipo4 PE=1 SV=1	MOUSE	6
305	10.1	10.1	21.52	18.48	18.23	tr|Q99J57|Q99J57_MOUSE	S-adenosylmethionine synthase OS=Mus musculus OX=10090 GN=Mat2a PE=1 SV=1	MOUSE	8
306	10.03	10.03	53.95	42.33	36.74	tr|Q50HX4|Q50HX4_MOUSE	RAB14 protein OS=Mus musculus OX=10090 GN=Rab14 PE=1 SV=1	MOUSE	5
307	10	10	31.4	31.4	31.4	sp|P63028|TCTP_MOUSE	Translationally-controlled tumor protein OS=Mus musculus OX=10090 GN=Tpt1 PE=1 SV=1	MOUSE	5
308	9.98	9.98	52.21	41.91	41.91	tr|Q5BLJ9|Q5BLJ9_MOUSE	60S ribosomal protein L27 OS=Mus musculus OX=10090 GN=Rpl27 PE=1 SV=1	MOUSE	6
309	9.95	9.95	25.89	25.89	21.57	tr|Q545R3|Q545R3_MOUSE	N-myc downstream regulated gene 1 OS=Mus musculus OX=10090 GN=Ndrg1 PE=1 SV=1	MOUSE	5
310	9.91	9.91	23.71	10.91	7.765	sp|Q9JIF7|COPB_MOUSE	Coatomer subunit beta OS=Mus musculus OX=10090 GN=Copb1 PE=1 SV=1	MOUSE	5
311	9.91	9.91	44.85	32.73	32.73	sp|Q9DAW9|CNN3_MOUSE	Calponin-3 OS=Mus musculus OX=10090 GN=Cnn3 PE=1 SV=1	MOUSE	6
312	9.9	9.9	69.23	58.46	58.46	tr|Q5M9M4|Q5M9M4_MOUSE	Ribosomal protein S15A OS=Mus musculus OX=10090 GN=Rps15a PE=1 SV=1	MOUSE	7
313	9.84	9.84	47.34	33.33	28.5	tr|Q4FJQ0|Q4FJQ0_MOUSE	MCG130610 OS=Mus musculus OX=10090 GN=Rab7 PE=1 SV=1	MOUSE	5
314	9.77	9.77	28.99	27.42	22.09	sp|P97807|FUMH_MOUSE	Fumarate hydratase, mitochondrial OS=Mus musculus OX=10090 GN=Fh PE=1 SV=3	MOUSE	5
315	9.75	9.75	52.71	30.54	26.6	tr|Q5M9M0|Q5M9M0_MOUSE	MCG23455, isoform CRA_e OS=Mus musculus OX=10090 GN=Rpl13a PE=1 SV=1	MOUSE	7
316	9.73	15.77	42.42	42.42	40.17	sp|P60335|PCBP1_MOUSE	Poly(rC)-binding protein 1 OS=Mus musculus OX=10090 GN=Pcbp1 PE=1 SV=1	MOUSE	8
317	9.71	9.71	33.8	21.36	18.78	tr|Q3TDU5|Q3TDU5_MOUSE	Milk fat globule-EGF factor 8 protein, isoform CRA_a OS=Mus musculus OX=10090 GN=Mfge8 PE=2 SV=1	MOUSE	5
318	9.67	9.67	17.11	13.33	10.19	tr|Q3UKJ6|Q3UKJ6_MOUSE	DEAH (Asp-Glu-Ala-His) box polypeptide 15, isoform CRA_a OS=Mus musculus OX=10090 GN=Dhx15 PE=1 SV=1	MOUSE	7
319	9.64	9.64	37.75	31.73	18.47	tr|Q8BT09|Q8BT09_MOUSE	40S ribosomal protein S6 OS=Mus musculus OX=10090 PE=2 SV=1	MOUSE	5
320	9.6	9.6	34.88	28.84	20.93	sp|P05202|AATM_MOUSE	Aspartate aminotransferase, mitochondrial OS=Mus musculus OX=10090 GN=Got2 PE=1 SV=1	MOUSE	6
321	9.54	9.54	53.24	44.44	40.28	tr|Q0PD45|Q0PD45_MOUSE	RAB11a, member RAS oncogene family OS=Mus musculus OX=10090 GN=Rab11a PE=1 SV=1	MOUSE	6
322	9.5	9.5	25.49	16.59	11.32	tr|Q3UZI3|Q3UZI3_MOUSE	Staphylococcal nuclease domain-containing protein OS=Mus musculus OX=10090 GN=Snd1 PE=2 SV=1	MOUSE	7
323	9.44	9.44	49.63	34.81	29.63	sp|P62911|RL32_MOUSE	60S ribosomal protein L32 OS=Mus musculus OX=10090 GN=Rpl32 PE=1 SV=2	MOUSE	5
324	9.43	9.43	24.83	11.97	6.084	tr|Q8CGB9|Q8CGB9_MOUSE	Insulin degrading enzyme OS=Mus musculus OX=10090 GN=Ide PE=2 SV=1	MOUSE	5
325	9.42	9.42	63.73	63.24	42.16	tr|Q91V55|Q91V55_MOUSE	40S ribosomal protein S5 OS=Mus musculus OX=10090 GN=Rps5 PE=1 SV=1	MOUSE	6
326	9.38	9.38	50.36	33.81	24.46	tr|Q544Q7|Q544Q7_MOUSE	Sodium/potassium-transporting ATPase subunit beta OS=Mus musculus OX=10090 GN=Atp1b3 PE=1 SV=1	MOUSE	6
327	9.37	9.37	22.8	14.86	12.67	sp|Q5SF07|IF2B2_MOUSE	Insulin-like growth factor 2 mRNA-binding protein 2 OS=Mus musculus OX=10090 GN=Igf2bp2 PE=1 SV=1	MOUSE	5
328	9.32	12.88	42.9	31.64	22.79	tr|Q5EBP8|Q5EBP8_MOUSE	Heterogeneous nuclear ribonucleoprotein A1 OS=Mus musculus OX=10090 GN=Hnrnpa1 PE=1 SV=1	MOUSE	8
329	9.29	9.29	24.19	17.49	14.04	tr|Q922A2|Q922A2_MOUSE	Annexin OS=Mus musculus OX=10090 GN=Anxa7 PE=2 SV=1	MOUSE	5
330	9.27	9.27	35.26	25.19	20.4	tr|Q5NTY0|Q5NTY0_MOUSE	DnaJ (Hsp40) homolog, subfamily A, member 1 OS=Mus musculus OX=10090 GN=Dnaja1 PE=1 SV=1	MOUSE	5
331	9.21	9.21	36.26	36.26	25.19	tr|Q91XH5|Q91XH5_MOUSE	Sepiapterin reductase OS=Mus musculus OX=10090 GN=Spr PE=1 SV=1	MOUSE	6
332	9.1	9.1	32.61	14.07	10.87	sp|Q9QZE5|COPG1_MOUSE	Coatomer subunit gamma-1 OS=Mus musculus OX=10090 GN=Copg1 PE=1 SV=1	MOUSE	6
333	9.09	9.1	15.17	12.46	12.46	sp|Q9Z183|PADI4_MOUSE	Protein-arginine deiminase type-4 OS=Mus musculus OX=10090 GN=Padi4 PE=2 SV=3	MOUSE	5
334	8.99	8.99	25.54	12.57	11.08	sp|Q91VR5|DDX1_MOUSE	ATP-dependent RNA helicase DDX1 OS=Mus musculus OX=10090 GN=Ddx1 PE=1 SV=1	MOUSE	5
335	8.98	8.99	73.33	53.94	30.3	tr|Q4FK36|Q4FK36_MOUSE	Destrin OS=Mus musculus OX=10090 GN=Dstn PE=1 SV=1	MOUSE	4
336	8.98	8.98	31.29	16.63	16.63	tr|Q3TJ01|Q3TJ01_MOUSE	tRNA-splicing ligase RtcB homolog OS=Mus musculus OX=10090 GN=Rtcb PE=2 SV=1	MOUSE	5
337	8.96	8.96	35.91	23.81	18.65	sp|Q9CZN7|GLYM_MOUSE	Serine hydroxymethyltransferase, mitochondrial OS=Mus musculus OX=10090 GN=Shmt2 PE=1 SV=1	MOUSE	5
338	8.91	8.91	23.45	11.05	7.955	tr|Q3UD67|Q3UD67_MOUSE	Uncharacterized protein OS=Mus musculus OX=10090 GN=Aars PE=2 SV=1	MOUSE	5
339	8.88	8.88	40	40	40	tr|Q58DZ3|Q58DZ3_MOUSE	MCG20799 OS=Mus musculus OX=10090 GN=Rpl30 PE=1 SV=1	MOUSE	5
340	8.76	8.76	26.02	17.63	13.55	tr|Q3UL54|Q3UL54_MOUSE	Uncharacterized protein OS=Mus musculus OX=10090 GN=Rsl1d1 PE=2 SV=1	MOUSE	5
341	8.74	8.74	47.42	37.11	37.11	tr|Q80V08|Q80V08_MOUSE	Rpl17 protein (Fragment) OS=Mus musculus OX=10090 GN=Rpl17 PE=2 SV=1	MOUSE	7
342	8.73	8.73	31.53	24.63	17.73	tr|Q14AI7|Q14AI7_MOUSE	COP9 (Constitutive photomorphogenic) homolog, subunit 4 (Arabidopsis thaliana) OS=Mus musculus OX=10090 GN=Cops4 PE=1 SV=1	MOUSE	5
343	8.67	8.67	17.2	9.154	7.351	tr|A0A3B2WCD8|A0A3B2WCD8_MOUSE	Far upstream element-binding protein 2 OS=Mus musculus OX=10090 GN=Khsrp PE=1 SV=1	MOUSE	4
344	8.61	8.62	32.93	17.48	13.82	tr|A0A1B0GSG5|A0A1B0GSG5_MOUSE	Ribonuclease inhibitor OS=Mus musculus OX=10090 GN=Rnh1 PE=1 SV=1	MOUSE	5
345	8.59	8.59	19.59	15.67	13.82	tr|A2APM5|A2APM5_MOUSE	CD44 antigen OS=Mus musculus OX=10090 GN=Cd44 PE=1 SV=1	MOUSE	9
346	8.53	8.53	45.6	42.49	36.27	tr|Q4VAE6|Q4VAE6_MOUSE	Ras family member A OS=Mus musculus OX=10090 GN=Rhoa PE=1 SV=1	MOUSE	5
347	8.42	10.46	19.26	9.016	6.66	tr|Q6A0E3|Q6A0E3_MOUSE	MKIAA0031 protein (Fragment) OS=Mus musculus OX=10090 GN=Eftud2 PE=2 SV=1	MOUSE	5
348	8.26	8.26	26.78	12.38	8.514	tr|Q6ZPH4|Q6ZPH4_MOUSE	MKIAA1835 protein (Fragment) OS=Mus musculus OX=10090 GN=Rangap1 PE=2 SV=1	MOUSE	4
349	8.21	8.21	48.14	42.02	21.28	sp|P61164|ACTZ_MOUSE	Alpha-centractin OS=Mus musculus OX=10090 GN=Actr1a PE=1 SV=1	MOUSE	6
350	8.17	8.17	14.74	8.598	5.015	sp|Q03145|EPHA2_MOUSE	Ephrin type-A receptor 2 OS=Mus musculus OX=10090 GN=Epha2 PE=1 SV=3	MOUSE	4
351	8.15	8.15	29.27	16.24	16.24	tr|Q5SUC3|Q5SUC3_MOUSE	Calnexin, isoform CRA_a OS=Mus musculus OX=10090 GN=Canx PE=1 SV=1	MOUSE	5
352	8.11	8.11	55.56	44.44	40.74	sp|Q99LX0|PARK7_MOUSE	Protein/nucleic acid deglycase DJ-1 OS=Mus musculus OX=10090 GN=Park7 PE=1 SV=1	MOUSE	4
353	8.08	8.08	24.95	19.21	15.84	tr|Q571F9|Q571F9_MOUSE	MKIAA4115 protein (Fragment) OS=Mus musculus OX=10090 GN=G3bp1 PE=2 SV=1	MOUSE	6
354	8.07	8.07	28.39	28.39	23.66	tr|Q544Z7|Q544Z7_MOUSE	DNA-(apurinic or apyrimidinic site) lyase OS=Mus musculus OX=10090 GN=Apex1 PE=1 SV=1	MOUSE	5
355	8.04	10	25.23	19.82	19.82	tr|Q1WWK3|Q1WWK3_MOUSE	Hist1h1b protein (Fragment) OS=Mus musculus OX=10090 GN=Hist1h1b PE=2 SV=1	MOUSE	6
356	8.03	8.04	16.8	5.071	3.566	sp|Q8BU30|SYIC_MOUSE	Isoleucine--tRNA ligase, cytoplasmic OS=Mus musculus OX=10090 GN=Iars PE=1 SV=2	MOUSE	4
357	8.03	8.04	54.78	31.25	23.16	sp|P67778|PHB_MOUSE	Prohibitin OS=Mus musculus OX=10090 GN=Phb PE=1 SV=1	MOUSE	4
358	8.03	8.03	28.03	17.99	17.99	tr|Q3T9S3|Q3T9S3_MOUSE	SET translocation OS=Mus musculus OX=10090 GN=Set PE=2 SV=1	MOUSE	5
359	8.03	8.03	42.86	25.25	25.25	tr|Q8BUM1|Q8BUM1_MOUSE	Uncharacterized protein OS=Mus musculus OX=10090 GN=Tardbp PE=2 SV=1	MOUSE	4
360	8.03	8.03	35.66	25.82	25.82	tr|Q4VA29|Q4VA29_MOUSE	MCG140066 OS=Mus musculus OX=10090 GN=Rtraf PE=1 SV=1	MOUSE	4
361	8.02	8.02	69.51	33.54	33.54	tr|Q8C2K0|Q8C2K0_MOUSE	Uncharacterized protein OS=Mus musculus OX=10090 GN=Rpl12 PE=2 SV=1	MOUSE	6
362	8	8.16	20.38	17.77	15.17	tr|Q8C1W9|Q8C1W9_MOUSE	Uncharacterized protein OS=Mus musculus OX=10090 GN=Nap1l4 PE=2 SV=1	MOUSE	4
363	8	8	6.676	2.515	2.515	sp|P70670|NACAM_MOUSE	Nascent polypeptide-associated complex subunit alpha, muscle-specific form OS=Mus musculus OX=10090 GN=Naca PE=1 SV=2	MOUSE	4
364	7.96	7.96	48.22	26.09	22.13	tr|H7BX95|H7BX95_MOUSE	Serine/arginine-rich-splicing factor 1 OS=Mus musculus OX=10090 GN=Srsf1 PE=1 SV=1	MOUSE	4
365	7.93	7.93	33.48	23.35	20.7	tr|Q9CWK0|Q9CWK0_MOUSE	Uncharacterized protein OS=Mus musculus OX=10090 GN=Rpl14 PE=2 SV=1	MOUSE	4
366	7.89	17.23	74.45	57.66	57.66	tr|Q64426|Q64426_MOUSE	Histone H2A (Fragment) OS=Mus musculus domesticus OX=10092 GN=H2A PE=2 SV=1	MOUSE	20
367	7.88	7.89	51.04	31.12	21.58	tr|Q3UPK6|Q3UPK6_MOUSE	Proteasome subunit alpha type OS=Mus musculus OX=10090 GN=Psma5 PE=1 SV=1	MOUSE	4
368	7.86	7.86	38.12	32.19	26.88	sp|Q8R010|AIMP2_MOUSE	Aminoacyl tRNA synthase complex-interacting multifunctional protein 2 OS=Mus musculus OX=10090 GN=Aimp2 PE=1 SV=2	MOUSE	4
369	7.85	7.85	41.18	29.04	26.1	tr|Q923G3|Q923G3_MOUSE	F-actin-capping protein subunit beta OS=Mus musculus OX=10090 GN=Capzb PE=2 SV=1	MOUSE	4
370	7.83	7.83	26.25	18.73	14.67	tr|Q3V1N7|Q3V1N7_MOUSE	Uncharacterized protein OS=Mus musculus OX=10090 GN=Aldh9a1 PE=2 SV=1	MOUSE	5
371	7.83	7.83	44.4	40.25	30.71	tr|D3YWF6|D3YWF6_MOUSE	Ubiquitin thioesterase OTUB1 OS=Mus musculus OX=10090 GN=Otub1 PE=1 SV=1	MOUSE	4
372	7.7	7.7	61.59	47.02	39.74	tr|Q642K0|Q642K0_MOUSE	MCG140959, isoform CRA_a OS=Mus musculus OX=10090 GN=Myl6 PE=2 SV=1	MOUSE	4
373	7.7	7.7	36	29.6	24	tr|Q58EA6|Q58EA6_MOUSE	MCG10725, isoform CRA_a OS=Mus musculus OX=10090 GN=Rps25 PE=1 SV=1	MOUSE	4
374	7.69	7.69	37.12	25.46	15.64	sp|Q9WVA3|BUB3_MOUSE	Mitotic checkpoint protein BUB3 OS=Mus musculus OX=10090 GN=Bub3 PE=1 SV=2	MOUSE	4
375	7.68	11.05	43.9	24.17	11.97	tr|A0A087WQS2|A0A087WQS2_MOUSE	Basic leucine zipper and W2 domain-containing protein 1 OS=Mus musculus OX=10090 GN=Bzw1 PE=1 SV=1	MOUSE	5
376	7.66	7.66	20.89	14.32	7.394	tr|Q6ZQ61|Q6ZQ61_MOUSE	MCG121979, isoform CRA_c (Fragment) OS=Mus musculus OX=10090 GN=Matr3 PE=2 SV=1	MOUSE	4
377	7.65	7.65	60.19	31.02	25	tr|Q9DCY1|Q9DCY1_MOUSE	Peptidyl-prolyl cis-trans isomerase OS=Mus musculus OX=10090 GN=Ppib PE=1 SV=1	MOUSE	7
378	7.61	7.61	21.63	11.76	8.934	sp|Q9Z1F9|SAE2_MOUSE	SUMO-activating enzyme subunit 2 OS=Mus musculus OX=10090 GN=Uba2 PE=1 SV=1	MOUSE	5
379	7.6	7.6	39.81	30.86	13.89	sp|Q921M7|FA49B_MOUSE	Protein FAM49B OS=Mus musculus OX=10090 GN=Fam49b PE=1 SV=1	MOUSE	3
380	7.57	7.57	29.97	22.34	22.34	tr|Q8CHR8|Q8CHR8_MOUSE	Developmentally regulated GTP binding protein 1 OS=Mus musculus OX=10090 GN=Drg1 PE=2 SV=1	MOUSE	5
381	7.56	7.57	58.42	42.57	42.57	tr|Q545V2|Q545V2_MOUSE	Protein S100 OS=Mus musculus OX=10090 GN=S100a4 PE=2 SV=1	MOUSE	5
382	7.53	7.53	17.17	7.902	7.902	tr|Q8BQ03|Q8BQ03_MOUSE	DNA helicase OS=Mus musculus OX=10090 GN=Mcm5 PE=2 SV=1	MOUSE	4
383	7.49	7.49	18.3	6.579	6.579	tr|Q5RL55|Q5RL55_MOUSE	ATP-binding cassette, sub-family F (GCN20), member 1 OS=Mus musculus OX=10090 GN=Abcf1 PE=2 SV=1	MOUSE	4
384	7.47	7.47	47.55	29.62	18.21	tr|Q3UWP8|Q3UWP8_MOUSE	Uncharacterized protein (Fragment) OS=Mus musculus OX=10090 GN=Calr PE=2 SV=1	MOUSE	5
385	7.46	7.46	44.29	37.86	37.86	sp|P62830|RL23_MOUSE	60S ribosomal protein L23 OS=Mus musculus OX=10090 GN=Rpl23 PE=1 SV=1	MOUSE	4
386	7.43	7.43	23.04	9.01	7.829	sp|Q61584|FXR1_MOUSE	Fragile X mental retardation syndrome-related protein 1 OS=Mus musculus OX=10090 GN=Fxr1 PE=1 SV=2	MOUSE	4
387	7.42	7.42	19.28	10.48	6.764	tr|B2RSC8|B2RSC8_MOUSE	E3 ubiquitin-protein ligase OS=Mus musculus OX=10090 GN=Nedd4 PE=1 SV=1	MOUSE	4
388	7.41	7.41	25.94	12.88	8.05	sp|Q8BP47|SYNC_MOUSE	Asparagine--tRNA ligase, cytoplasmic OS=Mus musculus OX=10090 GN=Nars PE=1 SV=2	MOUSE	4
389	7.36	7.36	17.49	7.725	6.33	tr|G3X9V2|G3X9V2_MOUSE	Catenin (Cadherin associated protein), delta 1, isoform CRA_a OS=Mus musculus OX=10090 GN=Ctnnd1 PE=1 SV=1	MOUSE	4
390	7.32	15.37	40.59	40.29	38.24	tr|Q3TQ70|Q3TQ70_MOUSE	Beta1 subnuit of GTP-binding protein OS=Mus musculus OX=10090 GN=Gnb1 PE=1 SV=1	MOUSE	10
391	7.26	7.26	18.95	14.33	6.847	tr|Q3UVI9|Q3UVI9_MOUSE	Uncharacterized protein OS=Mus musculus OX=10090 GN=Abcf2 PE=2 SV=1	MOUSE	3
392	7.25	15.27	34.91	27.83	27.83	tr|Q5SZA3|Q5SZA3_MOUSE	Histone cluster 1, H1c OS=Mus musculus OX=10090 GN=Hist1h1c PE=1 SV=1	MOUSE	12
393	7.24	7.24	23.18	14.06	14.06	tr|A0A1L1STE6|A0A1L1STE6_MOUSE	Isocitrate dehydrogenase [NAD] subunit, mitochondrial OS=Mus musculus OX=10090 GN=Idh3a PE=1 SV=1	NAD	5
394	7.23	7.23	37.31	14.81	12.12	sp|Q8BK67|RCC2_MOUSE	Protein RCC2 OS=Mus musculus OX=10090 GN=Rcc2 PE=1 SV=1	MOUSE	4
395	7.22	13.55	69.64	52.23	40.49	tr|A8IP69|A8IP69_MOUSE	14-3-3 protein gamma subtype OS=Mus musculus OX=10090 GN=Ywhag PE=1 SV=1	MOUSE	8
396	7.21	7.21	17.95	13.05	12.82	tr|Q3TQR3|Q3TQR3_MOUSE	MCG118037 OS=Mus musculus OX=10090 GN=Eif5 PE=1 SV=1	MOUSE	4
397	7.19	7.19	16.67	11.37	9.608	tr|Q8BVK3|Q8BVK3_MOUSE	Uncharacterized protein (Fragment) OS=Mus musculus OX=10090 GN=Uap1l1 PE=2 SV=1	MOUSE	4
398	7.17	7.17	36.62	20.18	9.868	tr|Q3U8F5|Q3U8F5_MOUSE	Uncharacterized protein OS=Mus musculus OX=10090 GN=Psmd12 PE=2 SV=1	MOUSE	4
399	7.15	7.15	33.33	14.45	10.4	sp|Q9CPY7|AMPL_MOUSE	Cytosol aminopeptidase OS=Mus musculus OX=10090 GN=Lap3 PE=1 SV=3	MOUSE	4
400	7.11	7.11	37.73	19.94	19.94	tr|Q8BW03|Q8BW03_MOUSE	ELAV-like protein OS=Mus musculus OX=10090 GN=Elavl1 PE=2 SV=1	MOUSE	4
401	7.06	7.06	32.61	31.3	27.39	sp|Q9JKB1|UCHL3_MOUSE	Ubiquitin carboxyl-terminal hydrolase isozyme L3 OS=Mus musculus OX=10090 GN=Uchl3 PE=1 SV=2	MOUSE	4
402	7.05	7.05	64.04	39.89	25.28	sp|Q9CXW4|RL11_MOUSE	60S ribosomal protein L11 OS=Mus musculus OX=10090 GN=Rpl11 PE=1 SV=4	MOUSE	4
403	7.03	7.03	20.43	12.86	11.71	tr|Q3U3A8|Q3U3A8_MOUSE	Uncharacterized protein OS=Mus musculus OX=10090 GN=Capn2 PE=2 SV=1	MOUSE	4
404	6.96	6.96	19.36	8.449	4.278	tr|Q80V79|Q80V79_MOUSE	DNA mismatch repair protein OS=Mus musculus OX=10090 GN=Msh2 PE=2 SV=1	MOUSE	3
405	6.94	6.94	29.27	21.95	17.89	sp|Q9QUM9|PSA6_MOUSE	Proteasome subunit alpha type-6 OS=Mus musculus OX=10090 GN=Psma6 PE=1 SV=1	MOUSE	4
406	6.92	6.92	26.88	11.25	11.25	tr|B7ZCP4|B7ZCP4_MOUSE	Copine-1 OS=Mus musculus OX=10090 GN=Cpne1 PE=1 SV=1	MOUSE	4
407	6.91	6.92	30.56	24.32	17.26	tr|Q4FJZ4|Q4FJZ4_MOUSE	Wars protein OS=Mus musculus OX=10090 GN=Wars PE=2 SV=1	MOUSE	5
408	6.85	6.85	31.55	21.84	15.78	tr|Q3TFF0|Q3TFF0_MOUSE	Uncharacterized protein OS=Mus musculus OX=10090 GN=Dnaja2 PE=2 SV=1	MOUSE	3
409	6.83	6.83	54.89	40.76	40.76	tr|Q52L50|Q52L50_MOUSE	RAS related protein 1b OS=Mus musculus OX=10090 GN=Rap1b PE=1 SV=1	MOUSE	4
410	6.79	6.85	58.05	34.15	25.85	tr|Q3UB66|Q3UB66_MOUSE	Uncharacterized protein OS=Mus musculus OX=10090 GN=Rab1a PE=2 SV=1	MOUSE	4
411	6.79	6.79	21.74	9.079	7.033	tr|A0A1S6GWH4|A0A1S6GWH4_MOUSE	Uncharacterized protein OS=Mus musculus OX=10090 GN=Nsun2 PE=2 SV=1	MOUSE	4
412	6.78	6.78	24.84	12.53	6.936	tr|A1A4T2|A1A4T2_MOUSE	Alpha glucosidase 2 alpha neutral subunit OS=Mus musculus OX=10090 GN=Ganab PE=2 SV=1	MOUSE	4
413	6.78	6.78	20.24	13.29	9.063	tr|Q3ULL5|Q3ULL5_MOUSE	Eif2s2 protein OS=Mus musculus OX=10090 GN=Eif2s2 PE=1 SV=1	MOUSE	3
414	6.76	6.76	10.99	7.027	7.027	tr|Q9ESU7|Q9ESU7_MOUSE	Amino acid transporter OS=Mus musculus OX=10090 GN=Slc1a5 PE=1 SV=1	MOUSE	4
415	6.74	6.74	58.87	49.65	31.21	tr|Q8BT90|Q8BT90_MOUSE	Uncharacterized protein (Fragment) OS=Mus musculus OX=10090 GN=Rps17 PE=2 SV=1	MOUSE	6
416	6.65	6.65	34.42	29.87	23.38	sp|P08228|SODC_MOUSE	Superoxide dismutase [Cu-Zn] OS=Mus musculus OX=10090 GN=Sod1 PE=1 SV=2	MOUSE	3
417	6.62	6.62	39.52	20.06	20.06	sp|P14152|MDHC_MOUSE	Malate dehydrogenase, cytoplasmic OS=Mus musculus OX=10090 GN=Mdh1 PE=1 SV=3	MOUSE	5
418	6.43	6.43	45.32	36.95	25.62	sp|P34022|RANG_MOUSE	Ran-specific GTPase-activating protein OS=Mus musculus OX=10090 GN=Ranbp1 PE=1 SV=2	MOUSE	4
419	6.43	6.43	22.37	22.37	22.37	sp|Q9D1D4|TMEDA_MOUSE	Transmembrane emp24 domain-containing protein 10 OS=Mus musculus OX=10090 GN=Tmed10 PE=1 SV=1	MOUSE	4
420	6.42	6.42	34.29	21.79	15.06	tr|Q0VGQ1|Q0VGQ1_MOUSE	Hydroxysteroid (17-beta) dehydrogenase 12 OS=Mus musculus OX=10090 GN=Hsd17b12 PE=2 SV=1	MOUSE	3
421	6.39	6.39	22.18	10.25	7.563	tr|Q3U1P2|Q3U1P2_MOUSE	Sorting nexin OS=Mus musculus OX=10090 GN=Snx9 PE=2 SV=1	MOUSE	3
422	6.34	6.34	31.36	17.36	13.21	tr|E9PWY9|E9PWY9_MOUSE	Phenylalanine--tRNA ligase alpha subunit OS=Mus musculus OX=10090 GN=Farsa PE=1 SV=1	MOUSE	5
423	6.34	6.34	14.62	6.412	4.049	tr|E9Q039|E9Q039_MOUSE	Aminopeptidase OS=Mus musculus OX=10090 GN=Npepps PE=1 SV=1	MOUSE	3
424	6.19	6.19	18.62	9.555	7.578	tr|Q3TPS9|Q3TPS9_MOUSE	Uncharacterized protein OS=Mus musculus OX=10090 GN=Rap1gds1 PE=2 SV=1	MOUSE	3
425	6.18	6.18	33.8	22.91	15.08	sp|P63085|MK01_MOUSE	Mitogen-activated protein kinase 1 OS=Mus musculus OX=10090 GN=Mapk1 PE=1 SV=3	MOUSE	3
426	6.16	6.16	15.45	6.572	4.973	tr|Q3UJX2|Q3UJX2_MOUSE	Uncharacterized protein OS=Mus musculus OX=10090 GN=Ctnnbl1 PE=2 SV=1	MOUSE	3
427	6.14	6.14	57.83	37.95	27.11	tr|Q9DB79|Q9DB79_MOUSE	Uncharacterized protein OS=Mus musculus OX=10090 GN=Rps11 PE=2 SV=1	MOUSE	4
428	6.14	6.14	24.17	17.92	15	tr|Q3UN87|Q3UN87_MOUSE	Small nuclear ribonucleoprotein-associated protein OS=Mus musculus OX=10090 GN=Snrpn PE=2 SV=1	MOUSE	4
429	6.12	6.12	21.07	11.79	8.176	sp|Q9DBG7|SRPRA_MOUSE	Signal recognition particle receptor subunit alpha OS=Mus musculus OX=10090 GN=Srpra PE=1 SV=1	MOUSE	3
430	6.11	6.11	37.8	13.78	13.78	tr|Q4FK54|Q4FK54_MOUSE	Proteaseome (Prosome, macropain) 28 subunit, 3 OS=Mus musculus OX=10090 GN=Psme3 PE=1 SV=1	MOUSE	3
431	6.11	6.11	29.13	10.33	8.884	tr|Q3TMB8|Q3TMB8_MOUSE	Adenylosuccinate lyase OS=Mus musculus OX=10090 GN=Adsl PE=2 SV=1	MOUSE	3
432	6.1	6.1	17.27	8.539	7.021	sp|Q6P9R2|OXSR1_MOUSE	Serine/threonine-protein kinase OSR1 OS=Mus musculus OX=10090 GN=Oxsr1 PE=1 SV=1	MOUSE	3
433	6.08	6.08	29.8	21.57	17.65	tr|Q9DCD8|Q9DCD8_MOUSE	Proteasome subunit alpha type OS=Mus musculus OX=10090 GN=Psma3 PE=2 SV=1	MOUSE	3
434	6.07	6.07	22.69	10.64	9.233	tr|Q3U136|Q3U136_MOUSE	Uncharacterized protein (Fragment) OS=Mus musculus OX=10090 GN=Wdr1 PE=2 SV=1	MOUSE	3
435	6.05	6.05	17.46	12.4	7.044	tr|Q3ULP8|Q3ULP8_MOUSE	Uncharacterized protein OS=Mus musculus OX=10090 GN=Pus7 PE=2 SV=1	MOUSE	3
436	6.05	6.05	28.57	22.69	22.69	tr|Q5BLK2|Q5BLK2_MOUSE	MCG3574 OS=Mus musculus OX=10090 GN=Rps20 PE=1 SV=1	MOUSE	3
437	6.04	8.29	45.67	31.73	27.88	tr|Q3U4W5|Q3U4W5_MOUSE	RAB6, member RAS oncogene family, isoform CRA_c OS=Mus musculus OX=10090 GN=Rab6a PE=2 SV=1	MOUSE	5
438	6.04	6.04	17.75	5.684	5.684	tr|A0A0G2JEA5|A0A0G2JEA5_MOUSE	Predicted gene 43738 OS=Mus musculus OX=10090 GN=Gm43738 PE=4 SV=1	MOUSE	3
439	6.04	6.04	13.15	6.278	5.381	tr|Q7SVK6|Q7SVK6_MLVBM	Env polyprotein OS=Murine leukemia virus (strain BM5 eco) OX=31687 GN=env PE=4 SV=1	MLVBM	4
440	6.03	6.03	41.18	27.45	27.45	sp|Q99PT1|GDIR1_MOUSE	Rho GDP-dissociation inhibitor 1 OS=Mus musculus OX=10090 GN=Arhgdia PE=1 SV=3	MOUSE	3
441	6	46.18	72.12	72.12	62.89	tr|A0A0A0MQA5|A0A0A0MQA5_MOUSE	Tubulin alpha chain (Fragment) OS=Mus musculus OX=10090 GN=Tuba4a PE=1 SV=1	MOUSE	49
442	6	6	6.538	4.808	4.808	tr|Q4G0B8|Q4G0B8_MOUSE	Importin 9 OS=Mus musculus OX=10090 GN=Ipo9 PE=2 SV=1	MOUSE	3
443	6	6	53.91	35.65	35.65	tr|Q545F0|Q545F0_MOUSE	MCG3124, isoform CRA_b OS=Mus musculus OX=10090 GN=Mif PE=1 SV=1	MOUSE	7
444	5.97	5.97	44.13	28.17	18.31	tr|Q3TF25|Q3TF25_MOUSE	Uncharacterized protein OS=Mus musculus OX=10090 GN=Atp5o PE=2 SV=1	MOUSE	3
445	5.94	5.94	16.43	5.737	5.737	sp|Q04750|TOP1_MOUSE	DNA topoisomerase 1 OS=Mus musculus OX=10090 GN=Top1 PE=1 SV=2	MOUSE	4
446	5.9	6.98	20	8.85	8.673	tr|A2A6U3|A2A6U3_MOUSE	Septin-9 OS=Mus musculus OX=10090 GN=Sept9 PE=1 SV=1	MOUSE	5
447	5.9	5.9	26.34	15.84	10.5	sp|Q8CIN4|PAK2_MOUSE	Serine/threonine-protein kinase PAK 2 OS=Mus musculus OX=10090 GN=Pak2 PE=1 SV=1	MOUSE	4
448	5.86	5.86	13.52	11.07	8.607	tr|A0A0R4J008|A0A0R4J008_MOUSE	Histone deacetylase OS=Mus musculus OX=10090 GN=Hdac2 PE=1 SV=1	MOUSE	3
449	5.85	5.85	25.23	25.23	25.23	tr|E9Q5H2|E9Q5H2_MOUSE	Acidic leucine-rich nuclear phosphoprotein 32 family member E (Fragment) OS=Mus musculus OX=10090 GN=Anp32e PE=1 SV=1	MOUSE	3
450	5.84	5.84	31.2	21.48	16.62	tr|Q61177|Q61177_MOUSE	Casein kinase II alpha subunit OS=Mus musculus OX=10090 PE=1 SV=1	MOUSE	4
451	5.82	5.82	19	7.678	7.678	tr|Q3UXT6|Q3UXT6_MOUSE	Uncharacterized protein (Fragment) OS=Mus musculus OX=10090 GN=Rbm39 PE=2 SV=1	MOUSE	4
452	5.77	5.77	15.48	7.829	3.826	sp|Q9EPU0|RENT1_MOUSE	Regulator of nonsense transcripts 1 OS=Mus musculus OX=10090 GN=Upf1 PE=1 SV=2	MOUSE	3
453	5.76	5.76	16.78	14.74	8.39	tr|Q3UG68|Q3UG68_MOUSE	Dolichyl-diphosphooligosaccharide--protein glycosyltransferase 48 kDa subunit OS=Mus musculus OX=10090 GN=Ddost PE=2 SV=1	MOUSE	3
454	5.75	5.75	26.89	26.89	24.62	tr|Q8C253|Q8C253_MOUSE	Galectin OS=Mus musculus OX=10090 GN=Lgals3 PE=1 SV=1	MOUSE	5
455	5.75	5.75	21.18	16.47	12.94	sp|P57784|RU2A_MOUSE	U2 small nuclear ribonucleoprotein A' OS=Mus musculus OX=10090 GN=Snrpa1 PE=1 SV=2	MOUSE	3
456	5.74	5.74	31.03	22.84	13.36	tr|E9QNP0|E9QNP0_MOUSE	KxDL motif-containing protein 1 OS=Mus musculus OX=10090 GN=Kxd1 PE=1 SV=1	MOUSE	3
457	5.7	5.7	28.88	17.47	6.061	sp|Q61024|ASNS_MOUSE	Asparagine synthetase [glutamine-hydrolyzing] OS=Mus musculus OX=10090 GN=Asns PE=1 SV=3	MOUSE	2
458	5.67	5.67	40.19	40.19	33.97	sp|Q8VBV7|CSN8_MOUSE	COP9 signalosome complex subunit 8 OS=Mus musculus OX=10090 GN=Cops8 PE=1 SV=1	MOUSE	4
459	5.66	5.66	51.02	51.02	40.82	sp|P50543|S10AB_MOUSE	Protein S100-A11 OS=Mus musculus OX=10090 GN=S100a11 PE=1 SV=1	MOUSE	4
460	5.63	5.63	35.6	30.89	25.13	tr|Q8C5M4|Q8C5M4_MOUSE	Uncharacterized protein OS=Mus musculus OX=10090 GN=Pdcd6 PE=2 SV=1	MOUSE	3
461	5.62	5.62	25.25	20.88	14.14	tr|Q58EU6|Q58EU6_MOUSE	MCG13589 OS=Mus musculus OX=10090 GN=Rpl5 PE=1 SV=1	MOUSE	3
462	5.61	5.61	59.16	21.47	21.47	sp|P60766|CDC42_MOUSE	Cell division control protein 42 homolog OS=Mus musculus OX=10090 GN=Cdc42 PE=1 SV=2	MOUSE	4
463	5.59	5.59	14.56	14.56	14.56	tr|A0A0A1HAM8|A0A0A1HAM8_MOUSE	80K protein OS=Mus musculus OX=10090 GN=Marcks PE=2 SV=1	MOUSE	3
464	5.55	5.55	34.54	15.73	10.31	tr|Q3UZL8|Q3UZL8_MOUSE	Uncharacterized protein (Fragment) OS=Mus musculus OX=10090 GN=Srp72 PE=2 SV=1	MOUSE	3
465	5.53	5.53	14.79	6.954	3.997	tr|A0A0R4J119|A0A0R4J119_MOUSE	Cytoplasmic FMR1-interacting protein OS=Mus musculus OX=10090 GN=Cyfip1 PE=1 SV=1	MOUSE	4
466	5.51	5.51	51.19	23.21	23.21	tr|Q9D3C4|Q9D3C4_MOUSE	Actin-related protein 2/3 complex subunit 4 OS=Mus musculus OX=10090 GN=Arpc4 PE=2 SV=1	MOUSE	4
467	5.46	5.46	50.78	50.78	41.41	tr|Q4VAG4|Q4VAG4_MOUSE	MCG12304 OS=Mus musculus OX=10090 GN=Rpl22 PE=1 SV=1	MOUSE	5
468	5.44	5.44	12.01	9.253	5.357	tr|Q8CD76|Q8CD76_MOUSE	Kinesin light chain 1 OS=Mus musculus OX=10090 GN=Klc1 PE=1 SV=1	MOUSE	4
469	5.44	5.44	22.41	17.93	17.93	tr|Q8K3G7|Q8K3G7_MOUSE	Reticulon OS=Mus musculus OX=10090 GN=Rtn4 PE=2 SV=1	MOUSE	4
470	5.4	5.4	34.69	21.43	21.43	tr|Q5I0T8|Q5I0T8_MOUSE	Ribosomal protein L19 OS=Mus musculus OX=10090 GN=Rpl19 PE=1 SV=1	MOUSE	4
471	5.38	5.38	14.99	12.1	12.1	tr|A1L3C2|A1L3C2_MOUSE	Polr1c protein OS=Mus musculus OX=10090 GN=Polr1c PE=2 SV=1	MOUSE	3
472	5.35	5.35	49.46	24.55	18.41	sp|P70677|CASP3_MOUSE	Caspase-3 OS=Mus musculus OX=10090 GN=Casp3 PE=1 SV=1	MOUSE	3
473	5.35	5.35	29.43	11.72	11.72	tr|Q8C2A3|Q8C2A3_MOUSE	Uncharacterized protein OS=Mus musculus OX=10090 GN=Sept7 PE=2 SV=1	MOUSE	3
474	5.33	5.33	35.5	22	18	tr|Q8VCG1|Q8VCG1_MOUSE	Deoxyuridine triphosphatase OS=Mus musculus OX=10090 GN=Dut PE=1 SV=1	MOUSE	3
475	5.28	5.28	12.59	5.542	5.542	tr|E9QN31|E9QN31_MOUSE	Probable 28S rRNA (cytosine-C(5))-methyltransferase OS=Mus musculus OX=10090 GN=Nop2 PE=1 SV=1	MOUSE	3
476	5.26	5.26	24.61	6.309	3.391	tr|Q3V1M8|Q3V1M8_MOUSE	Uncharacterized protein OS=Mus musculus OX=10090 GN=Hdlbp PE=2 SV=1	MOUSE	3
477	5.26	5.26	30.03	16.28	16.28	tr|Q9JJE1|Q9JJE1_MOUSE	Brain cDNA, clone MNCb-1208, similar to Mus musculus mitogen activated protein kinase kinase 1 (Map2k1), mRNA OS=Mus musculus OX=10090 GN=Map2k1 PE=2 SV=1	MOUSE	3
478	5.26	5.26	21.39	10.82	10.82	tr|Q3UWH3|Q3UWH3_MOUSE	Vaccinia related kinase 1, isoform CRA_a OS=Mus musculus OX=10090 GN=Vrk1 PE=2 SV=1	MOUSE	3
479	5.24	5.24	21.95	21.95	21.95	sp|Q6ZWV7|RL35_MOUSE	60S ribosomal protein L35 OS=Mus musculus OX=10090 GN=Rpl35 PE=1 SV=1	MOUSE	4
480	5.23	5.23	23.15	10.96	9.722	tr|A0A0N4SUH4|A0A0N4SUH4_MOUSE	Pumilio homolog 3 OS=Mus musculus OX=10090 GN=Pum3 PE=1 SV=1	MOUSE	4
481	5.23	5.23	44.8	44.8	44.8	tr|Q9CY93|Q9CY93_MOUSE	Uncharacterized protein OS=Mus musculus OX=10090 GN=Rpl31 PE=2 SV=1	MOUSE	5
482	5.22	5.22	15.51	6.519	6.519	tr|Q8JZN2|Q8JZN2_MOUSE	Cold shock domain-containing protein E1 OS=Mus musculus OX=10090 GN=Csde1 PE=1 SV=1	MOUSE	3
483	5.19	5.19	39.66	25.14	20.11	tr|Q8C1Y3|Q8C1Y3_MOUSE	Uncharacterized protein OS=Mus musculus OX=10090 GN=H1f0 PE=2 SV=1	MOUSE	3
484	5.18	5.18	19.43	6.291	5.298	tr|G3XA17|G3XA17_MOUSE	Eukaryotic translation initiation factor 4 gamma 2 OS=Mus musculus OX=10090 GN=Eif4g2 PE=1 SV=1	MOUSE	4
485	5.18	5.18	18.09	16.28	16.28	tr|Q3U6V5|Q3U6V5_MOUSE	Uncharacterized protein OS=Mus musculus OX=10090 GN=Etf1 PE=2 SV=1	MOUSE	4
486	5.16	5.16	11.78	5.994	5.994	sp|Q9DBR1|XRN2_MOUSE	5'-3' exoribonuclease 2 OS=Mus musculus OX=10090 GN=Xrn2 PE=1 SV=1	MOUSE	4
487	5.15	5.15	25.24	15.11	4.015	tr|Q3TWG5|Q3TWG5_MOUSE	Dynein cytoplasmic 1 light intermediate chain 1 OS=Mus musculus OX=10090 GN=Dync1li1 PE=1 SV=1	MOUSE	3
488	5.11	5.11	26.02	14.04	14.04	sp|Q99J09|MEP50_MOUSE	Methylosome protein 50 OS=Mus musculus OX=10090 GN=Wdr77 PE=1 SV=1	MOUSE	3
489	5.1	5.1	42.92	42.92	21.25	tr|Q6RI64|Q6RI64_MOUSE	Proteasome subunit beta OS=Mus musculus OX=10090 GN=Psmb1 PE=1 SV=1	MOUSE	3
490	5.08	5.08	20.2	7.744	7.744	tr|Q91V89|Q91V89_MOUSE	Serine/threonine-protein phosphatase 2A 56 kDa regulatory subunit OS=Mus musculus OX=10090 GN=Ppp2r5d PE=1 SV=1	MOUSE	3
491	5.06	5.06	61.21	24.24	24.24	tr|Q5M9K7|Q5M9K7_MOUSE	MCG21688 OS=Mus musculus OX=10090 GN=Rps10 PE=1 SV=1	MOUSE	3
492	5.03	19.43	46.33	27.46	19.66	tr|Q3TU85|Q3TU85_MOUSE	Heat shock protein 1B OS=Mus musculus OX=10090 GN=Hspa1b PE=1 SV=1	MOUSE	12
493	5	5	34.93	12.19	6.26	tr|Q5RKP4|Q5RKP4_MOUSE	Dolichyl-diphosphooligosaccharide--protein glycosyltransferase subunit 1 (Fragment) OS=Mus musculus OX=10090 GN=Rpn1 PE=2 SV=1	MOUSE	3
494	4.99	4.99	34.23	15.41	10.93	sp|P26443|DHE3_MOUSE	Glutamate dehydrogenase 1, mitochondrial OS=Mus musculus OX=10090 GN=Glud1 PE=1 SV=1	MOUSE	4
495	4.97	4.97	33.15	33.15	15.22	tr|A0A087WS46|A0A087WS46_MOUSE	Eukaryotic translation elongation factor 1 beta 2 OS=Mus musculus OX=10090 GN=Eef1b2 PE=1 SV=1	MOUSE	2
496	4.95	4.95	27.03	22.97	22.97	sp|P14115|RL27A_MOUSE	60S ribosomal protein L27a OS=Mus musculus OX=10090 GN=Rpl27a PE=1 SV=5	MOUSE	3
497	4.93	4.93	40.68	30.75	24.22	tr|Q3UBT1|Q3UBT1_MOUSE	Y box protein 1 OS=Mus musculus OX=10090 GN=Ybx1 PE=1 SV=1	MOUSE	3
498	4.89	4.89	19.98	5.374	2.771	sp|Q8CG48|SMC2_MOUSE	Structural maintenance of chromosomes protein 2 OS=Mus musculus OX=10090 GN=Smc2 PE=1 SV=2	MOUSE	2
499	4.88	4.88	14.49	3.604	3.604	tr|E9QPI5|E9QPI5_MOUSE	Sister chromatid cohesion protein PDS5 homolog A OS=Mus musculus OX=10090 GN=Pds5a PE=1 SV=1	MOUSE	4
500	4.86	4.86	23.38	12.38	8.644	sp|O08749|DLDH_MOUSE	Dihydrolipoyl dehydrogenase, mitochondrial OS=Mus musculus OX=10090 GN=Dld PE=1 SV=2	MOUSE	3
501	4.86	4.86	27.92	14.84	14.84	tr|G3UX26|G3UX26_MOUSE	Voltage-dependent anion-selective channel protein 2 OS=Mus musculus OX=10090 GN=Vdac2 PE=1 SV=1	MOUSE	3
502	4.83	4.83	20.35	7.522	7.522	sp|O55222|ILK_MOUSE	Integrin-linked protein kinase OS=Mus musculus OX=10090 GN=Ilk PE=1 SV=2	MOUSE	3
503	4.8	5.17	21.1	12.6	4.724	tr|S4R1I3|S4R1I3_MOUSE	Xaa-Pro aminopeptidase 1 OS=Mus musculus OX=10090 GN=Xpnpep1 PE=1 SV=1	MOUSE	2
504	4.76	4.76	33.91	33.91	33.91	tr|Q497N1|Q497N1_MOUSE	40S ribosomal protein S26 OS=Mus musculus OX=10090 GN=Rps26 PE=1 SV=1	MOUSE	3
505	4.73	4.73	18.6	4.884	3.605	tr|Q3T9X3|Q3T9X3_MOUSE	Dynamin-2 OS=Mus musculus OX=10090 GN=Dnm2 PE=1 SV=1	MOUSE	3
506	4.73	4.73	10.91	4.827	4.827	sp|E9Q5G3|KIF23_MOUSE	Kinesin-like protein KIF23 OS=Mus musculus OX=10090 GN=Kif23 PE=1 SV=1	MOUSE	3
507	4.71	4.71	29.76	20.07	13.84	tr|Q9CPS5|Q9CPS5_MOUSE	26S proteasome non-ATPase regulatory subunit 8 OS=Mus musculus OX=10090 GN=Psmd8 PE=1 SV=2	MOUSE	3
508	4.7	4.7	37.34	15.67	9.661	tr|Q3UA52|Q3UA52_MOUSE	Arp2/3 complex 34 kDa subunit (Fragment) OS=Mus musculus OX=10090 GN=Arpc2 PE=2 SV=1	MOUSE	4
509	4.69	4.69	16.79	5.78	4.471	sp|O08528|HXK2_MOUSE	Hexokinase-2 OS=Mus musculus OX=10090 GN=Hk2 PE=1 SV=1	MOUSE	3
510	4.61	4.61	39.15	12.03	10.61	tr|Q3UPU8|Q3UPU8_MOUSE	Uncharacterized protein OS=Mus musculus OX=10090 GN=Acaa1a PE=2 SV=1	MOUSE	2
511	4.6	4.6	52.14	32.05	23.08	sp|P49722|PSA2_MOUSE	Proteasome subunit alpha type-2 OS=Mus musculus OX=10090 GN=Psma2 PE=1 SV=3	MOUSE	3
512	4.6	4.6	15.36	15.36	15.36	tr|Q3UWX1|Q3UWX1_MOUSE	Uncharacterized protein (Fragment) OS=Mus musculus OX=10090 GN=Txndc5 PE=2 SV=1	MOUSE	3
513	4.59	7.68	53.91	53.91	42.97	tr|B2RVP5|B2RVP5_MOUSE	Histone H2A OS=Mus musculus OX=10090 GN=H2afv PE=2 SV=1	MOUSE	5
514	4.57	4.57	32.12	18.21	15.56	tr|Q9CY59|Q9CY59_MOUSE	NADH-cytochrome b5 reductase OS=Mus musculus OX=10090 GN=Cyb5r3 PE=2 SV=1	MOUSE	3
515	4.56	4.57	20.59	20.59	14.12	tr|H7BWZ3|H7BWZ3_MOUSE	Actin-related protein 2/3 complex subunit 3 OS=Mus musculus OX=10090 GN=Arpc3 PE=1 SV=1	MOUSE	3
516	4.54	4.54	17.86	11.73	7.398	sp|O54724|CAVN1_MOUSE	Caveolae-associated protein 1 OS=Mus musculus OX=10090 GN=Cavin1 PE=1 SV=1	MOUSE	3
517	4.52	4.54	14.97	11.05	6.061	tr|A2A513|A2A513_MOUSE	Keratin, type I cytoskeletal 10 OS=Mus musculus OX=10090 GN=Krt10 PE=1 SV=1	MOUSE	3
518	4.51	4.52	21.77	17.74	12.37	sp|Q9QZQ8|H2AY_MOUSE	Core histone macro-H2A.1 OS=Mus musculus OX=10090 GN=H2afy PE=1 SV=3	MOUSE	3
519	4.51	4.51	32.87	21.33	16.43	tr|Q5DQJ3|Q5DQJ3_MOUSE	F-actin-capping protein subunit alpha OS=Mus musculus OX=10090 GN=Capza2 PE=1 SV=1	MOUSE	3
520	4.5	4.5	47.58	42.74	33.06	tr|Q3UXS6|Q3UXS6_MOUSE	Uncharacterized protein OS=Mus musculus OX=10090 GN=Rps15 PE=2 SV=1	MOUSE	4
521	4.49	4.49	31.45	22.98	16.13	tr|Q3UW32|Q3UW32_MOUSE	Uncharacterized protein (Fragment) OS=Mus musculus OX=10090 GN=Anp32b PE=2 SV=1	MOUSE	3
522	4.47	4.85	34.82	14.82	8.235	sp|Q60972|RBBP4_MOUSE	Histone-binding protein RBBP4 OS=Mus musculus OX=10090 GN=Rbbp4 PE=1 SV=5	MOUSE	3
523	4.45	4.45	54.15	28.38	28.38	sp|Q9CXW3|CYBP_MOUSE	Calcyclin-binding protein OS=Mus musculus OX=10090 GN=Cacybp PE=1 SV=1	MOUSE	4
524	4.45	4.45	15.86	9.946	5.376	sp|P46460|NSF_MOUSE	Vesicle-fusing ATPase OS=Mus musculus OX=10090 GN=Nsf PE=1 SV=2	MOUSE	3
525	4.45	4.45	31.42	27.59	12.26	tr|Q99N15|Q99N15_MOUSE	17beta-hydroxysteroid dehydrogenase type 10/short chain L-3-hydroxyacyl-CoA dehydrogenase OS=Mus musculus OX=10090 GN=Hsd17b10 PE=1 SV=1	MOUSE	2
526	4.45	4.45	17.7	17.7	13.11	tr|Q3UZR8|Q3UZR8_MOUSE	Eukaryotic translation initiation factor 2B, subunit 1 (Alpha) OS=Mus musculus OX=10090 GN=Eif2b1 PE=1 SV=1	MOUSE	2
527	4.43	4.43	30.92	17.94	10.31	tr|Q8BTU5|Q8BTU5_MOUSE	Proteasome subunit alpha type OS=Mus musculus OX=10090 GN=Psma1 PE=2 SV=1	MOUSE	2
528	4.36	4.36	19.38	8.146	5.899	tr|B1AXN9|B1AXN9_MOUSE	Non-specific serine/threonine protein kinase OS=Mus musculus OX=10090 GN=Rps6ka3 PE=1 SV=1	MOUSE	3
529	4.36	4.36	29.81	16.16	7.242	tr|Q3UHH5|Q3UHH5_MOUSE	Uncharacterized protein OS=Mus musculus OX=10090 GN=Gnaq PE=1 SV=1	MOUSE	2
530	4.35	4.35	22.26	12.28	7.486	tr|Q543M7|Q543M7_MOUSE	Importin subunit alpha OS=Mus musculus OX=10090 GN=Kpna3 PE=1 SV=1	MOUSE	2
531	4.33	4.33	29.85	11.38	8.308	tr|Q80XJ7|Q80XJ7_MOUSE	Aldo-keto reductase family 1, member A4 (Aldehyde reductase) OS=Mus musculus OX=10090 GN=Akr1a1 PE=2 SV=1	MOUSE	2
532	4.33	4.33	23.51	13.48	10.66	tr|A0A0R4J209|A0A0R4J209_MOUSE	Cell surface A33 antigen OS=Mus musculus OX=10090 GN=Gpa33 PE=1 SV=1	MOUSE	2
533	4.33	4.33	57.73	49.48	35.05	tr|Q3UF30|Q3UF30_MOUSE	Uncharacterized protein OS=Mus musculus OX=10090 GN=S100a10 PE=2 SV=1	MOUSE	2
534	4.32	4.32	11.27	6.284	3.575	tr|Q6DI95|Q6DI95_MOUSE	Transportin 3 OS=Mus musculus OX=10090 GN=Tnpo3 PE=2 SV=1	MOUSE	2
535	4.31	4.31	18.03	4.864	4.864	tr|Q3V3U0|Q3V3U0_MOUSE	Alpha-1,4 glucan phosphorylase OS=Mus musculus OX=10090 GN=Pygb PE=2 SV=1	MOUSE	3
536	4.28	4.28	16.75	11.11	7.35	tr|G3X9J6|G3X9J6_MOUSE	5'-nucleotidase, cytosolic II, isoform CRA_b OS=Mus musculus OX=10090 GN=Nt5c2 PE=1 SV=1	MOUSE	3
537	4.27	4.28	16.43	16.43	11.11	tr|Q9QYY3|Q9QYY3_MOUSE	Ribosome assembly factor mrt4 (Fragment) OS=Mus musculus OX=10090 GN=mg684 PE=2 SV=1	MOUSE	2
538	4.26	4.26	11.65	3.386	2.291	tr|E9PWG6|E9PWG6_MOUSE	Non-SMC condensin I complex, subunit G OS=Mus musculus OX=10090 GN=Ncapg PE=1 SV=1	MOUSE	2
539	4.25	4.25	44.76	36.19	20.95	tr|Q6ZWZ4|Q6ZWZ4_MOUSE	60S ribosomal protein L36 OS=Mus musculus OX=10090 GN=Rpl36 PE=1 SV=1	MOUSE	2
540	4.23	4.23	22.88	14.62	8.491	tr|Q3TQP7|Q3TQP7_MOUSE	Uncharacterized protein OS=Mus musculus OX=10090 GN=Acat1 PE=2 SV=1	MOUSE	2
541	4.2	4.2	26.47	20.59	13.73	sp|P62071|RRAS2_MOUSE	Ras-related protein R-Ras2 OS=Mus musculus OX=10090 GN=Rras2 PE=1 SV=1	MOUSE	2
542	4.2	4.2	9.973	9.973	9.973	tr|Q3U9V1|Q3U9V1_MOUSE	Uncharacterized protein OS=Mus musculus OX=10090 GN=St13 PE=2 SV=1	MOUSE	3
543	4.16	4.16	23.5	23.5	16.39	tr|Q9DCC5|Q9DCC5_MOUSE	Cbx3 protein OS=Mus musculus OX=10090 GN=Cbx3 PE=1 SV=1	MOUSE	2
544	4.12	4.12	41.67	28.79	20.45	tr|Q9D7P1|Q9D7P1_MOUSE	40S ribosomal protein S24 OS=Mus musculus OX=10090 GN=Rps24 PE=2 SV=1	MOUSE	3
545	4.12	4.12	5.518	2.971	2.122	sp|Q62469|ITA2_MOUSE	Integrin alpha-2 OS=Mus musculus OX=10090 GN=Itga2 PE=1 SV=2	MOUSE	2
546	4.1	4.1	11.52	9.677	9.677	tr|Q6PFB2|Q6PFB2_MOUSE	Rcc1 protein OS=Mus musculus OX=10090 GN=Rcc1 PE=1 SV=1	MOUSE	3
547	4.1	4.1	79.82	79.82	51.75	tr|Q58E35|Q58E35_MOUSE	MCG10168 OS=Mus musculus OX=10090 GN=Rplp1 PE=1 SV=1	MOUSE	2
548	4.09	4.09	26.32	17.76	7.895	tr|Q58E29|Q58E29_MOUSE	Proteolipid protein 2 OS=Mus musculus OX=10090 GN=Plp2 PE=2 SV=1	MOUSE	2
549	4.06	71.03	84.27	84.27	84.27	sp|P68372|TBB4B_MOUSE	Tubulin beta-4B chain OS=Mus musculus OX=10090 GN=Tubb4b PE=1 SV=1	MOUSE	76
550	4.06	4.06	21.71	12	12	tr|Q3U0D7|Q3U0D7_MOUSE	Uncharacterized protein OS=Mus musculus OX=10090 GN=Arf6 PE=1 SV=1	MOUSE	2
551	4.04	4.04	14.86	3.326	3.326	tr|Q3UHU8|Q3UHU8_MOUSE	General transcription factor II-I OS=Mus musculus OX=10090 GN=Gtf2i PE=1 SV=1	MOUSE	2
552	4.03	10.07	55.56	44.44	44.44	tr|Q14BR4|Q14BR4_MOUSE	ADP-ribosylation factor 4 OS=Mus musculus OX=10090 GN=Arf4 PE=1 SV=1	MOUSE	6
553	4.02	4.02	11.76	3.374	3.374	tr|E9Q035|E9Q035_MOUSE	Predicted gene 20425 OS=Mus musculus OX=10090 GN=Gm20425 PE=4 SV=1	MOUSE	2
554	4.02	4.02	36.7	28.9	19.72	sp|Q9DBZ5|EIF3K_MOUSE	Eukaryotic translation initiation factor 3 subunit K OS=Mus musculus OX=10090 GN=Eif3k PE=1 SV=1	MOUSE	3
555	4.02	4.02	10.06	7.598	7.598	tr|Q80TN1|Q80TN1_MOUSE	MKIAA0968 protein (Fragment) OS=Mus musculus OX=10090 GN=Camk2a PE=2 SV=3	MOUSE	3
556	4.01	4.01	25.65	22.51	22.51	tr|Q9CT19|Q9CT19_MOUSE	Uncharacterized protein (Fragment) OS=Mus musculus OX=10090 GN=Hmgb2 PE=2 SV=3	MOUSE	3
557	4.01	4.01	35.71	30.16	30.16	sp|P70349|HINT1_MOUSE	Histidine triad nucleotide-binding protein 1 OS=Mus musculus OX=10090 GN=Hint1 PE=1 SV=3	MOUSE	2
558	4	5.52	15.91	11.89	7.343	tr|Q08EK5|Q08EK5_MOUSE	Keratin 77 OS=Mus musculus OX=10090 GN=Krt77 PE=1 SV=1	MOUSE	4
559	4	4.18	18.52	9.179	6.924	tr|Q3UGH8|Q3UGH8_MOUSE	Uncharacterized protein (Fragment) OS=Mus musculus OX=10090 GN=Kpna4 PE=2 SV=1	MOUSE	2
560	4	4	9.277	2.93	2.93	sp|Q8K224|NAT10_MOUSE	RNA cytidine acetyltransferase OS=Mus musculus OX=10090 GN=Nat10 PE=1 SV=1	MOUSE	2
561	4	4	19.79	8.443	8.443	sp|Q61081|CDC37_MOUSE	Hsp90 co-chaperone Cdc37 OS=Mus musculus OX=10090 GN=Cdc37 PE=1 SV=1	MOUSE	3
562	4	4	20.19	7.692	7.692	tr|Q9CZ08|Q9CZ08_MOUSE	Uncharacterized protein OS=Mus musculus OX=10090 GN=Gcat PE=2 SV=1	MOUSE	2
563	4	4	16.06	15.26	12.85	sp|Q9WV55|VAPA_MOUSE	Vesicle-associated membrane protein-associated protein A OS=Mus musculus OX=10090 GN=Vapa PE=1 SV=2	MOUSE	2
564	4	4	26.64	12.23	12.23	sp|Q61206|PA1B2_MOUSE	Platelet-activating factor acetylhydrolase IB subunit beta OS=Mus musculus OX=10090 GN=Pafah1b2 PE=1 SV=2	MOUSE	3
565	4	4	12.5	12.5	12.5	tr|Q5M8M8|Q5M8M8_MOUSE	60S ribosomal protein L29 OS=Mus musculus OX=10090 GN=Rpl29 PE=1 SV=1	MOUSE	2
566	4	4	12.66	12.66	12.66	tr|Q561M1|Q561M1_MOUSE	Acp1 protein OS=Mus musculus OX=10090 GN=Acp1 PE=1 SV=1	MOUSE	2
567	3.99	3.99	12.78	4.664	3.078	tr|Z4YJT3|Z4YJT3_MOUSE	La-related protein 1 OS=Mus musculus OX=10090 GN=Larp1 PE=1 SV=1	MOUSE	2
568	3.96	3.96	23.71	9.537	9.537	sp|P70697|DCUP_MOUSE	Uroporphyrinogen decarboxylase OS=Mus musculus OX=10090 GN=Urod PE=1 SV=2	MOUSE	2
569	3.95	3.95	18.27	2.759	2.759	sp|Q91ZW3|SMCA5_MOUSE	SWI/SNF-related matrix-associated actin-dependent regulator of chromatin subfamily A member 5 OS=Mus musculus OX=10090 GN=Smarca5 PE=1 SV=1	MOUSE	3
570	3.88	54.84	84.35	70.82	61.54	tr|Q3UIJ3|Q3UIJ3_MOUSE	Uncharacterized protein OS=Mus musculus OX=10090 GN=Actc1 PE=2 SV=1	MOUSE	58
571	3.86	3.86	34.13	15.08	15.08	tr|Q91VM2|Q91VM2_MOUSE	Small nuclear ribonucleoprotein Sm D3 OS=Mus musculus OX=10090 GN=Snrpd3 PE=2 SV=1	MOUSE	4
572	3.85	3.85	34.35	16.62	7.479	sp|P55264|ADK_MOUSE	Adenosine kinase OS=Mus musculus OX=10090 GN=Adk PE=1 SV=2	MOUSE	2
573	3.85	3.85	17.38	9.231	5.077	sp|Q8VCT3|AMPB_MOUSE	Aminopeptidase B OS=Mus musculus OX=10090 GN=Rnpep PE=1 SV=2	MOUSE	3
574	3.82	3.82	5.576	3.237	3.237	sp|Q6A0A9|F120A_MOUSE	Constitutive coactivator of PPAR-gamma-like protein 1 OS=Mus musculus OX=10090 GN=FAM120A PE=1 SV=2	MOUSE	3
575	3.82	3.82	18.22	10.04	10.04	tr|Q9CZL0|Q9CZL0_MOUSE	Uncharacterized protein OS=Mus musculus OX=10090 GN=Tmed9 PE=2 SV=1	MOUSE	2
576	3.82	3.82	8.382	8.382	8.382	tr|D3Z3N4|D3Z3N4_MOUSE	Heterogeneous nuclear ribonucleoprotein H3 OS=Mus musculus OX=10090 GN=Hnrnph3 PE=1 SV=1	MOUSE	2
577	3.81	3.82	12.19	5.841	2.518	tr|Q8BTX6|Q8BTX6_MOUSE	Uncharacterized protein (Fragment) OS=Mus musculus OX=10090 GN=Mtrex PE=2 SV=1	MOUSE	2
578	3.8	3.8	7.478	5.043	3.652	tr|Q3ULP9|Q3ULP9_MOUSE	Uncharacterized protein OS=Mus musculus OX=10090 GN=Fubp3 PE=2 SV=1	MOUSE	2
579	3.78	6.26	27.1	20.05	15.45	tr|Q8BK37|Q8BK37_MOUSE	Uncharacterized protein OS=Mus musculus OX=10090 GN=Prpsap2 PE=2 SV=1	MOUSE	4
580	3.77	3.77	8.029	5.709	3.836	sp|Q8K298|ANLN_MOUSE	Anillin OS=Mus musculus OX=10090 GN=Anln PE=1 SV=2	MOUSE	3
581	3.74	3.74	10.81	4.942	3.012	tr|Q3UJA1|Q3UJA1_MOUSE	Uncharacterized protein OS=Mus musculus OX=10090 GN=Rrp12 PE=1 SV=1	MOUSE	2
582	3.74	3.74	27.73	27.73	27.73	sp|P62315|SMD1_MOUSE	Small nuclear ribonucleoprotein Sm D1 OS=Mus musculus OX=10090 GN=Snrpd1 PE=1 SV=1	MOUSE	2
583	3.73	3.74	7.01	2.573	2.573	sp|Q8C0D5|EFL1_MOUSE	Elongation factor-like GTPase 1 OS=Mus musculus OX=10090 GN=Efl1 PE=1 SV=1	MOUSE	2
584	3.73	3.73	30.28	26.15	20.18	sp|Q9JKX6|NUDT5_MOUSE	ADP-sugar pyrophosphatase OS=Mus musculus OX=10090 GN=Nudt5 PE=1 SV=1	MOUSE	3
585	3.72	3.73	24.27	17.99	10.46	tr|Q14C24|Q14C24_MOUSE	MCG14259, isoform CRA_a OS=Mus musculus OX=10090 GN=U2af1 PE=1 SV=1	MOUSE	2
586	3.72	3.72	10.61	3.059	2.294	sp|Q8CGY8|OGT1_MOUSE	UDP-N-acetylglucosamine--peptide N-acetylglucosaminyltransferase 110 kDa subunit OS=Mus musculus OX=10090 GN=Ogt PE=1 SV=2	MOUSE	2
587	3.71	3.71	4.107	2.331	2.331	tr|A2A864|A2A864_MOUSE	Integrin beta OS=Mus musculus OX=10090 GN=Itgb4 PE=1 SV=1	MOUSE	3
588	3.7	3.7	27.74	7.42	7.42	tr|D3Z780|D3Z780_MOUSE	Translation initiation factor eIF-2B subunit delta OS=Mus musculus OX=10090 GN=Eif2b4 PE=1 SV=1	MOUSE	3
589	3.7	3.7	14.34	8.679	8.679	sp|O88587|COMT_MOUSE	Catechol O-methyltransferase OS=Mus musculus OX=10090 GN=Comt PE=1 SV=2	MOUSE	2
590	3.66	3.66	22.95	10.98	4.99	tr|Q3UJQ3|Q3UJQ3_MOUSE	Uncharacterized protein OS=Mus musculus OX=10090 GN=Dars PE=2 SV=1	MOUSE	2
591	3.65	3.65	43.13	16.25	16.25	tr|Q9CQM8|Q9CQM8_MOUSE	60S ribosomal protein L21 OS=Mus musculus OX=10090 GN=Rpl21 PE=1 SV=1	MOUSE	2
592	3.64	15.29	46.7	39.59	39.59	tr|J3QP71|J3QP71_MOUSE	Basigin (Fragment) OS=Mus musculus OX=10090 GN=Bsg PE=1 SV=1	MOUSE	9
593	3.63	3.63	33.73	19.82	10.06	tr|Q3TL79|Q3TL79_MOUSE	Uncharacterized protein OS=Mus musculus OX=10090 GN=Ahsa1 PE=2 SV=1	MOUSE	2
594	3.62	3.62	11.05	4.348	2.717	tr|Q3UMX0|Q3UMX0_MOUSE	Uncharacterized protein OS=Mus musculus OX=10090 GN=Smarcc1 PE=2 SV=1	MOUSE	2
595	3.62	3.62	9.58	6.94	2.346	sp|Q8VDN2|AT1A1_MOUSE	Sodium/potassium-transporting ATPase subunit alpha-1 OS=Mus musculus OX=10090 GN=Atp1a1 PE=1 SV=1	MOUSE	2
596	3.59	3.59	24.4	4.96	4.96	sp|P14576|SRP54_MOUSE	Signal recognition particle 54 kDa protein OS=Mus musculus OX=10090 GN=Srp54 PE=1 SV=2	MOUSE	2
597	3.59	3.59	13.18	11.4	5.521	tr|A0A158SIT8|A0A158SIT8_MOUSE	Proline, glutamic acid and leucine rich protein 1 OS=Mus musculus OX=10090 GN=Pelp1 PE=4 SV=1	MOUSE	3
598	3.58	3.58	56.2	21.17	15.33	tr|Q5M9N5|Q5M9N5_MOUSE	Ribosomal protein L28 OS=Mus musculus OX=10090 GN=Rpl28 PE=2 SV=1	MOUSE	3
599	3.57	3.57	20.07	13.14	10.22	tr|Q4FJZ6|Q4FJZ6_MOUSE	Gclm protein OS=Mus musculus OX=10090 GN=Gclm PE=1 SV=1	MOUSE	2
600	3.54	3.54	13.56	2.889	2.889	tr|Q4U105|Q4U105_MOUSE	NF-kB2 splice variant 4 OS=Mus musculus OX=10090 GN=Nfkb2 PE=2 SV=1	MOUSE	2
601	3.53	3.53	11.51	6.415	4.528	tr|G8JL68|G8JL68_MOUSE	Myelin expression factor 2 (Fragment) OS=Mus musculus OX=10090 GN=Myef2 PE=1 SV=1	MOUSE	2
602	3.51	3.51	39.9	32.83	15.66	tr|Q99JZ4|Q99JZ4_MOUSE	GTP-binding protein SAR1a OS=Mus musculus OX=10090 GN=Sar1a PE=1 SV=1	MOUSE	2
603	3.5	6.19	18.66	7.974	6.539	tr|Q3U9M7|Q3U9M7_MOUSE	Uncharacterized protein OS=Mus musculus OX=10090 GN=Lcp1 PE=2 SV=1	MOUSE	3
604	3.5	3.5	17.27	7.727	5.606	tr|B2RUM8|B2RUM8_MOUSE	RNA helicase OS=Mus musculus OX=10090 GN=Ddx18 PE=1 SV=1	MOUSE	3
605	3.47	3.47	10.28	4.809	4.809	tr|Q6NZM8|Q6NZM8_MOUSE	3'-phosphoadenosine 5'-phosphosulfate synthase 1, isoform CRA_a OS=Mus musculus OX=10090 GN=Papss1 PE=1 SV=1	MOUSE	2
606	3.45	3.45	16.41	2.397	1.352	tr|Q7TSJ0|Q7TSJ0_MOUSE	DNA (cytosine-5)-methyltransferase OS=Mus musculus OX=10090 GN=Dnmt1 PE=2 SV=1	MOUSE	2
607	3.45	3.45	62.07	38.62	11.72	tr|Q4FZH2|Q4FZH2_MOUSE	MCG50660, isoform CRA_a OS=Mus musculus OX=10090 GN=Rpl26 PE=1 SV=1	MOUSE	2
608	3.45	3.45	76.4	58.43	58.43	tr|Q545I9|Q545I9_MOUSE	Protein S100 OS=Mus musculus OX=10090 GN=S100a6 PE=1 SV=1	MOUSE	3
609	3.45	3.45	32.49	23.35	14.72	tr|Q3UKW2|Q3UKW2_MOUSE	Calmodulin-1 OS=Mus musculus OX=10090 GN=Calm1 PE=1 SV=1	MOUSE	2
610	3.44	10.44	30.64	23.81	9.524	tr|A0A1S6GWH2|A0A1S6GWH2_MOUSE	Uncharacterized protein OS=Mus musculus OX=10090 GN=Ddx39b PE=2 SV=1	MOUSE	5
611	3.43	3.43	25.09	9.057	5.283	tr|Q8BK46|Q8BK46_MOUSE	Uncharacterized protein OS=Mus musculus OX=10090 GN=Psmd3 PE=2 SV=1	MOUSE	2
612	3.43	3.43	45.22	45.22	45.22	sp|P99027|RLA2_MOUSE	60S acidic ribosomal protein P2 OS=Mus musculus OX=10090 GN=Rplp2 PE=1 SV=3	MOUSE	2
613	3.4	3.4	26.05	15.97	13.03	tr|Q3THA6|Q3THA6_MOUSE	MCG17902, isoform CRA_a OS=Mus musculus OX=10090 GN=Srsf7 PE=2 SV=1	MOUSE	2
614	3.4	3.4	26.25	26.25	15.63	tr|Q3TJG6|Q3TJG6_MOUSE	Uncharacterized protein OS=Mus musculus OX=10090 GN=Ptges3 PE=2 SV=1	MOUSE	2
615	3.4	3.4	9.119	7.233	7.233	tr|A0A286YCG8|A0A286YCG8_MOUSE	Translocon-associated protein subunit alpha OS=Mus musculus OX=10090 GN=Ssr1 PE=1 SV=1	MOUSE	2
616	3.38	3.38	14.33	9.873	7.643	tr|Q3TN35|Q3TN35_MOUSE	Small glutamine-rich tetratricopeptide repeat (TPR)-containing, alpha, isoform CRA_b OS=Mus musculus OX=10090 GN=Sgta PE=2 SV=1	MOUSE	2
617	3.34	3.34	13.83	2.473	2.473	sp|Q3U7R1|ESYT1_MOUSE	Extended synaptotagmin-1 OS=Mus musculus OX=10090 GN=Esyt1 PE=1 SV=2	MOUSE	2
618	3.34	3.34	5.392	2.301	2.301	tr|Q80X48|Q80X48_MOUSE	Nucleoporin 155 OS=Mus musculus OX=10090 GN=Nup155 PE=2 SV=1	MOUSE	2
619	3.33	3.33	31.53	11.47	8.432	tr|Q548T0|Q548T0_MOUSE	Syntaxin binding protein 2, isoform CRA_e OS=Mus musculus OX=10090 GN=Stxbp2 PE=1 SV=1	MOUSE	3
620	3.33	3.33	24.95	10.94	3.839	tr|Q6NZD2|Q6NZD2_MOUSE	Sorting nexin-1 OS=Mus musculus OX=10090 GN=Snx1 PE=1 SV=1	MOUSE	2
621	3.33	3.33	46.27	14.93	9.701	tr|Q3U4H0|Q3U4H0_MOUSE	Microtubule-associated protein, RP/EB family, member 1 OS=Mus musculus OX=10090 GN=Mapre1 PE=1 SV=1	MOUSE	2
622	3.32	3.32	18.41	4.312	4.312	tr|E9PV22|E9PV22_MOUSE	Leucine-rich repeat-containing protein 47 OS=Mus musculus OX=10090 GN=Lrrc47 PE=1 SV=1	MOUSE	2
623	3.32	3.32	10.43	5.014	5.014	tr|Q8BU29|Q8BU29_MOUSE	Dipeptidyl peptidase 3 OS=Mus musculus OX=10090 GN=Dpp3 PE=2 SV=1	MOUSE	2
624	3.27	3.27	10.7	3.35	2.369	tr|Q8BTF0|Q8BTF0_MOUSE	Coatomer subunit alpha OS=Mus musculus OX=10090 GN=Copa PE=2 SV=1	MOUSE	2
625	3.25	3.25	30.53	6.105	6.105	sp|Q8BMD8|SCMC1_MOUSE	Calcium-binding mitochondrial carrier protein SCaMC-1 OS=Mus musculus OX=10090 GN=Slc25a24 PE=1 SV=1	MOUSE	2
626	3.24	3.24	33.79	12.09	6.593	sp|Q9QXB9|DRG2_MOUSE	Developmentally-regulated GTP-binding protein 2 OS=Mus musculus OX=10090 GN=Drg2 PE=1 SV=1	MOUSE	2
627	3.24	3.24	34.39	20.16	11.86	tr|Q6A0C7|Q6A0C7_MOUSE	MKIAA0118 protein (Fragment) OS=Mus musculus OX=10090 GN=Rab21 PE=2 SV=1	MOUSE	2
628	3.21	9.19	7.077	3.395	3.049	sp|P26808|POL_MLVFP	Gag-Pol polyprotein OS=Friend murine leukemia virus (isolate PVC-211) OX=11798 GN=pol PE=3 SV=2	MLVFP	7
629	3.21	3.21	26.56	16.67	12.5	tr|Q9D859|Q9D859_MOUSE	Uncharacterized protein OS=Mus musculus OX=10090 GN=Rac1 PE=2 SV=1	MOUSE	2
630	3.21	3.21	16.35	16.35	16.35	tr|Q4FZH7|Q4FZH7_MOUSE	Enhancer of rudimentary homolog OS=Mus musculus OX=10090 GN=Erh PE=1 SV=1	MOUSE	2
631	3.19	3.19	16.16	7.239	5.219	sp|Q91WC0|SETD3_MOUSE	Actin-histidine N-methyltransferase OS=Mus musculus OX=10090 GN=Setd3 PE=1 SV=1	MOUSE	2
632	3.19	3.19	33.41	8.85	5.973	sp|P54071|IDHP_MOUSE	Isocitrate dehydrogenase [NADP], mitochondrial OS=Mus musculus OX=10090 GN=Idh2 PE=1 SV=3	MOUSE	2
633	3.19	3.19	29.39	14.19	11.15	tr|Q3U3F6|Q3U3F6_MOUSE	HnRNP-associated with lethal yellow, isoform CRA_f OS=Mus musculus OX=10090 GN=Raly PE=2 SV=1	MOUSE	2
634	3.13	3.13	33.71	8.857	8.857	sp|Q9R1T2|SAE1_MOUSE	SUMO-activating enzyme subunit 1 OS=Mus musculus OX=10090 GN=Sae1 PE=1 SV=1	MOUSE	2
635	3.12	3.13	13.05	5.868	4.671	tr|Q3U4W8|Q3U4W8_MOUSE	Ubiquitin carboxyl-terminal hydrolase OS=Mus musculus OX=10090 GN=Usp5 PE=1 SV=1	MOUSE	2
636	3.12	3.12	40.12	16.28	16.28	tr|Q6ZWQ9|Q6ZWQ9_MOUSE	MCG5400 OS=Mus musculus OX=10090 GN=Myl12a PE=1 SV=1	MOUSE	3
637	3.12	3.12	28.63	18.26	18.26	tr|Q0VDY2|Q0VDY2_MOUSE	Puf60 protein (Fragment) OS=Mus musculus OX=10090 GN=Puf60 PE=2 SV=1	MOUSE	2
638	3.09	3.09	15.97	3.653	2.505	sp|Q9CSH3|RRP44_MOUSE	Exosome complex exonuclease RRP44 OS=Mus musculus OX=10090 GN=Dis3 PE=1 SV=4	MOUSE	2
639	3.08	4.79	12.38	10.72	7.024	tr|Q3TJI7|Q3TJI7_MOUSE	Tyrosine-protein kinase OS=Mus musculus OX=10090 GN=Yes1 PE=1 SV=1	MOUSE	3
640	3.08	3.08	11.89	3.337	3.337	sp|Q9Z1Z0|USO1_MOUSE	General vesicular transport factor p115 OS=Mus musculus OX=10090 GN=Uso1 PE=1 SV=2	MOUSE	3
641	3.06	3.06	14.44	3.43	3.43	tr|Z4YKB8|Z4YKB8_MOUSE	Heterochromatin protein 1-binding protein 3 OS=Mus musculus OX=10090 GN=Hp1bp3 PE=1 SV=1	MOUSE	2
642	3.05	3.06	6.526	4.031	4.031	tr|Q3U518|Q3U518_MOUSE	Protein kinase C substrate 80K-H, isoform CRA_b OS=Mus musculus OX=10090 GN=Prkcsh PE=2 SV=1	MOUSE	2
643	3.05	3.05	7.807	6.146	4.983	tr|A0A0R4J0W6|A0A0R4J0W6_MOUSE	Leucine rich repeat containing 40, isoform CRA_a OS=Mus musculus OX=10090 GN=Lrrc40 PE=1 SV=1	MOUSE	2
644	3.04	3.04	23.82	9.404	9.404	tr|Q3UZG4|Q3UZG4_MOUSE	Aminoacyl tRNA synthase complex-interacting multifunctional protein 1 OS=Mus musculus OX=10090 GN=Aimp1 PE=1 SV=1	MOUSE	2
645	3.04	3.04	10.47	5.574	5.574	tr|Q68FC6|Q68FC6_MOUSE	Wrd43 protein (Fragment) OS=Mus musculus OX=10090 GN=Wdr43 PE=2 SV=1	MOUSE	2
646	3.03	3.03	15.46	3.903	0.8837	tr|Q8C2N9|Q8C2N9_MOUSE	Uncharacterized protein OS=Mus musculus OX=10090 GN=Msh6 PE=2 SV=1	MOUSE	1
647	3.02	3.02	12.57	12.57	12.57	tr|Q6ZWR0|Q6ZWR0_MOUSE	MCG5466 OS=Mus musculus OX=10090 GN=Rap2b PE=1 SV=1	MOUSE	2
648	2.98	2.98	27.67	5.825	5.825	tr|Q9CXY0|Q9CXY0_MOUSE	Uncharacterized protein OS=Mus musculus OX=10090 GN=Rala PE=2 SV=1	MOUSE	2
649	2.98	2.98	23.86	13.35	8.523	tr|Q3TIK5|Q3TIK5_MOUSE	Eukaryotic translation initiation factor 3 subunit H OS=Mus musculus OX=10090 GN=Eif3h PE=2 SV=1	MOUSE	2
650	2.96	10.43	31.88	13.33	7.143	tr|Q6PEE6|Q6PEE6_MOUSE	AP-2 complex subunit alpha OS=Mus musculus OX=10090 GN=Ap2a2 PE=2 SV=1	MOUSE	5
651	2.95	2.95	8.522	2.357	2.357	tr|F8VPX1|F8VPX1_MOUSE	Ubiquitin carboxyl-terminal hydrolase 7 OS=Mus musculus OX=10090 GN=Usp7 PE=1 SV=1	MOUSE	2
652	2.92	2.92	24.67	5.111	5.111	tr|Q3V3N6|Q3V3N6_MOUSE	Uncharacterized protein OS=Mus musculus OX=10090 GN=Cops2 PE=2 SV=1	MOUSE	2
653	2.92	2.92	11.15	3.822	3.822	sp|Q9WVM1|RGAP1_MOUSE	Rac GTPase-activating protein 1 OS=Mus musculus OX=10090 GN=Racgap1 PE=1 SV=1	MOUSE	2
654	2.92	2.92	26.54	13.89	13.89	sp|O35295|PURB_MOUSE	Transcriptional activator protein Pur-beta OS=Mus musculus OX=10090 GN=Purb PE=1 SV=3	MOUSE	3
655	2.9	2.9	22.66	8.984	8.984	tr|Q5I0W0|Q5I0W0_MOUSE	ATP synthase, H+ transporting, mitochondrial F0 complex, subunit b, isoform 1 OS=Mus musculus OX=10090 GN=Atp5f1 PE=1 SV=1	MOUSE	2
656	2.87	2.87	27.33	7.287	2.024	tr|Q3UL32|Q3UL32_MOUSE	Uncharacterized protein OS=Mus musculus OX=10090 GN=Dnajc7 PE=2 SV=1	MOUSE	1
657	2.84	7.28	28.29	20.6	10.17	tr|B1AQ78|B1AQ78_MOUSE	Keratin 19 OS=Mus musculus OX=10090 GN=Krt19 PE=1 SV=1	MOUSE	4
658	2.84	2.84	20	20	15.25	sp|Q9CY64|BIEA_MOUSE	Biliverdin reductase A OS=Mus musculus OX=10090 GN=Blvra PE=1 SV=1	MOUSE	3
659	2.83	2.83	23.04	9.677	9.677	tr|Q8C470|Q8C470_MOUSE	Uncharacterized protein OS=Mus musculus OX=10090 GN=Eif4e PE=2 SV=1	MOUSE	2
660	2.82	2.84	22.22	20.51	14.53	sp|Q9D1R9|RL34_MOUSE	60S ribosomal protein L34 OS=Mus musculus OX=10090 GN=Rpl34 PE=1 SV=2	MOUSE	2
661	2.8	2.8	30.62	16.61	4.235	sp|Q922Q8|LRC59_MOUSE	Leucine-rich repeat-containing protein 59 OS=Mus musculus OX=10090 GN=Lrrc59 PE=1 SV=1	MOUSE	1
662	2.79	2.79	14.46	7.831	7.831	sp|O35685|NUDC_MOUSE	Nuclear migration protein nudC OS=Mus musculus OX=10090 GN=Nudc PE=1 SV=1	MOUSE	2
663	2.77	2.77	12.93	3.073	3.073	tr|Q3UZT7|Q3UZT7_MOUSE	Uncharacterized protein OS=Mus musculus OX=10090 GN=Ctnnb1 PE=2 SV=1	MOUSE	2
664	2.77	2.77	12.94	6.028	4.787	sp|Q8QZY1|EIF3L_MOUSE	Eukaryotic translation initiation factor 3 subunit L OS=Mus musculus OX=10090 GN=Eif3l PE=1 SV=1	MOUSE	2
665	2.75	2.75	18.88	7.375	5.31	sp|Q3TWW8|SRSF6_MOUSE	Serine/arginine-rich splicing factor 6 OS=Mus musculus OX=10090 GN=Srsf6 PE=1 SV=1	MOUSE	2
666	2.74	2.74	30.26	23.08	12.82	tr|Q3TXV4|Q3TXV4_MOUSE	Rab22B OS=Mus musculus OX=10090 GN=Rab31 PE=1 SV=1	MOUSE	2
667	2.72	2.72	7.574	4.811	3.582	sp|Q3V3R1|C1TM_MOUSE	Monofunctional C1-tetrahydrofolate synthase, mitochondrial OS=Mus musculus OX=10090 GN=Mthfd1l PE=1 SV=2	MOUSE	2
668	2.69	2.69	34.23	23.49	8.725	tr|Q91YK6|Q91YK6_MOUSE	Rpl23a protein (Fragment) OS=Mus musculus OX=10090 GN=Rpl23a PE=2 SV=1	MOUSE	1
669	2.68	2.68	13.19	5.556	5.556	sp|Q3UA06|PCH2_MOUSE	Pachytene checkpoint protein 2 homolog OS=Mus musculus OX=10090 GN=Trip13 PE=1 SV=1	MOUSE	2
670	2.67	2.67	26.64	10.03	10.03	tr|Q543K9|Q543K9_MOUSE	Purine nucleoside phosphorylase OS=Mus musculus OX=10090 GN=Pnp PE=1 SV=1	MOUSE	2
671	2.66	6.3	16.15	7.414	5.825	sp|Q6R0H7|GNAS1_MOUSE	Guanine nucleotide-binding protein G(s) subunit alpha isoforms XLas OS=Mus musculus OX=10090 GN=Gnas PE=1 SV=1	MOUSE	5
672	2.66	2.66	16.2	5.616	1.728	tr|A0A1B0GRU8|A0A1B0GRU8_MOUSE	Pre-mRNA-processing factor 40 homolog A OS=Mus musculus OX=10090 GN=Prpf40a PE=1 SV=1	MOUSE	1
673	2.64	2.83	25.85	9.846	8	tr|Q3U844|Q3U844_MOUSE	Uncharacterized protein OS=Mus musculus OX=10090 GN=Csnk1a1 PE=2 SV=1	MOUSE	2
674	2.63	2.63	8.727	8.727	8.727	sp|Q8BFY6|PEF1_MOUSE	Peflin OS=Mus musculus OX=10090 GN=Pef1 PE=1 SV=1	MOUSE	2
675	2.62	2.62	13.29	13.29	10.76	sp|P45377|ALD2_MOUSE	Aldose reductase-related protein 2 OS=Mus musculus OX=10090 GN=Akr1b8 PE=1 SV=2	MOUSE	2
676	2.58	2.58	9.431	4.94	4.94	sp|O08582|GTPB1_MOUSE	GTP-binding protein 1 OS=Mus musculus OX=10090 GN=Gtpbp1 PE=1 SV=2	MOUSE	2
677	2.57	2.57	24.64	14.69	2.844	tr|Q8C338|Q8C338_MOUSE	Isocitrate dehydrogenase [NADP] OS=Mus musculus OX=10090 GN=Idh1 PE=2 SV=1	NADP	1
678	2.55	2.55	10.64	6.576	6.576	tr|A0A0G2JE26|A0A0G2JE26_MOUSE	Anthrax toxin receptor OS=Mus musculus OX=10090 GN=Antxr2 PE=1 SV=1	MOUSE	2
679	2.54	15.19	62.31	57.69	57.69	tr|B2RVF0|B2RVF0_MOUSE	Histone H2A OS=Mus musculus OX=10090 GN=Hist1h2ad PE=2 SV=1	MOUSE	16
680	2.52	2.52	18.91	5.699	5.699	tr|Q4VAA9|Q4VAA9_MOUSE	Methionine aminopeptidase OS=Mus musculus OX=10090 GN=Metap1 PE=1 SV=1	MOUSE	2
681	2.51	2.51	25.78	12	8.444	sp|Q9CQI7|RU2B_MOUSE	U2 small nuclear ribonucleoprotein B'' OS=Mus musculus OX=10090 GN=Snrpb2 PE=1 SV=1	MOUSE	1
682	2.5	2.5	6.589	4.264	2.519	tr|Q3T9T2|Q3T9T2_MOUSE	Nucleolar complex associated 4 homolog (S. cerevisiae) OS=Mus musculus OX=10090 GN=Noc4l PE=2 SV=1	MOUSE	1
683	2.49	2.49	28.98	21.22	7.347	tr|Q545K4|Q545K4_MOUSE	Eukaryotic translation initiation factor 6 OS=Mus musculus OX=10090 GN=Eif6 PE=1 SV=1	MOUSE	1
684	2.48	2.48	8.377	2.917	1.87	sp|Q5SUR0|PUR4_MOUSE	Phosphoribosylformylglycinamidine synthase OS=Mus musculus OX=10090 GN=Pfas PE=1 SV=1	MOUSE	2
685	2.48	2.48	25.13	13.37	7.487	tr|A0A1B0GS58|A0A1B0GS58_MOUSE	Glutaredoxin-3 OS=Mus musculus OX=10090 GN=Glrx3 PE=1 SV=1	MOUSE	1
686	2.48	2.48	15.23	12.58	6.623	tr|Q5M9P3|Q5M9P3_MOUSE	Rps19 protein (Fragment) OS=Mus musculus OX=10090 GN=Rps19 PE=2 SV=1	MOUSE	1
687	2.47	2.49	14.43	3.768	1.379	tr|E9PUW7|E9PUW7_MOUSE	Exportin-7 OS=Mus musculus OX=10090 GN=Xpo7 PE=1 SV=1	MOUSE	1
688	2.47	2.47	29.96	22.47	12.78	sp|Q9CQF3|CPSF5_MOUSE	Cleavage and polyadenylation specificity factor subunit 5 OS=Mus musculus OX=10090 GN=Nudt21 PE=1 SV=1	MOUSE	1
689	2.46	2.46	19.54	13.62	6.17	sp|Q99JI4|PSMD6_MOUSE	26S proteasome non-ATPase regulatory subunit 6 OS=Mus musculus OX=10090 GN=Psmd6 PE=1 SV=1	MOUSE	1
690	2.45	2.45	10.53	2.188	1.54	tr|Q3TWI4|Q3TWI4_MOUSE	1-phosphatidylinositol 4,5-bisphosphate phosphodiesterase OS=Mus musculus OX=10090 GN=Plcb3 PE=2 SV=1	MOUSE	1
691	2.45	2.45	26.59	8.31	8.31	sp|Q3UM45|PP1R7_MOUSE	Protein phosphatase 1 regulatory subunit 7 OS=Mus musculus OX=10090 GN=Ppp1r7 PE=1 SV=2	MOUSE	2
692	2.45	2.45	21.4	10.04	6.987	tr|Q5PR75|Q5PR75_MOUSE	Sfrs10 protein OS=Mus musculus OX=10090 GN=Tra2b PE=2 SV=1	MOUSE	1
693	2.44	2.44	31.45	17.74	5.645	tr|Q542H2|Q542H2_MOUSE	Proteasome subunit alpha type OS=Mus musculus OX=10090 GN=Psma7 PE=1 SV=1	MOUSE	1
694	2.43	3.79	27.05	10.23	10.23	tr|B7ZC46|B7ZC46_MOUSE	Septin-8 OS=Mus musculus OX=10090 GN=Sept8 PE=1 SV=1	MOUSE	3
695	2.43	2.43	13.06	8.247	8.247	sp|Q8VHZ7|IMP4_MOUSE	U3 small nucleolar ribonucleoprotein protein IMP4 OS=Mus musculus OX=10090 GN=Imp4 PE=2 SV=1	MOUSE	2
696	2.41	2.41	12.12	3.925	3.925	tr|D3YX87|D3YX87_MOUSE	Protein misato homolog 1 OS=Mus musculus OX=10090 GN=Msto1 PE=1 SV=1	MOUSE	2
697	2.4	2.4	35.61	23.41	6.829	tr|Q545G0|Q545G0_MOUSE	Proteasome subunit beta OS=Mus musculus OX=10090 GN=Psmb3 PE=1 SV=1	MOUSE	1
698	2.38	2.38	19.65	4.912	2.75	tr|Q571J7|Q571J7_MOUSE	Serine/threonine-protein phosphatase 2A 55 kDa regulatory subunit B (Fragment) OS=Mus musculus OX=10090 GN=Ppp2r2a PE=2 SV=1	MOUSE	1
699	2.38	2.38	17.92	11.47	11.47	tr|Q8BVQ0|Q8BVQ0_MOUSE	WD repeat-containing protein 61 OS=Mus musculus OX=10090 GN=Wdr61 PE=1 SV=1	MOUSE	2
700	2.38	2.38	20.79	16.13	10.75	tr|Q8R5L1|Q8R5L1_MOUSE	Complement component 1 Q subcomponent-binding protein, mitochondrial OS=Mus musculus OX=10090 GN=C1qbp PE=1 SV=1	MOUSE	1
701	2.37	2.37	16.51	2.261	0.7267	tr|B9EKJ1|B9EKJ1_MOUSE	Spna2 protein OS=Mus musculus OX=10090 GN=Sptan1 PE=2 SV=1	MOUSE	1
702	2.34	2.34	9.244	2.857	2.857	tr|A0A3B2WCN9|A0A3B2WCN9_MOUSE	Tight junction protein 2, isoform CRA_c OS=Mus musculus OX=10090 GN=Tjp2 PE=1 SV=1	MOUSE	2
703	2.34	2.34	12.16	6.365	1.697	sp|Q60865|CAPR1_MOUSE	Caprin-1 OS=Mus musculus OX=10090 GN=Caprin1 PE=1 SV=2	MOUSE	1
704	2.34	2.34	11.45	8.374	4.433	tr|Q69ZJ6|Q69ZJ6_MOUSE	MKIAA1436 protein (Fragment) OS=Mus musculus OX=10090 GN=Ptgfrn PE=2 SV=1	MOUSE	2
705	2.33	2.33	19.82	8.876	8.876	sp|Q9DAR7|DCPS_MOUSE	m7GpppX diphosphatase OS=Mus musculus OX=10090 GN=Dcps PE=1 SV=1	MOUSE	2
706	2.33	2.33	17.16	2.985	1.679	tr|E9PYT3|E9PYT3_MOUSE	Atlastin-3 OS=Mus musculus OX=10090 GN=Atl3 PE=1 SV=1	MOUSE	1
707	2.32	2.32	14.94	5.23	1.868	sp|Q5SWD9|TSR1_MOUSE	Pre-rRNA-processing protein TSR1 homolog OS=Mus musculus OX=10090 GN=Tsr1 PE=1 SV=1	MOUSE	1
708	2.32	2.32	9.594	2.671	1.682	tr|Q3UC82|Q3UC82_MOUSE	DNA ligase OS=Mus musculus OX=10090 GN=Lig3 PE=1 SV=1	MOUSE	1
709	2.32	2.32	12.56	6.158	2.709	sp|Q6P8X1|SNX6_MOUSE	Sorting nexin-6 OS=Mus musculus OX=10090 GN=Snx6 PE=1 SV=2	MOUSE	1
710	2.3	2.31	30.26	14.12	5.187	tr|Q8C5A0|Q8C5A0_MOUSE	Uncharacterized protein OS=Mus musculus OX=10090 GN=Arhgap1 PE=2 SV=1	MOUSE	1
711	2.3	2.3	43.18	12.12	4.924	sp|O55234|PSB5_MOUSE	Proteasome subunit beta type-5 OS=Mus musculus OX=10090 GN=Psmb5 PE=1 SV=3	MOUSE	1
712	2.3	2.3	39.55	30.6	17.16	tr|A0A0R4IZW8|A0A0R4IZW8_MOUSE	Calpain small subunit 1 OS=Mus musculus OX=10090 GN=Capns1 PE=1 SV=1	MOUSE	3
713	2.27	11.01	32.88	14.24	9.545	tr|Q99LF8|Q99LF8_MOUSE	Polyadenylate-binding protein OS=Mus musculus OX=10090 GN=Pabpc4 PE=2 SV=1	MOUSE	5
714	2.26	2.26	10.68	3.671	3.003	tr|Q8VDC3|Q8VDC3_MOUSE	Cytoplasmic aconitase OS=Mus musculus OX=10090 GN=aco1 PE=3 SV=1	MOUSE	1
715	2.24	2.58	26.57	16.86	3.714	tr|Q8BPF9|Q8BPF9_MOUSE	Uncharacterized protein OS=Mus musculus OX=10090 GN=Csnk2a2 PE=2 SV=1	MOUSE	1
716	2.24	2.28	19.21	10.26	6.053	sp|Q63844|MK03_MOUSE	Mitogen-activated protein kinase 3 OS=Mus musculus OX=10090 GN=Mapk3 PE=1 SV=5	MOUSE	1
717	2.23	2.23	12.14	8.571	5	tr|K7W4D1|K7W4D1_MOUSE	MHC class I antigen (Fragment) OS=Mus musculus OX=10090 GN=H2-D PE=2 SV=1	MOUSE	1
718	2.22	2.22	10.2	5.772	2.819	sp|Q00PI9|HNRL2_MOUSE	Heterogeneous nuclear ribonucleoprotein U-like protein 2 OS=Mus musculus OX=10090 GN=Hnrnpul2 PE=1 SV=2	MOUSE	2
719	2.21	2.21	12.13	3.058	2.141	sp|Q8R5H1|UBP15_MOUSE	Ubiquitin carboxyl-terminal hydrolase 15 OS=Mus musculus OX=10090 GN=Usp15 PE=1 SV=1	MOUSE	1
720	2.21	2.21	24.28	18.5	7.514	tr|Q9D8L3|Q9D8L3_MOUSE	Signal sequence receptor, delta OS=Mus musculus OX=10090 GN=Ssr4 PE=1 SV=1	MOUSE	1
721	2.2	2.2	29.63	25.31	13.58	tr|Q3UJR8|Q3UJR8_MOUSE	Transcription factor BTF3 OS=Mus musculus OX=10090 GN=Btf3 PE=2 SV=1	MOUSE	1
722	2.19	2.19	6.667	3.275	3.275	sp|Q9DBY8|NVL_MOUSE	Nuclear valosin-containing protein-like OS=Mus musculus OX=10090 GN=Nvl PE=1 SV=1	MOUSE	2
723	2.18	2.18	19.05	10.48	10.48	sp|P10639|THIO_MOUSE	Thioredoxin OS=Mus musculus OX=10090 GN=Txn PE=1 SV=3	MOUSE	1
724	2.14	2.14	14.87	4.501	2.348	sp|Q5XJY5|COPD_MOUSE	Coatomer subunit delta OS=Mus musculus OX=10090 GN=Arcn1 PE=1 SV=2	MOUSE	1
725	2.13	2.13	20	6.842	3.421	sp|Q7TNV0|DEK_MOUSE	Protein DEK OS=Mus musculus OX=10090 GN=Dek PE=1 SV=1	MOUSE	1
726	2.12	2.12	20	5.614	3.158	tr|E9Q3Q6|E9Q3Q6_MOUSE	CD166 antigen OS=Mus musculus OX=10090 GN=Alcam PE=1 SV=1	MOUSE	1
727	2.12	2.12	25.69	5.52	5.52	tr|Q80XR5|Q80XR5_MOUSE	U2 snRNP auxiliary factor large subunit OS=Mus musculus OX=10090 GN=U2af2 PE=1 SV=1	MOUSE	2
728	2.12	2.12	6.893	2.147	1.243	tr|F7C9N6|F7C9N6_MOUSE	MMS19 nucleotide excision repair protein homolog (Fragment) OS=Mus musculus OX=10090 GN=Mms19 PE=1 SV=1	MOUSE	1
729	2.12	2.12	54.61	29.61	12.5	tr|A2RTT4|A2RTT4_MOUSE	MCG4297 OS=Mus musculus OX=10090 GN=Ube2n PE=1 SV=1	MOUSE	1
730	2.11	2.11	7.731	3.468	1.156	tr|E9QNN1|E9QNN1_MOUSE	ATP-dependent RNA helicase A OS=Mus musculus OX=10090 GN=Dhx9 PE=1 SV=1	MOUSE	1
731	2.11	2.11	23.39	18.98	8.136	sp|Q9DB05|SNAA_MOUSE	Alpha-soluble NSF attachment protein OS=Mus musculus OX=10090 GN=Napa PE=1 SV=1	MOUSE	2
732	2.1	53.75	78.71	78.71	73.61	sp|P68369|TBA1A_MOUSE	Tubulin alpha-1A chain OS=Mus musculus OX=10090 GN=Tuba1a PE=1 SV=1	MOUSE	53
733	2.1	2.1	49.5	10.5	10.5	sp|Q9JM14|NT5C_MOUSE	5'(3')-deoxyribonucleotidase, cytosolic type OS=Mus musculus OX=10090 GN=Nt5c PE=1 SV=1	MOUSE	1
734	2.1	2.1	9.246	7.299	4.623	tr|Q3UQN3|Q3UQN3_MOUSE	Uncharacterized protein OS=Mus musculus OX=10090 GN=Rad23b PE=2 SV=1	MOUSE	1
735	2.09	4.31	14.62	1.75	1.75	tr|Q6IFT3|Q6IFT3_MOUSE	Keratin Kb40 OS=Mus musculus OX=10090 GN=Krt78 PE=2 SV=1	MOUSE	2
736	2.09	2.09	16.12	0.4655	0.4655	sp|Q62261|SPTB2_MOUSE	Spectrin beta chain, non-erythrocytic 1 OS=Mus musculus OX=10090 GN=Sptbn1 PE=1 SV=2	MOUSE	1
737	2.09	2.09	8.475	3.284	2.119	sp|Q99KD5|UN45A_MOUSE	Protein unc-45 homolog A OS=Mus musculus OX=10090 GN=Unc45a PE=1 SV=2	MOUSE	1
738	2.08	2.82	27.55	4.082	2.551	sp|P14733|LMNB1_MOUSE	Lamin-B1 OS=Mus musculus OX=10090 GN=Lmnb1 PE=1 SV=3	MOUSE	1
739	2.08	2.13	10.87	2.685	2.685	sp|Q02257|PLAK_MOUSE	Junction plakoglobin OS=Mus musculus OX=10090 GN=Jup PE=1 SV=3	MOUSE	1
740	2.08	2.08	15.83	2.211	0.9986	tr|B7ZNY4|B7ZNY4_MOUSE	Erbb2 interacting protein OS=Mus musculus OX=10090 GN=Erbin PE=2 SV=1	MOUSE	1
741	2.07	3.29	33.98	16.99	11.65	tr|Q0PD38|Q0PD38_MOUSE	RAB18, member RAS oncogene family, isoform CRA_a OS=Mus musculus OX=10090 GN=Rab18 PE=1 SV=1	MOUSE	2
742	2.07	2.08	20.63	16.43	14.34	tr|Q5RKN9|Q5RKN9_MOUSE	F-actin-capping protein subunit alpha OS=Mus musculus OX=10090 GN=Capza1 PE=1 SV=1	MOUSE	2
743	2.07	2.07	12.39	12.39	7.08	tr|D3Z440|D3Z440_MOUSE	COP9 signalosome complex subunit 7a (Fragment) OS=Mus musculus OX=10090 GN=Cops7a PE=1 SV=8	MOUSE	1
744	2.06	4.1	16.06	5.128	3.374	tr|F6Q8A4|F6Q8A4_MOUSE	Ribosomal protein S6 kinase alpha-1 (Fragment) OS=Mus musculus OX=10090 GN=Rps6ka1 PE=1 SV=1	MOUSE	2
745	2.06	2.06	11.85	2.155	1.401	sp|Q3URQ0|TEX10_MOUSE	Testis-expressed protein 10 OS=Mus musculus OX=10090 GN=Tex10 PE=1 SV=1	MOUSE	1
746	2.06	2.06	33.06	19.35	9.677	tr|F6V084|F6V084_MOUSE	Thioredoxin-related transmembrane protein 1 (Fragment) OS=Mus musculus OX=10090 GN=Tmx1 PE=1 SV=1	MOUSE	1
747	2.05	2.46	6.002	2.124	1.57	sp|Q80U95|UBE3C_MOUSE	Ubiquitin-protein ligase E3C OS=Mus musculus OX=10090 GN=Ube3c PE=1 SV=2	MOUSE	1
748	2.05	2.05	7.709	0.9772	0.9772	sp|B2RXS4|PLXB2_MOUSE	Plexin-B2 OS=Mus musculus OX=10090 GN=Plxnb2 PE=1 SV=1	MOUSE	1
749	2.05	2.05	12.03	7.278	4.272	tr|Q3TPJ8|Q3TPJ8_MOUSE	Cytoplasmic dynein 1 intermediate chain 2 OS=Mus musculus OX=10090 GN=Dync1i2 PE=1 SV=1	MOUSE	1
750	2.05	2.05	40.8	5.747	5.747	sp|Q9D1M4|MCA3_MOUSE	Eukaryotic translation elongation factor 1 epsilon-1 OS=Mus musculus OX=10090 GN=Eef1e1 PE=1 SV=1	MOUSE	2
751	2.05	2.05	10.42	3.241	3.241	sp|Q5SUF2|LC7L3_MOUSE	Luc7-like protein 3 OS=Mus musculus OX=10090 GN=Luc7l3 PE=1 SV=1	MOUSE	1
752	2.05	2.05	5.303	1.515	1.515	sp|P52479|UBP10_MOUSE	Ubiquitin carboxyl-terminal hydrolase 10 OS=Mus musculus OX=10090 GN=Usp10 PE=1 SV=3	MOUSE	1
753	2.04	2.04	12.33	2.872	2.872	sp|Q60770|STXB3_MOUSE	Syntaxin-binding protein 3 OS=Mus musculus OX=10090 GN=Stxbp3 PE=1 SV=1	MOUSE	1
754	2.04	2.04	20.13	2.935	2.935	tr|Q6P1B9|Q6P1B9_MOUSE	Bin1 protein OS=Mus musculus OX=10090 GN=Bin1 PE=1 SV=1	MOUSE	1
755	2.04	2.04	13.76	5.056	3.09	sp|Q3UE37|UBE2Z_MOUSE	Ubiquitin-conjugating enzyme E2 Z OS=Mus musculus OX=10090 GN=Ube2z PE=1 SV=2	MOUSE	1
756	2.04	2.04	19.42	5.755	5.755	tr|Q3UYX6|Q3UYX6_MOUSE	Uncharacterized protein OS=Mus musculus OX=10090 GN=Srsf10 PE=2 SV=1	MOUSE	1
757	2.04	2.04	15.01	6.623	3.532	sp|Q9DB77|QCR2_MOUSE	Cytochrome b-c1 complex subunit 2, mitochondrial OS=Mus musculus OX=10090 GN=Uqcrc2 PE=1 SV=1	MOUSE	1
758	2.03	4.23	36.77	9.749	7.242	tr|Q91X95|Q91X95_MOUSE	Guanine nucleotide binding protein, alpha 11 OS=Mus musculus OX=10090 GN=Gna11 PE=2 SV=1	MOUSE	2
759	2.03	2.03	10.84	0.9937	0.9937	sp|E9Q634|MYO1E_MOUSE	Unconventional myosin-Ie OS=Mus musculus OX=10090 GN=Myo1e PE=1 SV=1	MOUSE	1
760	2.03	2.03	8.576	1.574	1.574	sp|Q9JJ28|FLII_MOUSE	Protein flightless-1 homolog OS=Mus musculus OX=10090 GN=Flii PE=1 SV=1	MOUSE	1
761	2.03	2.03	8.239	1.648	1.648	sp|P25799|NFKB1_MOUSE	Nuclear factor NF-kappa-B p105 subunit OS=Mus musculus OX=10090 GN=Nfkb1 PE=1 SV=2	MOUSE	1
762	2.03	2.03	6.908	3.783	3.783	tr|Q546G4|Q546G4_MOUSE	Albumin 1 OS=Mus musculus OX=10090 GN=Alb PE=1 SV=1	MOUSE	3
763	2.03	2.03	14.14	3.618	3.618	tr|Q545P0|Q545P0_MOUSE	Sodium/potassium-transporting ATPase subunit beta OS=Mus musculus OX=10090 GN=Atp1b1 PE=1 SV=1	MOUSE	1
764	2.03	2.03	14.11	3.448	3.448	tr|G3UY42|G3UY42_MOUSE	Polyadenylate-binding protein 2 OS=Mus musculus OX=10090 GN=Pabpn1 PE=1 SV=1	MOUSE	1
765	2.03	2.03	15.52	3.448	3.448	sp|Q91X78|ERLN1_MOUSE	Erlin-1 OS=Mus musculus OX=10090 GN=Erlin1 PE=1 SV=2	MOUSE	1
766	2.02	12.53	56.68	48.62	35.94	sp|P21550|ENOB_MOUSE	Beta-enolase OS=Mus musculus OX=10090 GN=Eno3 PE=1 SV=3	MOUSE	12
767	2.02	4.03	38.55	25.9	18.67	tr|Q3UHW9|Q3UHW9_MOUSE	Uncharacterized protein OS=Mus musculus OX=10090 GN=Cfl2 PE=1 SV=1	MOUSE	2
768	2.02	4.02	16.53	5.439	5.439	tr|Q9CWR5|Q9CWR5_MOUSE	Serine hydroxymethyltransferase OS=Mus musculus OX=10090 GN=Shmt1 PE=2 SV=1	MOUSE	2
769	2.02	2.16	12.13	2.951	1.967	tr|Q921M8|Q921M8_MOUSE	Usp4 protein OS=Mus musculus OX=10090 GN=Usp4 PE=2 SV=1	MOUSE	1
770	2.02	2.02	9.137	3.614	2.209	tr|D3Z5I1|D3Z5I1_MOUSE	Zinc finger CCCH-type antiviral protein 1 OS=Mus musculus OX=10090 GN=Zc3hav1 PE=1 SV=1	MOUSE	1
771	2.02	2.02	23.17	5.91	5.91	tr|A2ATU9|A2ATU9_MOUSE	Histone acetyltransferase type B catalytic subunit OS=Mus musculus OX=10090 GN=Hat1 PE=1 SV=1	MOUSE	1
772	2.02	2.02	14.08	3.103	3.103	tr|Q921W7|Q921W7_MOUSE	Testin OS=Mus musculus OX=10090 GN=Tes PE=1 SV=2	MOUSE	1
773	2.02	2.02	20.62	9.339	9.339	tr|Q9CS50|Q9CS50_MOUSE	Uncharacterized protein OS=Mus musculus OX=10090 GN=Prkar1a PE=2 SV=2	MOUSE	1
774	2.02	2.02	6.87	2.799	2.799	tr|J3KMQ6|J3KMQ6_MOUSE	RIKEN cDNA 5730455P16 gene OS=Mus musculus OX=10090 GN=5730455P16Rik PE=1 SV=1	MOUSE	1
775	2.02	2.02	12.17	10.71	10.71	sp|Q8K2Q7|BROX_MOUSE	BRO1 domain-containing protein BROX OS=Mus musculus OX=10090 GN=Brox PE=1 SV=1	MOUSE	2
776	2.02	2.02	11.65	7.631	7.631	tr|Q5HZK3|Q5HZK3_MOUSE	Proteasome (Prosome, macropain) 28 subunit, alpha OS=Mus musculus OX=10090 GN=Psme1 PE=1 SV=1	MOUSE	1
777	2.01	3.76	13.14	9.354	5.568	tr|Q542W3|Q542W3_MOUSE	GTPase activating protein (SH3 domain) binding protein 2 OS=Mus musculus OX=10090 GN=G3bp2 PE=2 SV=1	MOUSE	2
778	2.01	2.01	8.35	0.666	0.666	tr|E9PYL1|E9PYL1_MOUSE	Chromodomain-helicase-DNA-binding protein 5 OS=Mus musculus OX=10090 GN=Chd5 PE=1 SV=1	MOUSE	1
779	2.01	2.01	22.9	3.435	3.435	sp|P57759|ERP29_MOUSE	Endoplasmic reticulum resident protein 29 OS=Mus musculus OX=10090 GN=Erp29 PE=1 SV=2	MOUSE	1
780	2.01	2.01	7.929	2.913	2.913	tr|Q8BP60|Q8BP60_MOUSE	Uncharacterized protein OS=Mus musculus OX=10090 PE=2 SV=1	MOUSE	1
781	2.01	2.01	21.76	5.858	5.858	tr|Q5SVP3|Q5SVP3_MOUSE	MCG22048, isoform CRA_c OS=Mus musculus OX=10090 GN=PSME2b PE=1 SV=1	MOUSE	1
782	2.01	2.01	21.22	5.036	5.036	tr|Q3UKQ5|Q3UKQ5_MOUSE	Mannose-6-phosphate receptor, cation dependent, isoform CRA_a OS=Mus musculus OX=10090 GN=M6pr PE=1 SV=1	MOUSE	1
783	2.01	2.01	19.15	4.965	4.965	tr|Q3TE45|Q3TE45_MOUSE	Succinate dehydrogenase [ubiquinone] iron-sulfur subunit, mitochondrial OS=Mus musculus OX=10090 GN=Sdhb PE=2 SV=1	MOUSE	1
784	2.01	2.01	16.71	5.014	5.014	sp|Q99J77|SIAS_MOUSE	Sialic acid synthase OS=Mus musculus OX=10090 GN=Nans PE=1 SV=1	MOUSE	1
785	2.01	2.01	7.317	4.656	4.656	tr|Q6F4J1|Q6F4J1_MOUSE	Tubulin gamma chain OS=Mus musculus OX=10090 GN=Tubg1 PE=1 SV=1	MOUSE	1
786	2.01	2.01	10.21	8.108	8.108	sp|Q99LC5|ETFA_MOUSE	Electron transfer flavoprotein subunit alpha, mitochondrial OS=Mus musculus OX=10090 GN=Etfa PE=1 SV=2	MOUSE	1
787	2	103.91	98.4	97.07	95.47	tr|Q4KL81|Q4KL81_MOUSE	Actin, gamma, cytoplasmic 1 OS=Mus musculus OX=10090 GN=Actg1 PE=2 SV=1	MOUSE	151
788	2	15.32	23.87	21.17	20.95	tr|Q9CT46|Q9CT46_MOUSE	Uncharacterized protein (Fragment) OS=Mus musculus OX=10090 GN=Ncl PE=2 SV=1	MOUSE	8
789	2	12.22	43.4	26.73	24.53	sp|Q9CS42|PRPS2_MOUSE	Ribose-phosphate pyrophosphokinase 2 OS=Mus musculus OX=10090 GN=Prps2 PE=1 SV=4	MOUSE	8
790	2	9.3	26.13	13.36	10.61	tr|Q3U452|Q3U452_MOUSE	ATP synthase subunit alpha OS=Mus musculus OX=10090 PE=2 SV=1	MOUSE	6
791	2	8.78	77.04	62.22	43.7	tr|A1L0V4|A1L0V4_MOUSE	Histone H3 (Fragment) OS=Mus musculus OX=10090 GN=Hist1h3i PE=2 SV=1	MOUSE	9
792	2	8.78	68.38	53.68	43.38	sp|P84244|H33_MOUSE	Histone H3.3 OS=Mus musculus OX=10090 GN=H3f3a PE=1 SV=2	MOUSE	8
793	2	5.7	35.35	18.6	18.6	sp|Q9CQD1|RAB5A_MOUSE	Ras-related protein Rab-5A OS=Mus musculus OX=10090 GN=Rab5a PE=1 SV=1	MOUSE	3
794	2	3.83	28.31	5.445	3.811	sp|Q8BGZ7|K2C75_MOUSE	Keratin, type II cytoskeletal 75 OS=Mus musculus OX=10090 GN=Krt75 PE=1 SV=1	MOUSE	2
795	2	3.54	13.19	7.055	7.055	tr|Q0VBK8|Q0VBK8_MOUSE	Cyclin-dependent kinase 6 OS=Mus musculus OX=10090 GN=Cdk6 PE=1 SV=1	MOUSE	2
796	2	2.58	6.542	4.673	4.673	tr|Q8C6E9|Q8C6E9_MOUSE	Uncharacterized protein OS=Mus musculus OX=10090 GN=Pura PE=2 SV=1	MOUSE	2
797	2	2.51	9.793	5.085	2.26	sp|Q8VED5|K2C79_MOUSE	Keratin, type II cytoskeletal 79 OS=Mus musculus OX=10090 GN=Krt79 PE=1 SV=2	MOUSE	1
798	2	2.42	10.53	10.53	7.368	tr|D3Z7N3|D3Z7N3_MOUSE	Cell growth-regulating nucleolar protein (Fragment) OS=Mus musculus OX=10090 GN=Lyar PE=1 SV=1	MOUSE	2
799	2	2.28	10.39	4.451	2.967	tr|D3Z132|D3Z132_MOUSE	THO complex subunit 6 homolog OS=Mus musculus OX=10090 GN=Thoc6 PE=1 SV=1	MOUSE	1
800	2	2.03	7.541	5.246	5.246	sp|Q9CX86|ROA0_MOUSE	Heterogeneous nuclear ribonucleoprotein A0 OS=Mus musculus OX=10090 GN=Hnrnpa0 PE=1 SV=1	MOUSE	1
801	2	2.02	7.975	4.601	2.454	sp|Q9CWU9|NUP37_MOUSE	Nucleoporin Nup37 OS=Mus musculus OX=10090 GN=Nup37 PE=1 SV=2	MOUSE	1
802	2	2.01	15.04	10.62	10.62	tr|G3UZA7|G3UZA7_MOUSE	Small ubiquitin-related modifier OS=Mus musculus OX=10090 GN=Sumo3 PE=1 SV=1	MOUSE	1
803	2	2	13.83	2.941	1.634	tr|Q6GQU1|Q6GQU1_MOUSE	Hexokinase 1, isoform CRA_d OS=Mus musculus OX=10090 GN=Hk1 PE=2 SV=1	MOUSE	1
804	2	2	7.601	0.8625	0.8625	tr|D3Z4J3|D3Z4J3_MOUSE	Unconventional myosin-Va OS=Mus musculus OX=10090 GN=Myo5a PE=1 SV=1	MOUSE	1
805	2	2	22.73	2.841	2.841	tr|Q3TFA9|Q3TFA9_MOUSE	Uncharacterized protein OS=Mus musculus OX=10090 GN=Tmod3 PE=2 SV=1	MOUSE	1
806	2	2	15.76	1.62	1.62	tr|Q3USC0|Q3USC0_MOUSE	Uncharacterized protein OS=Mus musculus OX=10090 GN=Heatr3 PE=2 SV=1	MOUSE	1
807	2	2	9.351	2.468	2.468	sp|Q3TC46|PATL1_MOUSE	Protein PAT1 homolog 1 OS=Mus musculus OX=10090 GN=Patl1 PE=1 SV=2	MOUSE	1
808	2	2	21.49	4.775	4.775	tr|Q541Z2|Q541Z2_MOUSE	Uncharacterized protein OS=Mus musculus OX=10090 GN=Fnta PE=1 SV=1	MOUSE	1
809	2	2	30.32	12.27	12.27	tr|Q9D031|Q9D031_MOUSE	Ras suppressor protein 1 OS=Mus musculus OX=10090 GN=Rsu1 PE=1 SV=1	MOUSE	1
810	2	2	13.59	2.637	2.637	tr|Q3US33|Q3US33_MOUSE	Cleavage and polyadenylation specificity factor subunit 2 (Fragment) OS=Mus musculus OX=10090 GN=Cpsf2 PE=2 SV=1	MOUSE	1
811	2	2	13.66	3.727	3.727	tr|Q0VBU4|Q0VBU4_MOUSE	Coiled-coil domain containing 47 OS=Mus musculus OX=10090 GN=Ccdc47 PE=2 SV=1	MOUSE	1
812	2	2	11.39	6.633	4.252	tr|H3BJW3|H3BJW3_MOUSE	Cleavage and polyadenylation-specificity factor subunit 6 OS=Mus musculus OX=10090 GN=Cpsf6 PE=1 SV=1	MOUSE	1
813	2	2	32.86	9.859	9.859	tr|A0A0U1RNP5|A0A0U1RNP5_MOUSE	Electron transfer flavoprotein subunit beta (Fragment) OS=Mus musculus OX=10090 GN=Etfb PE=4 SV=1	MOUSE	1
814	2	2	15.73	3.733	3.733	tr|Q7TT04|Q7TT04_MOUSE	Nup43 protein (Fragment) OS=Mus musculus OX=10090 GN=Nup43 PE=2 SV=2	MOUSE	1
815	2	2	6.704	1.397	1.397	tr|Q45VK6|Q45VK6_MOUSE	Nuclear factor 90 OS=Mus musculus OX=10090 GN=Ilf3 PE=2 SV=1	MOUSE	1
816	2	2	16.78	7.718	7.718	tr|Q3UC68|Q3UC68_MOUSE	Uncharacterized protein OS=Mus musculus OX=10090 GN=Sdcbp PE=2 SV=1	MOUSE	1
817	2	2	14.55	5.758	5.758	tr|Q3TWR3|Q3TWR3_MOUSE	Uncharacterized protein OS=Mus musculus OX=10090 GN=Prkag1 PE=1 SV=1	MOUSE	1
818	2	2	22.87	5.119	5.119	tr|Q3TKQ3|Q3TKQ3_MOUSE	Exosome component 2 OS=Mus musculus OX=10090 GN=Exosc2 PE=1 SV=1	MOUSE	1
819	2	2	28.77	5.936	5.936	tr|Q2YDW1|Q2YDW1_MOUSE	Eif3j protein (Fragment) OS=Mus musculus OX=10090 GN=Eif3j PE=2 SV=1	MOUSE	1
820	2	2	10.93	2.68	2.68	tr|F7APP3|F7APP3_MOUSE	Glycylpeptide N-tetradecanoyltransferase OS=Mus musculus OX=10090 GN=Nmt2 PE=1 SV=1	MOUSE	1
821	2	2	15.82	3.077	3.077	sp|Q8R016|BLMH_MOUSE	Bleomycin hydrolase OS=Mus musculus OX=10090 GN=Blmh PE=1 SV=1	MOUSE	1
822	2	2	34.48	7.586	7.586	tr|Q9CZI5|Q9CZI5_MOUSE	Uncharacterized protein OS=Mus musculus OX=10090 GN=Rps23 PE=2 SV=1	MOUSE	1
823	2	2	7.97	2.657	2.657	tr|Q8C6E3|Q8C6E3_MOUSE	Catalase OS=Mus musculus OX=10090 GN=Cat PE=2 SV=1	MOUSE	1
824	2	2	9.07	3.855	3.855	tr|Q8BK51|Q8BK51_MOUSE	Uncharacterized protein OS=Mus musculus OX=10090 GN=Pmpca PE=2 SV=1	MOUSE	1
825	2	2	47.47	20.2	20.2	tr|Q7TQ15|Q7TQ15_MOUSE	Dosage compensation-related protein DPY30 OS=Mus musculus OX=10090 GN=Dpy30 PE=2 SV=1	MOUSE	1
826	2	2	23.61	11.11	11.11	tr|Q4FJR7|Q4FJR7_MOUSE	Eif1a protein OS=Mus musculus OX=10090 GN=Eif1a PE=2 SV=1	MOUSE	1
827	2	2	16.81	3.879	3.879	tr|Q3TJC2|Q3TJC2_MOUSE	Platelet-activating factor acetylhydrolase, isoform 1b, alpha1 subunit, isoform CRA_a OS=Mus musculus OX=10090 GN=Pafah1b3 PE=1 SV=1	MOUSE	1
828	2	2	9.494	3.586	3.586	tr|G1UCX4|G1UCX4_MOUSE	Synoviocyte proliferation-associated in collagen-induced arthritis 1 OS=Mus musculus OX=10090 GN=Saal1 PE=2 SV=1	MOUSE	1
829	2	2	7.869	2.303	2.303	tr|B2RRX2|B2RRX2_MOUSE	Serine/threonine-protein phosphatase OS=Mus musculus OX=10090 GN=Ppp3ca PE=2 SV=1	MOUSE	1
830	2	2	4.669	2.108	2.108	sp|Q8K2B3|SDHA_MOUSE	Succinate dehydrogenase [ubiquinone] flavoprotein subunit, mitochondrial OS=Mus musculus OX=10090 GN=Sdha PE=1 SV=1	MOUSE	1
831	2	2	6.075	2.336	2.336	sp|Q8BMF4|ODP2_MOUSE	Dihydrolipoyllysine-residue acetyltransferase component of pyruvate dehydrogenase complex, mitochondrial OS=Mus musculus OX=10090 GN=Dlat PE=1 SV=2	MOUSE	1
832	2	2	15.03	10.84	10.84	tr|Q9QX52|Q9QX52_MOUSE	Peroxisomal membrane anchor protein (Fragment) OS=Mus musculus OX=10090 GN=Pex14 PE=4 SV=1	MOUSE	1
833	2	2	18.75	8.333	8.333	tr|Q9D104|Q9D104_MOUSE	Signal recognition particle 19 kDa protein OS=Mus musculus OX=10090 GN=Srp19 PE=1 SV=1	MOUSE	1
834	2	2	7.317	3.769	3.769	tr|Q3TX06|Q3TX06_MOUSE	Uncharacterized protein OS=Mus musculus OX=10090 GN=Gorasp2 PE=2 SV=1	MOUSE	1
835	2	2	9.904	3.834	3.834	tr|Q3TVU9|Q3TVU9_MOUSE	Uncharacterized protein OS=Mus musculus OX=10090 GN=Dhrs1 PE=2 SV=1	MOUSE	1
836	2	2	6.277	2.425	2.425	tr|Q3TKH5|Q3TKH5_MOUSE	Uncharacterized protein (Fragment) OS=Mus musculus OX=10090 GN=Zcchc8 PE=2 SV=1	MOUSE	1
837	2	2	25.56	10.53	10.53	tr|E9Q109|E9Q109_MOUSE	60S ribosome subunit biogenesis protein NIP7 homolog OS=Mus musculus OX=10090 GN=Nip7 PE=1 SV=1	MOUSE	1
838	2	2	12.63	12.63	7.576	sp|Q9D0B6|PBDC1_MOUSE	Protein PBDC1 OS=Mus musculus OX=10090 GN=Pbdc1 PE=1 SV=1	MOUSE	1
839	2	2	11.39	6.762	6.762	sp|Q9CWQ0|DPH5_MOUSE	Diphthine methyl ester synthase OS=Mus musculus OX=10090 GN=Dph5 PE=1 SV=2	MOUSE	1
840	2	2	13.02	5.581	5.581	sp|Q62422|OSTF1_MOUSE	Osteoclast-stimulating factor 1 OS=Mus musculus OX=10090 GN=Ostf1 PE=1 SV=2	MOUSE	1
841	2	2	5.769	5.769	5.769	tr|Q5EM20|Q5EM20_MOUSE	Presenilin (Fragment) OS=Mus musculus OX=10090 GN=Psen2 PE=2 SV=1	MOUSE	1
842	2	2	3.526	3.526	3.526	tr|Q3UKH3|Q3UKH3_MOUSE	Uncharacterized protein OS=Mus musculus OX=10090 GN=Acaa2 PE=2 SV=1	MOUSE	1
843	2	2	2.178	2.178	2.178	tr|Q3THK0|Q3THK0_MOUSE	DNA primase large subunit OS=Mus musculus OX=10090 GN=Prim2 PE=2 SV=1	MOUSE	1
844	2	2	6.579	6.579	6.579	tr|D3Z7D2|D3Z7D2_MOUSE	tRNA (guanine-N(7)-)-methyltransferase OS=Mus musculus OX=10090 GN=Mettl1 PE=1 SV=1	MOUSE	1
845	2	2	6.944	6.944	6.944	tr|D3Z645|D3Z645_MOUSE	Vacuolar protein sorting-associated protein 29 OS=Mus musculus OX=10090 GN=Vps29 PE=1 SV=1	MOUSE	1
846	2	2	4.659	4.659	4.659	tr|A3QZZ9|A3QZZ9_MUHV1	M03 protein OS=Murid herpesvirus 1 OX=10366 PE=4 SV=1	MUHV1	1
847	2	2	3.279	3.279	3.279	tr|A0A1L1SRY4|A0A1L1SRY4_MOUSE	Predicted gene, 38431 (Fragment) OS=Mus musculus OX=10090 GN=Gm38431 PE=1 SV=1	MOUSE	1
848	2	2	5.837	5.837	5.837	tr|A0A0R4J146|A0A0R4J146_MOUSE	5'-nucleotidase OS=Mus musculus OX=10090 GN=Nt5c3b PE=1 SV=1	MOUSE	1
849	2	2	8.108	8.108	8.108	tr|A0A077S9N1|A0A077S9N1_MOUSE	Lysozyme OS=Mus musculus OX=10090 GN=Lyz1 PE=3 SV=1	MOUSE	1
850	2	2	4.545	4.545	4.545	sp|Q9EST4|PSMG2_MOUSE	Proteasome assembly chaperone 2 OS=Mus musculus OX=10090 GN=Psmg2 PE=1 SV=1	MOUSE	1
851	2	2	5.594	5.594	5.594	sp|Q9D8C4|IN35_MOUSE	Interferon-induced 35 kDa protein homolog OS=Mus musculus OX=10090 GN=Ifi35 PE=1 SV=3	MOUSE	1
852	2	2	6.667	6.667	6.667	sp|Q9D0R8|LSM12_MOUSE	Protein LSM12 homolog OS=Mus musculus OX=10090 GN=Lsm12 PE=1 SV=1	MOUSE	1
853	2	2	10.95	10.95	10.95	sp|Q91W53|GOGA7_MOUSE	Golgin subfamily A member 7 OS=Mus musculus OX=10090 GN=Golga7 PE=1 SV=1	MOUSE	1
854	1.97	1.97	5.332	0.5019	0.5019	sp|B1AZI6|THOC2_MOUSE	THO complex subunit 2 OS=Mus musculus OX=10090 GN=Thoc2 PE=1 SV=1	MOUSE	1
855	1.95	1.95	23.49	4.027	4.027	tr|Q9ERA8|Q9ERA8_MOUSE	ATP synthase subunit gamma OS=Mus musculus OX=10090 GN=Atp5c1 PE=2 SV=1	MOUSE	1
856	1.95	1.95	7.816	2.759	2.759	tr|A0A0J9YVG0|A0A0J9YVG0_MOUSE	Protein phosphatase 1G OS=Mus musculus OX=10090 GN=Ppm1g PE=1 SV=1	MOUSE	1
857	1.94	1.94	18.39	11.04	11.04	sp|Q9JKY0|CNOT9_MOUSE	CCR4-NOT transcription complex subunit 9 OS=Mus musculus OX=10090 GN=Cnot9 PE=1 SV=1	MOUSE	2
858	1.94	1.94	12.62	7.767	7.767	sp|Q9CYG7|TOM34_MOUSE	Mitochondrial import receptor subunit TOM34 OS=Mus musculus OX=10090 GN=Tomm34 PE=1 SV=1	MOUSE	2
859	1.92	1.92	14.14	1.724	1.724	sp|Q8C4Y3|NELFB_MOUSE	Negative elongation factor B OS=Mus musculus OX=10090 GN=Nelfb PE=1 SV=2	MOUSE	1
860	1.92	1.92	8.427	8.427	8.427	tr|Q5QJQ9|Q5QJQ9_MOUSE	Cellular nucleic acid binding protein OS=Mus musculus OX=10090 GN=Cnbp PE=2 SV=1	MOUSE	1
861	1.91	13.65	52.6	36.09	20.18	sp|P62141|PP1B_MOUSE	Serine/threonine-protein phosphatase PP1-beta catalytic subunit OS=Mus musculus OX=10090 GN=Ppp1cb PE=1 SV=3	MOUSE	7
862	1.91	1.91	8.508	1.768	1.768	tr|Q3TAJ6|Q3TAJ6_MOUSE	Gamma-tubulin complex component OS=Mus musculus OX=10090 GN=Tubgcp3 PE=2 SV=1	MOUSE	1
863	1.9	1.9	15.65	2.957	2.957	tr|Q6NXX7|Q6NXX7_MOUSE	Abce1 protein (Fragment) OS=Mus musculus OX=10090 GN=Abce1 PE=2 SV=1	MOUSE	1
864	1.89	1.89	9.447	2.496	2.496	tr|Q7TMV2|Q7TMV2_MOUSE	Ptgs2 protein OS=Mus musculus OX=10090 GN=Ptgs2 PE=2 SV=1	MOUSE	1
865	1.87	1.87	5.526	1.288	0.5901	sp|Q6P5H2|NEST_MOUSE	Nestin OS=Mus musculus OX=10090 GN=Nes PE=1 SV=1	MOUSE	1
866	1.87	1.87	11.31	4.315	2.827	sp|Q9D2R0|AACS_MOUSE	Acetoacetyl-CoA synthetase OS=Mus musculus OX=10090 GN=Aacs PE=1 SV=1	MOUSE	2
867	1.87	1.87	4.82	1.134	1.134	tr|Q8K1K1|Q8K1K1_MOUSE	Gem (Nuclear organelle) associated protein 4 OS=Mus musculus OX=10090 GN=Gemin4 PE=2 SV=1	MOUSE	1
868	1.85	3.08	48.78	24.39	24.39	sp|P84104|SRSF3_MOUSE	Serine/arginine-rich splicing factor 3 OS=Mus musculus OX=10090 GN=Srsf3 PE=1 SV=1	MOUSE	5
869	1.85	1.85	10.69	2.673	2.673	sp|Q8R050|ERF3A_MOUSE	Eukaryotic peptide chain release factor GTP-binding subunit ERF3A OS=Mus musculus OX=10090 GN=Gspt1 PE=1 SV=2	MOUSE	1
870	1.85	1.85	8.955	2.612	2.612	tr|Q8BH30|Q8BH30_MOUSE	Importin subunit alpha OS=Mus musculus OX=10090 GN=Kpna6 PE=1 SV=1	MOUSE	1
871	1.84	1.84	15.2	8.267	8.267	tr|Q921W2|Q921W2_MOUSE	Nucleolysin TIAR OS=Mus musculus OX=10090 GN=Tial1 PE=1 SV=1	MOUSE	2
872	1.82	1.82	32.47	7.792	7.792	sp|O70591|PFD2_MOUSE	Prefoldin subunit 2 OS=Mus musculus OX=10090 GN=Pfdn2 PE=1 SV=2	MOUSE	1
873	1.82	1.82	3.855	3.855	3.855	tr|D3YXQ7|D3YXQ7_MOUSE	Zinc finger protein 326 (Fragment) OS=Mus musculus OX=10090 GN=Zfp326 PE=1 SV=1	MOUSE	1
874	1.81	1.84	18.77	8.812	4.981	tr|Q3UCF0|Q3UCF0_MOUSE	Proteasome subunit alpha type OS=Mus musculus OX=10090 GN=Psma4 PE=2 SV=1	MOUSE	1
875	1.81	1.81	8.073	0.7933	0.7933	tr|G3X9B1|G3X9B1_MOUSE	HEAT repeat-containing 1 OS=Mus musculus OX=10090 GN=Heatr1 PE=1 SV=1	MOUSE	1
876	1.81	1.81	4.476	1.831	1.831	tr|H3BKH9|H3BKH9_MOUSE	Rho guanine nucleotide exchange factor 2 OS=Mus musculus OX=10090 GN=Arhgef2 PE=1 SV=1	MOUSE	2
877	1.8	2.02	14.55	4.444	3.232	tr|A0A2I3BQE0|A0A2I3BQE0_MOUSE	Serine/threonine-protein kinase 3 OS=Mus musculus OX=10090 GN=Stk3 PE=1 SV=1	MOUSE	1
878	1.8	1.8	21.72	3.217	3.217	tr|Q80U76|Q80U76_MOUSE	Ribosome biogenesis regulatory protein (Fragment) OS=Mus musculus OX=10090 GN=Rrs1 PE=2 SV=2	MOUSE	1
879	1.8	1.8	27.27	14.05	14.05	sp|Q9CQ71|RFA3_MOUSE	Replication protein A 14 kDa subunit OS=Mus musculus OX=10090 GN=Rpa3 PE=1 SV=1	MOUSE	1
880	1.79	1.79	21.78	11.88	11.88	tr|Q8CFZ0|Q8CFZ0_MOUSE	SUMO-conjugating enzyme UBC9 OS=Mus musculus OX=10090 GN=Ube2i PE=1 SV=1	MOUSE	1
881	1.77	3.21	45.45	25.69	18.58	tr|Q543N5|Q543N5_MOUSE	Chloride intracellular channel protein OS=Mus musculus OX=10090 GN=Clic4 PE=1 SV=1	MOUSE	4
882	1.77	1.77	17.78	9.271	1.976	sp|Q60710|SAMH1_MOUSE	Deoxynucleoside triphosphate triphosphohydrolase SAMHD1 OS=Mus musculus OX=10090 GN=Samhd1 PE=1 SV=3	MOUSE	1
883	1.77	1.77	18.53	5.33	5.33	tr|A0A0G2JEC4|A0A0G2JEC4_MOUSE	Endophilin-B1 OS=Mus musculus OX=10090 GN=Sh3glb1 PE=1 SV=1	MOUSE	1
884	1.77	1.77	15.21	6.959	3.351	tr|A0A2I3BRL8|A0A2I3BRL8_MOUSE	Predicted gene 7324 OS=Mus musculus OX=10090 GN=Gm7324 PE=4 SV=1	MOUSE	1
885	1.77	1.77	11.52	4.938	4.938	sp|Q3UBX0|TM109_MOUSE	Transmembrane protein 109 OS=Mus musculus OX=10090 GN=Tmem109 PE=1 SV=2	MOUSE	1
886	1.75	1.75	6.03	1.175	0.3524	tr|Q4FE56|Q4FE56_MOUSE	Probable ubiquitin carboxyl-terminal hydrolase FAF-X OS=Mus musculus OX=10090 GN=Usp9x PE=1 SV=1	MOUSE	1
887	1.75	1.75	31.58	17.76	13.16	tr|Q9CV24|Q9CV24_MOUSE	Uncharacterized protein (Fragment) OS=Mus musculus OX=10090 GN=Eif2s1 PE=2 SV=1	MOUSE	2
888	1.74	1.74	21.41	8.841	5.697	sp|Q99M31|HSP7E_MOUSE	Heat shock 70 kDa protein 14 OS=Mus musculus OX=10090 GN=Hspa14 PE=1 SV=2	MOUSE	1
889	1.73	1.73	9.695	7.181	2.334	sp|Q9JHU9|INO1_MOUSE	Inositol-3-phosphate synthase 1 OS=Mus musculus OX=10090 GN=Isyna1 PE=1 SV=1	MOUSE	1
890	1.73	1.73	7.447	5.532	5.532	tr|Q3UCC6|Q3UCC6_MOUSE	Succinate-CoA ligase subunit beta (Fragment) OS=Mus musculus OX=10090 GN=Sucla2 PE=2 SV=1	MOUSE	1
891	1.72	1.72	15.34	3.13	2.191	sp|Q3UDE2|TTL12_MOUSE	Tubulin--tyrosine ligase-like protein 12 OS=Mus musculus OX=10090 GN=Ttll12 PE=1 SV=1	MOUSE	1
892	1.7	1.85	4.478	2.239	1.493	tr|B1AYC9|B1AYC9_MOUSE	Amyloid beta (A4) protein-binding, family B, member 1 interacting protein OS=Mus musculus OX=10090 GN=Apbb1ip PE=1 SV=1	MOUSE	1
893	1.69	1.7	14.07	3.377	1.689	tr|Q3UJS6|Q3UJS6_MOUSE	Uncharacterized protein OS=Mus musculus OX=10090 GN=Cpne3 PE=2 SV=1	MOUSE	1
894	1.68	13.6	29.86	24.43	24.43	tr|Q3U292|Q3U292_MOUSE	Uncharacterized protein OS=Mus musculus OX=10090 GN=Hist1h1d PE=2 SV=1	MOUSE	10
895	1.68	2.08	8.778	0.8189	0.8189	sp|Q9ERU9|RBP2_MOUSE	E3 SUMO-protein ligase RanBP2 OS=Mus musculus OX=10090 GN=Ranbp2 PE=1 SV=2	MOUSE	2
896	1.68	1.68	24.92	3.04	3.04	sp|Q9WUP7|UCHL5_MOUSE	Ubiquitin carboxyl-terminal hydrolase isozyme L5 OS=Mus musculus OX=10090 GN=Uchl5 PE=1 SV=2	MOUSE	1
897	1.68	1.68	21.88	9.375	9.375	sp|Q9D0T1|NH2L1_MOUSE	NHP2-like protein 1 OS=Mus musculus OX=10090 GN=Snu13 PE=1 SV=4	MOUSE	1
898	1.66	1.72	8.864	1.984	1.182	tr|B2RXR3|B2RXR3_MOUSE	Cnot1 protein OS=Mus musculus OX=10090 GN=Cnot1 PE=2 SV=1	MOUSE	2
899	1.66	1.66	18.11	2.263	2.263	tr|Q3TDA7|Q3TDA7_MOUSE	Protein kinase C and casein kinase substrate in neurons 2, isoform CRA_a OS=Mus musculus OX=10090 GN=Pacsin2 PE=1 SV=1	MOUSE	1
900	1.66	1.66	3.892	2.03	2.03	tr|Q2Q7P0|Q2Q7P0_MOUSE	ENH1 OS=Mus musculus OX=10090 GN=Pdlim5 PE=2 SV=1	MOUSE	1
901	1.65	1.65	13.94	2.857	1.486	sp|Q99MR6|SRRT_MOUSE	Serrate RNA effector molecule homolog OS=Mus musculus OX=10090 GN=Srrt PE=1 SV=1	MOUSE	2
902	1.64	2.13	7.319	2.303	0.9868	tr|Q6P5E5|Q6P5E5_MOUSE	Structural maintenance of chromosomes protein OS=Mus musculus OX=10090 GN=Smc3 PE=2 SV=1	MOUSE	1
903	1.62	2.18	6.018	0.9672	0.6448	tr|Q6DFZ1|Q6DFZ1_MOUSE	Golgi-specific brefeldin A-resistance factor 1 OS=Mus musculus OX=10090 GN=Gbf1 PE=1 SV=1	MOUSE	1
904	1.61	11.02	17.84	4.733	4.335	tr|Q5SV64|Q5SV64_MOUSE	Myosin-10 OS=Mus musculus OX=10090 GN=Myh10 PE=1 SV=1	MOUSE	8
905	1.61	1.61	7.152	0.3426	0.3426	sp|Q99PV0|PRP8_MOUSE	Pre-mRNA-processing-splicing factor 8 OS=Mus musculus OX=10090 GN=Prpf8 PE=1 SV=2	MOUSE	1
906	1.6	1.6	12	5.091	3.091	tr|Q3TUQ7|Q3TUQ7_MOUSE	Non-specific serine/threonine protein kinase OS=Mus musculus OX=10090 GN=Prkaa1 PE=1 SV=1	MOUSE	1
907	1.6	1.6	41.29	8.955	8.955	tr|G5E8X1|G5E8X1_MOUSE	Methyltransferase-like 26 OS=Mus musculus OX=10090 GN=Mettl26 PE=1 SV=1	MOUSE	1
908	1.59	1.59	12.33	2.568	2.568	tr|Q7TNU0|Q7TNU0_MOUSE	Pgm2 protein (Fragment) OS=Mus musculus OX=10090 GN=Pgm1 PE=2 SV=1	MOUSE	1
909	1.59	1.59	2.752	2.752	2.752	tr|Q545X5|Q545X5_MOUSE	Plasminogen activator, urokinase receptor, isoform CRA_b OS=Mus musculus OX=10090 GN=Plaur PE=2 SV=1	MOUSE	1
910	1.58	6.62	12.18	7.328	5.524	sp|Q99LG2|TNPO2_MOUSE	Transportin-2 OS=Mus musculus OX=10090 GN=Tnpo2 PE=1 SV=1	MOUSE	4
911	1.57	1.57	13.26	7.488	4.992	tr|A0A0R4J0Z1|A0A0R4J0Z1_MOUSE	Protein disulfide-isomerase A4 OS=Mus musculus OX=10090 GN=Pdia4 PE=1 SV=1	MOUSE	3
912	1.57	1.57	11.76	11.76	11.76	tr|E0CYU5|E0CYU5_MOUSE	Methionine adenosyltransferase 2 subunit beta OS=Mus musculus OX=10090 GN=Mat2b PE=1 SV=1	MOUSE	1
913	1.56	3.71	9.666	3.341	3.341	sp|P48722|HS74L_MOUSE	Heat shock 70 kDa protein 4L OS=Mus musculus OX=10090 GN=Hspa4l PE=1 SV=2	MOUSE	2
914	1.56	1.56	19.9	3.731	3.731	tr|Q8K1M3|Q8K1M3_MOUSE	Protein kinase, cAMP dependent regulatory, type II alpha OS=Mus musculus OX=10090 GN=Prkar2a PE=1 SV=1	MOUSE	1
915	1.55	1.55	6.757	4.392	4.392	tr|Q5F283|Q5F283_MOUSE	Phospholipid scramblase OS=Mus musculus OX=10090 GN=Plscr3 PE=1 SV=1	MOUSE	1
916	1.54	1.54	16.05	9.259	9.259	tr|Q3TIL4|Q3TIL4_MOUSE	Uncharacterized protein OS=Mus musculus OX=10090 GN=Golph3 PE=2 SV=1	MOUSE	1
917	1.54	1.54	6.098	6.098	6.098	tr|Q3T9Z2|Q3T9Z2_MOUSE	Glyoxylate reductase/hydroxypyruvate reductase OS=Mus musculus OX=10090 GN=Grhpr PE=1 SV=1	MOUSE	2
918	1.53	1.53	21.26	12.2	3.15	tr|Q8C671|Q8C671_MOUSE	Uncharacterized protein OS=Mus musculus OX=10090 GN=Srsf2 PE=2 SV=1	MOUSE	1
919	1.51	1.75	10.14	2.429	1.286	tr|Q3UUU2|Q3UUU2_MOUSE	Far upstream element-binding protein 1 OS=Mus musculus OX=10090 GN=Fubp1 PE=1 SV=1	MOUSE	1
920	1.51	1.51	14.98	3.084	3.084	tr|Q3TTT2|Q3TTT2_MOUSE	Uncharacterized protein OS=Mus musculus OX=10090 GN=P4ha1 PE=2 SV=1	MOUSE	1
921	1.49	9.87	45.56	40	40	sp|P84084|ARF5_MOUSE	ADP-ribosylation factor 5 OS=Mus musculus OX=10090 GN=Arf5 PE=1 SV=2	MOUSE	6
922	1.49	1.49	8.762	1.476	0.4762	tr|E9PX48|E9PX48_MOUSE	Dedicator of cytokinesis protein 7 OS=Mus musculus OX=10090 GN=Dock7 PE=1 SV=2	MOUSE	1
923	1.49	1.49	3.301	0.3475	0.3475	sp|A2AN08|UBR4_MOUSE	E3 ubiquitin-protein ligase UBR4 OS=Mus musculus OX=10090 GN=Ubr4 PE=1 SV=1	MOUSE	1
924	1.48	1.74	18.44	9.218	7.821	sp|Q6PE01|SNR40_MOUSE	U5 small nuclear ribonucleoprotein 40 kDa protein OS=Mus musculus OX=10090 GN=Snrnp40 PE=1 SV=1	MOUSE	1
925	1.47	2.52	37.41	7.407	7.407	tr|Q9D8S5|Q9D8S5_MOUSE	MCG7614, isoform CRA_c OS=Mus musculus OX=10090 GN=Srsf5 PE=1 SV=1	MOUSE	2
926	1.47	1.47	8.821	1.327	1.327	sp|O08788|DCTN1_MOUSE	Dynactin subunit 1 OS=Mus musculus OX=10090 GN=Dctn1 PE=1 SV=3	MOUSE	1
927	1.46	1.46	15.11	2.519	2.519	sp|P97300|NPTN_MOUSE	Neuroplastin OS=Mus musculus OX=10090 GN=Nptn PE=1 SV=3	MOUSE	1
928	1.46	1.46	7.109	2.528	2.528	tr|Q80UU6|Q80UU6_MOUSE	Opioid growth factor receptor OS=Mus musculus OX=10090 GN=Ogfr PE=2 SV=1	MOUSE	1
929	1.44	1.44	20.92	3.839	1.919	tr|Q3UDZ8|Q3UDZ8_MOUSE	Uncharacterized protein (Fragment) OS=Mus musculus OX=10090 GN=Mta2 PE=2 SV=1	MOUSE	1
930	1.44	1.44	21.52	6.364	3.03	tr|Q9DD05|Q9DD05_MOUSE	Delta-aminolevulinic acid dehydratase OS=Mus musculus OX=10090 GN=Alad PE=2 SV=1	MOUSE	1
931	1.43	1.43	13.39	2.028	0.7099	tr|Z4YL78|Z4YL78_MOUSE	Cytoskeleton-associated protein 5 OS=Mus musculus OX=10090 GN=Ckap5 PE=1 SV=1	MOUSE	1
932	1.43	1.43	10.13	4.641	4.641	RRRRRtr|Q3UVH8|Q3UVH8_MOUSE	REVERSED NK-3 transcription factor, locus 1 (Drosophila) OS=Mus musculus OX=10090 GN=Nkx3-1 PE=2 SV=1	MOUSE	1
933	1.42	9.62	32.07	20.71	19.38	sp|P70333|HNRH2_MOUSE	Heterogeneous nuclear ribonucleoprotein H2 OS=Mus musculus OX=10090 GN=Hnrnph2 PE=1 SV=1	MOUSE	6
934	1.41	9.8	17.15	9.222	9.222	tr|Q8BIX1|Q8BIX1_MOUSE	Uncharacterized protein OS=Mus musculus OX=10090 GN=Ppp2r1b PE=2 SV=1	MOUSE	5
935	1.41	1.41	11.75	3.534	2.079	sp|Q9JLI8|SART3_MOUSE	Squamous cell carcinoma antigen recognized by T-cells 3 OS=Mus musculus OX=10090 GN=Sart3 PE=1 SV=1	MOUSE	1
936	1.4	1.4	19.44	6.012	6.012	sp|Q8CCF0|PRP31_MOUSE	U4/U6 small nuclear ribonucleoprotein Prp31 OS=Mus musculus OX=10090 GN=Prpf31 PE=1 SV=3	MOUSE	2
937	1.4	1.4	28.79	23.11	3.409	sp|P99026|PSB4_MOUSE	Proteasome subunit beta type-4 OS=Mus musculus OX=10090 GN=Psmb4 PE=1 SV=1	MOUSE	1
938	1.39	1.39	13.71	6.571	6.571	tr|Q3TIQ3|Q3TIQ3_MOUSE	Uncharacterized protein (Fragment) OS=Mus musculus OX=10090 GN=Pitpna PE=2 SV=1	MOUSE	1
939	1.38	1.8	11.06	5.577	1.174	tr|D3Z061|D3Z061_MOUSE	Ubiquitin-like modifier-activating enzyme 6 OS=Mus musculus OX=10090 GN=Uba6 PE=1 SV=1	MOUSE	1
940	1.38	1.38	27.26	6.133	2.896	tr|A2AAN2|A2AAN2_MOUSE	Signal recognition particle subunit SRP68 OS=Mus musculus OX=10090 GN=Srp68 PE=1 SV=1	MOUSE	1
941	1.37	2.41	32.98	12.04	5.236	tr|A0A1B0GR11|A0A1B0GR11_MOUSE	Transaldolase OS=Mus musculus OX=10090 GN=Taldo1 PE=1 SV=1	MOUSE	2
942	1.37	1.37	3.721	3.721	3.721	tr|Q1MXF8|Q1MXF8_MOUSE	Sodium channel beta2 subunit OS=Mus musculus OX=10090 GN=Scn2b PE=1 SV=1	MOUSE	1
943	1.36	1.36	5	5	5	tr|Q6ZWQ6|Q6ZWQ6_MOUSE	Huntingtin interacting protein 2, isoform CRA_e OS=Mus musculus OX=10090 GN=Ube2k PE=1 SV=1	MOUSE	1
944	1.35	1.35	44.07	32.2	7.627	tr|Q14AF6|Q14AF6_MOUSE	Small nuclear ribonucleoprotein Sm D2 OS=Mus musculus OX=10090 GN=Snrpd2 PE=1 SV=1	MOUSE	1
945	1.34	3.06	26.96	8.696	8.696	tr|Q3U8B9|Q3U8B9_MOUSE	Uncharacterized protein (Fragment) OS=Mus musculus OX=10090 GN=Rpl7l1 PE=2 SV=1	MOUSE	2
946	1.32	1.32	8.193	2.731	2.731	tr|F7BX26|F7BX26_MOUSE	Serine/threonine-protein phosphatase (Fragment) OS=Mus musculus OX=10090 GN=Ppp5c PE=1 SV=1	MOUSE	2
947	1.31	1.31	16.32	1.78	1.78	tr|Q570Z8|Q570Z8_MOUSE	MKIAA4114 protein (Fragment) OS=Mus musculus OX=10090 GN=Picalm PE=2 SV=1	MOUSE	1
948	1.31	1.31	31.94	5.556	5.556	sp|Q6PGH1|BUD31_MOUSE	Protein BUD31 homolog OS=Mus musculus OX=10090 GN=Bud31 PE=1 SV=2	MOUSE	1
949	1.3	1.34	9.341	9.341	6.044	tr|Q543P7|Q543P7_MOUSE	Uncharacterized protein OS=Mus musculus OX=10090 GN=Arl3 PE=1 SV=1	MOUSE	1
950	1.29	1.29	19.23	4.322	1.788	tr|A2AL50|A2AL50_MOUSE	Alkylglycerone-phosphate synthase OS=Mus musculus OX=10090 GN=Agps PE=1 SV=1	MOUSE	1
951	1.28	1.28	15.56	6.667	6.667	tr|Q497I3|Q497I3_MOUSE	Fatty acid binding protein 5, epidermal OS=Mus musculus OX=10090 GN=Fabp5 PE=1 SV=1	MOUSE	1
952	1.26	1.26	14.06	0.8929	0.8929	tr|E9PXY1|E9PXY1_MOUSE	Cullin-4B OS=Mus musculus OX=10090 GN=Cul4b PE=1 SV=2	MOUSE	1
953	1.25	2.11	10.04	4.924	4.924	sp|Q99JF8|PSIP1_MOUSE	PC4 and SFRS1-interacting protein OS=Mus musculus OX=10090 GN=Psip1 PE=1 SV=1	MOUSE	2
954	1.25	1.25	17.98	8.539	2.472	tr|Q3UKV0|Q3UKV0_MOUSE	Eukaryotic translation initiation factor 2B, subunit 3 OS=Mus musculus OX=10090 GN=Eif2b3 PE=1 SV=1	MOUSE	1
955	1.25	1.25	6.518	3.911	2.235	sp|Q8CI33|C19L1_MOUSE	CWF19-like protein 1 OS=Mus musculus OX=10090 GN=Cwf19l1 PE=1 SV=2	MOUSE	1
956	1.24	1.24	67.31	21.15	21.15	tr|E9Q0W8|E9Q0W8_MOUSE	Small nuclear ribonucleoprotein E OS=Mus musculus OX=10090 GN=Snrpe PE=1 SV=1	MOUSE	1
957	1.24	1.24	9.091	4.04	4.04	tr|Q3USR5|Q3USR5_MOUSE	Uncharacterized protein OS=Mus musculus OX=10090 GN=Fbxo2 PE=1 SV=1	MOUSE	1
958	1.21	1.21	22.71	2.93	2.93	tr|G3X926|G3X926_MOUSE	MCG1407, isoform CRA_a OS=Mus musculus OX=10090 GN=Rpf2 PE=1 SV=1	MOUSE	1
959	1.21	1.21	6.265	4.096	2.169	tr|Q9CZU7|Q9CZU7_MOUSE	Uncharacterized protein OS=Mus musculus OX=10090 GN=Lamp2 PE=2 SV=1	MOUSE	1
960	1.2	1.2	2.881	1.132	1.132	tr|Q8CDM3|Q8CDM3_MOUSE	X-linked retinitis pigmentosa GTPase regulator OS=Mus musculus OX=10090 GN=Rpgr PE=1 SV=1	MOUSE	1
961	1.19	1.19	17.78	3.609	2.905	tr|Q7TQD7|Q7TQD7_MOUSE	Myo1b protein OS=Mus musculus OX=10090 GN=Myo1b PE=1 SV=1	MOUSE	2
962	1.19	1.19	30.84	18.94	7.048	tr|Q7JD03|Q7JD03_MOUSE	Cytochrome c oxidase subunit 2 OS=Mus musculus domesticus OX=10092 GN=COX2 PE=3 SV=1	MOUSE	1
963	1.18	1.19	21.89	15.38	15.38	sp|Q6PGB6|NAA50_MOUSE	N-alpha-acetyltransferase 50 OS=Mus musculus OX=10090 GN=Naa50 PE=1 SV=1	MOUSE	1
964	1.17	1.17	13.69	11.03	5.703	tr|Q543N3|Q543N3_MOUSE	LIM and SH3 protein 1, isoform CRA_b OS=Mus musculus OX=10090 GN=Lasp1 PE=1 SV=1	MOUSE	1
965	1.16	1.16	11.79	3.59	3.59	sp|Q99KI0|ACON_MOUSE	Aconitate hydratase, mitochondrial OS=Mus musculus OX=10090 GN=Aco2 PE=1 SV=1	MOUSE	2
966	1.16	1.16	29.71	12.13	5.439	sp|Q9WTP6|KAD2_MOUSE	Adenylate kinase 2, mitochondrial OS=Mus musculus OX=10090 GN=Ak2 PE=1 SV=5	MOUSE	1
967	1.16	1.16	10.4	6.858	6.858	sp|Q8BFR5|EFTU_MOUSE	Elongation factor Tu, mitochondrial OS=Mus musculus OX=10090 GN=Tufm PE=1 SV=1	MOUSE	3
968	1.15	1.19	16.23	2.43	2.43	sp|Q6NV83|SR140_MOUSE	U2 snRNP-associated SURP motif-containing protein OS=Mus musculus OX=10090 GN=U2surp PE=1 SV=3	MOUSE	2
969	1.15	1.15	6.643	1.923	1.923	sp|Q9D0N7|CAF1B_MOUSE	Chromatin assembly factor 1 subunit B OS=Mus musculus OX=10090 GN=Chaf1b PE=1 SV=1	MOUSE	1
970	1.15	1.15	10.87	3.804	3.804	tr|Q3TJB4|Q3TJB4_MOUSE	Uncharacterized protein OS=Mus musculus OX=10090 GN=Sh3gl1 PE=2 SV=1	MOUSE	1
971	1.14	1.14	27.14	17.14	17.14	tr|Q52KP0|Q52KP0_MOUSE	MCG13615, isoform CRA_a OS=Mus musculus OX=10090 GN=Rpl38 PE=1 SV=1	MOUSE	1
972	1.13	1.13	6.452	2.688	2.688	tr|V9GX26|V9GX26_MOUSE	Glycogenin (Fragment) OS=Mus musculus OX=10090 GN=Gyg PE=1 SV=1	MOUSE	1
973	1.11	1.11	9.341	1.429	1.429	tr|A0A1G5SLJ2|A0A1G5SLJ2_MOUSE	Schlafen family member 9 isoform 1 OS=Mus musculus OX=10090 GN=OTTMUSCASG00059407 PE=4 SV=1	MOUSE	1
974	1.1	1.1	17.99	5.19	5.19	sp|P42125|ECI1_MOUSE	Enoyl-CoA delta isomerase 1, mitochondrial OS=Mus musculus OX=10090 GN=Eci1 PE=1 SV=2	MOUSE	1
975	1.1	1.1	2.235	2.235	2.235	sp|Q9DBH5|LMAN2_MOUSE	Vesicular integral-membrane protein VIP36 OS=Mus musculus OX=10090 GN=Lman2 PE=1 SV=2	MOUSE	1
976	1.07	1.07	4.348	4.348	4.348	tr|Q8C988|Q8C988_MOUSE	Uncharacterized protein OS=Mus musculus OX=10090 PE=2 SV=1	MOUSE	1
977	1.06	1.07	14.69	1.485	1.485	sp|Q8VEH5|EPMIP_MOUSE	EPM2A-interacting protein 1 OS=Mus musculus OX=10090 GN=Epm2aip1 PE=1 SV=1	MOUSE	1
978	1.06	1.06	22.6	15.07	15.07	tr|A0A338P786|A0A338P786_MOUSE	Ubiquitin-conjugating enzyme E2 L3 (Fragment) OS=Mus musculus OX=10090 GN=Ube2l3 PE=1 SV=1	MOUSE	1
979	1.06	1.06	8.403	8.403	4.622	sp|Q60692|PSB6_MOUSE	Proteasome subunit beta type-6 OS=Mus musculus OX=10090 GN=Psmb6 PE=1 SV=3	MOUSE	1
980	1.05	1.05	12.24	5.696	3.376	tr|Q5PPQ7|Q5PPQ7_MOUSE	Coronin OS=Mus musculus OX=10090 GN=Coro1c PE=2 SV=1	MOUSE	1
981	1.05	1.05	14.43	14.43	8.955	sp|Q9D1M7|FKB11_MOUSE	Peptidyl-prolyl cis-trans isomerase FKBP11 OS=Mus musculus OX=10090 GN=Fkbp11 PE=1 SV=1	MOUSE	1
982	1.03	1.03	8.795	4.971	2.294	sp|Q8R326|PSPC1_MOUSE	Paraspeckle component 1 OS=Mus musculus OX=10090 GN=Pspc1 PE=1 SV=1	MOUSE	1
983	1.01	1.01	3.514	1.903	1.903	tr|Q3UKS0|Q3UKS0_MOUSE	Uncharacterized protein OS=Mus musculus OX=10090 GN=Acsl5 PE=2 SV=1	MOUSE	1
984	1	1	15.01	2.326	2.326	tr|Q8CAJ7|Q8CAJ7_MOUSE	Uncharacterized protein OS=Mus musculus OX=10090 GN=Dnpep PE=2 SV=1	MOUSE	1
985	1	1	36.22	5.405	5.405	tr|Q80UQ8|Q80UQ8_MOUSE	Wasf2 protein (Fragment) OS=Mus musculus OX=10090 GN=Wasf2 PE=2 SV=1	MOUSE	1
